# Supplementary material for: A System for Genome-Wide Histone Variant Dynamics In ES Cells Reveals Dynamic MacroH2A2 Replacement at Promoters
Source: PLoS Genet. 2014 Aug 7;10(8):e1004515. doi: 10.1371/journal.pgen.1004515 (PMC4125097; doi:10.1371/journal.pgen.1004515)
Supplement: Table S1 — MacroH2A2 localization in ES cells. For each named TSS in the mouse genome, data show normalized MacroH2A2 enrichment (for two averaged replicate datasets) in ES cells for 20 bp bins from −1000 to +1000 relative to the TSS. (XLSX) [file pgen.1004515.s017.xlsx]

## Sheet: Sheet1
NAME	-1000	-980	-960	-940	-920	-900	-880	-860	-840	-820	-800	-780	-760	-740	-720	-700	-680	-660	-640	-620	-600	-580	-560	-540	-520	-500	-480	-460	-440	-420	-400	-380	-360	-340	-320	-300	-280	-260	-240	-220	-200	-180	-160	-140	-120	-100	-80	-60	-40
NM_030207,MGI:1926137,Sfi1,Sfi1 homolog, spindle assembly associated (yeast),Gene	0.545259	1.09373	1.09695	1.15404	1.53765	1.75961	2.15606	2.21317	1.6679	1.55371	1.77567	1.88022	2.53967	2.91686	2.91686	3.73154	4.05804	4.11836	3.67765	3.08173	2.09254	1.58832	1.26502	0.336151	0.28548	0.228384	0.228384	0.390034	1.23684	1.62366	1.73463	1.67754	1.67754	1.67433	1.62045	1.4017	0.618418	0.567748	0.786493	1.01488	1.18616	1.40813	1.68397	2.35627	3.02535	3.63735	5.36877	6.38044	7.62051
NM_030207,MGI:1926137,Sfi1,Sfi1 homolog, spindle assembly associated (yeast),Gene	0.8468	1.06876	1.12265	1.17653	1.2272	1.28109	1.28109	0.887835	0.827527	0.491376	0.497801	0.611993	0.507439	0.672301	0.786493	1.29715	1.35745	1.63972	1.63329	2.07721	2.02012	1.90592	1.56656	1.73142	1.95338	1.62366	1.17653	1.23362	1.12586	1.23684	1.01488	0.954567	1.2843	1.56656	1.62366	1.85204	1.85526	1.96623	1.90914	1.41455	0.792917	1.51268	1.44915	2.16892	2.2831	2.33699	2.73346	3.23125	3.12027
NM_001081954,MGI:3703875,Dux,double homeobox,Complex/Cluster/Region	1.027	1.027	1.08088	0.703696	0.488163	0.326513	0.380396	0.377184	0.431067	0.431067	0.3233	0.269417	0.215533	0.107767	0.107767	0.107767	0.107767	0.16165	0.269417	0.269417	0.431067	0.431067	0.431067	0.377184	0.377184	0.269417	0.269417	0.215533	0.107767	0.107767	0.16165	0.3233	0.3233	0.538835	0.592715	0.6466	0.80825	1.07767	1.6165	1.56904	1.46128	1.35351	1.24574	1.35351	1.08409	1.09695	1.20471	1.14762	1.2586
NM_011334,MGI:104571,Clcn4-2,chloride channel 4-2,Gene	0.665876	1.0527	1.28109	1.56334	1.78531	2.28953	2.95862	3.18701	2.91438	2.52113	2.46403	2.40693	2.24207	1.89629	1.23041	0.944932	0.833952	0.665876	0.611993	0.497801	0.057096	0	0	0	0	0	0	0	0	0.057096	0.057096	0.272629	0.440705	0.656238	0.817888	0.817888	0.817888	0.93208	0.716547	0.605568	0.497801	0.28548	0.28548	0.228384	0.221959	0.221959	0.221959	0.279055	0.279055
NM_011334,MGI:104571,Clcn4-2,chloride channel 4-2,Gene	0.548472	0.494588	0.443917	0.44713	0.329726	0.599143	0.491376	0.491376	0.437493	0.437493	0.3233	0.3233	0.218746	0.11098	0.618418	1.46843	1.46843	1.58262	1.63972	1.69682	2.94008	3.39042	2.08685	2.08685	1.97266	2.02975	1.97266	1.96945	0.221959	0.221959	0.221959	0.275842	0.275842	0.440705	0.887835	1.22077	1.33818	1.67433	1.78531	2.40373	3.01893	3.07603	2.8034	2.57823	2.40373	2.40693	2.23565	1.67754	1.17332
NM_175731,MGI:2181962,Acer1,alkaline ceramidase 1,Gene	0.171288	0.057096	0.057096	0	0	0	0	0.0538835	0.0538835	0.0538835	0.0538835	0.0538835	0.0538835	0.0538835	0.057096	0.057096	0.057096	0.057096	0.057096	0.057096	0.057096	0	0.0538835	0.0538835	0.0538835	0.11098	0.11098	0.168075	0.168075	0.168075	0.221959	0.221959	0.221959	0.221959	0.221959	0.164863	0.11098	0.164863	0.11098	0.11098	0.0538835	0.0538835	0.11098	0.11098	0.168075	0.399672	0.456768	0.510652	0.624843
NM_028417,MGI:1920282,Ttc9b,tetratricopeptide repeat domain 9B,Gene	0.107767	0.107767	0.164863	0.164863	0.11098	0.168075	0.168075	0.168075	0.171288	0.114192	0.114192	0.114192	0.114192	0.057096	0.057096	0.057096	0	0	0.0538835	0.0538835	0.0538835	0.0538835	0.0538835	0.0538835	0.0538835	0	0.057096	0.057096	0.164863	0.164863	0.164863	0.164863	0.164863	0.164863	0.164863	0.221959	0.114192	0.168075	0.168075	0.221959	0.221959	0.221959	0.221959	0.164863	0.221959	0.225171	0.225171	0.282268	0.453556
NM_031176,MGI:1932137,Tnxb,tenascin XB,Gene	0.221959	0.221959	0.164863	0.0538835	0	0	0	0	0	0	0	0	0	0	0.0538835	0.0538835	0.0538835	0.107767	0.16165	0.16165	0.16165	0.107767	0.215533	0.272629	0.329726	0.393247	0.450343	0.450343	0.504226	0.396459	0.339364	0.396459	0.221959	0.164863	0.164863	0.11098	0.11098	0.11098	0.11098	0	0	0	0.0538835	0.0538835	0.107767	0.107767	0.272629	0.272629	0.326513
NM_007445,MGI:88006,Amh,anti-Mullerian hormone,Gene	0.716547	0.716547	0.764003	0.713334	0.710123	0.710123	0.770431	0.60878	0.776856	0.726185	0.672301	0.73261	0.8468	0.897472	0.894261	0.948144	0.786493	0.729399	0.672301	0.501014	0.393247	0.390034	0.282268	0.396459	0.339364	0.339364	0.339364	0.396459	0.396459	0.342576	0.228384	0.114192	0.114192	0.114192	0.11098	0.11098	0.11098	0.11098	0.168075	0.168075	0.282268	0.282268	0.339364	0.339364	0.396459	0.507439	0.450343	0.336151	0.393247
NM_130455,MGI:2150393,Grin3b,glutamate receptor, ionotropic, NMDA3B,Gene	0	0.114192	0.221959	0.275842	0.497801	0.497801	0.665876	0.722973	0.887835	1.32854	1.22398	1.22398	1.28109	1.45237	1.39206	1.28109	1.00203	0.894261	0.891049	0.887835	0.659451	0.605568	0.780069	0.840377	0.837166	1.05912	1.00524	1.11622	1.1701	1.33818	1.05591	0.887835	0.948144	0.726185	0.726185	0.618418	0.561322	0.390034	0.443917	0.383609	0.383609	0.329726	0.16165	0.16165	0.16165	0.0538835	0.0538835	0	0
NM_183022,MGI:2652846,Accn4,amiloride-sensitive cation channel 4, pituitary,Gene	0.269417	0.326513	0.383609	0.383609	0.275842	0.221959	0.221959	0.221959	0.164863	0.107767	0.107767	0.107767	0.107767	0.0538835	0.057096	0.057096	0.057096	0.11098	0.11098	0.11098	0.11098	0.0538835	0.0538835	0.0538835	0	0	0	0	0	0.0538835	0.11098	0.11098	0.11098	0.11098	0.11098	0.11098	0.164863	0.221959	0.279055	0.336151	0.336151	0.450343	0.669089	0.726185	0.897472	0.729399	0.726185	0.722973	0.665876
NM_130893,MGI:2176606,Scrt1,scratch homolog 1, zinc finger protein (Drosophila),Gene	0.491376	0.548472	0.602355	0.545259	0.710123	0.827527	0.884623	0.665876	0.60878	0.501014	0.611993	0.611993	0.329726	0.275842	0.272629	0.218746	0.218746	0.16165	0.107767	0.164863	0.168075	0.114192	0.114192	0.114192	0.114192	0.114192	0.11098	0.11098	0.11098	0.168075	0.225171	0.225171	0.279055	0.279055	0.225171	0.168075	0.221959	0.329726	0.383609	0.437493	0.440705	0.440705	0.494588	0.440705	0.390034	0.443917	0.390034	0.770431	0.874984
NM_025852,MGI:1914182,Rexo1,REX1, RNA exonuclease 1 homolog (S. cerevisiae),Gene	0.107767	0.164863	0.057096	0.057096	0.057096	0.057096	0.057096	0.225171	0.168075	0.332938	0.443917	0.497801	0.554897	0.722973	0.60878	0.60878	0.605568	0.60878	0.497801	0.440705	0.272629	0.272629	0.218746	0.164863	0.11098	0.057096	0.11098	0.221959	0.336151	0.443917	0.497801	0.497801	0.497801	0.386821	0.329726	0.329726	0.107767	0.107767	0.0538835	0.0538835	0.11098	0.168075	0.171288	0.171288	0.228384	0.228384	0.282268	0.282268	0.225171
NM_021544,MGI:98251,Scn5a,sodium channel, voltage-gated, type V, alpha,Gene	0.057096	0.114192	0.114192	0.171288	0.168075	0.168075	0.440705	0.494588	0.437493	0.491376	0.491376	0.437493	0.494588	0.221959	0.168075	0.168075	0.168075	0.168075	0.11098	0.0538835	0.0538835	0.0538835	0.0538835	0.0538835	0.114192	0.225171	0.225171	0.279055	0.336151	0.44713	0.504226	0.501014	0.386821	0.60878	0.665876	0.716547	0.773643	0.824315	0.824315	0.824315	0.821099	0.545259	0.548472	0.491376	0.437493	0.386821	0.386821	0.55811	0.504226
NM_175606,MGI:1916782,Hopx,HOP homeobox,Gene	0	0	0	0	0.057096	0.11098	0.11098	0.11098	0.11098	0.11098	0.164863	0.218746	0.107767	0.107767	0.16165	0.16165	0.16165	0.16165	0.0538835	0.0538835	0.0538835	0	0	0	0	0	0	0.057096	0.057096	0.057096	0.057096	0.057096	0.057096	0.057096	0	0	0	0	0	0	0	0.057096	0.11098	0.11098	0.11098	0.11098	0.168075	0.168075	0.332938
NM_029779,MGI:1924122,Ccdc116,coiled-coil domain containing 116,Gene	0.561322	0.561322	0.55811	0.501014	0.332938	0.164863	0.11098	0.0538835	0.0538835	0.0538835	0.168075	0.221959	0.329726	0.494588	0.551685	0.551685	0.662664	0.71976	0.773643	0.669089	0.55811	0.44713	0.561322	0.561322	0.450343	0.225171	0.225171	0.168075	0.221959	0.107767	0.107767	0.107767	0.0538835	0.11098	0.11098	0.11098	0.057096	0.171288	0.225171	0.225171	0.221959	0.393247	0.393247	0.615206	0.615206	0.611993	0.611993	0.672301	0.780069
NM_026940,MGI:1916351,Ydjc,YdjC homolog (bacterial),Gene	0.168075	0.114192	0.114192	0.057096	0	0	0	0	0	0	0	0.0538835	0.107767	0.107767	0.107767	0.164863	0.164863	0.380396	0.43428	0.599143	0.922442	1.36636	1.69609	2.18425	2.56143	2.61532	2.88474	2.6121	2.71666	2.59925	2.53573	2.48185	2.15855	2.05078	1.78458	1.40739	1.46128	0.919231	0.811466	0.43428	0.272629	0.272629	0.215533	0.269417	0.107767	0.0538835	0.0538835	0.0538835	0.16165
NM_194065,MGI:1923879,Wbscr28,Williams-Beuren syndrome chromosome region 28 (human),Gene	0.057096	0.057096	0.057096	0.057096	0.057096	0.057096	0.057096	0.057096	0	0.0538835	0.0538835	0.0538835	0.0538835	0.0538835	0.0538835	0.0538835	0	0	0	0.057096	0.11098	0.168075	0.168075	0.168075	0.221959	0.275842	0.329726	0.272629	0.218746	0.16165	0.16165	0.16165	0.0538835	0.0538835	0	0	0	0	0	0	0	0	0	0.16165	0.272629	0.491376	0.605568	0.773643	0.830739
NM_021344,MGI:1930803,Tesc,tescalcin,Gene	0.279055	0.221959	0.11098	0.164863	0.11098	0.11098	0.11098	0.221959	0.275842	0.332938	0.279055	0.443917	0.440705	0.494588	0.554897	0.497801	0.440705	0.440705	0.275842	0.386821	0.332938	0.221959	0.221959	0.168075	0.168075	0.168075	0.11098	0.057096	0.168075	0.11098	0.168075	0.279055	0.336151	0.393247	0.450343	0.453556	0.453556	0.510652	0.507439	0.510652	0.510652	0.507439	0.507439	0.393247	0.336151	0.282268	0.279055	0.275842	0.383609
NM_183152,MGI:3026984,Plk5,polo-like kinase 5 (Drosophila),Gene	0.168075	0.225171	0.225171	0.168075	0.114192	0.168075	0.168075	0.225171	0.168075	0.168075	0.168075	0.168075	0.171288	0.339364	0.396459	0.339364	0.339364	0.339364	0.339364	0.339364	0.279055	0.225171	0.221959	0.164863	0.164863	0.164863	0.164863	0.107767	0.0538835	0	0	0	0.0538835	0.221959	0.279055	0.390034	0.44713	0.44713	0.44713	0.44713	0.225171	0.279055	0.332938	0.218746	0.218746	0.275842	0.275842	0.275842	0.275842
NM_172570,MGI:1917374,Trim47,tripartite motif-containing 47,Gene	0.168075	0.221959	0.221959	0.221959	0.221959	0.275842	0.332938	0.44713	0.390034	0.336151	0.336151	0.393247	0.339364	0.228384	0.171288	0.057096	0.057096	0.057096	0.057096	0.0538835	0.0538835	0.0538835	0.0538835	0.0538835	0.0538835	0.0538835	0	0	0	0	0.057096	0.057096	0.11098	0.11098	0.225171	0.279055	0.440705	0.497801	0.440705	0.386821	0.554897	0.60878	0.611993	0.615206	0.504226	0.504226	0.611993	0.665876	0.669089
NM_001098203,MGI:1338010,Hic1,hypermethylated in cancer 1,Gene	0.275842	0.275842	0.383609	0.437493	0.491376	0.494588	0.494588	0.386821	0.494588	0.494588	0.501014	0.507439	0.507439	0.450343	0.450343	0.450343	0.396459	0.443917	0.443917	0.329726	0.440705	0.440705	0.605568	0.551685	0.605568	0.551685	0.60878	0.551685	0.554897	0.44713	0.332938	0.279055	0.279055	0.225171	0.225171	0.225171	0.168075	0.168075	0.279055	0.336151	0.501014	0.443917	0.443917	0.501014	0.60878	0.551685	0.440705	0.329726	0.386821
NM_033603,MGI:1934943,Amn,amnionless,Gene	0.057096	0.057096	0.057096	0.114192	0.057096	0.057096	0.057096	0.11098	0.11098	0.168075	0.168075	0.218746	0.275842	0.332938	0.332938	0.279055	0.390034	0.386821	0.279055	0.504226	0.44713	0.504226	0.615206	0.611993	0.611993	0.55811	0.44713	0.44713	0.44713	0.279055	0.225171	0.171288	0.171288	0.396459	0.336151	0.390034	0.390034	0.443917	0.386821	0.443917	0.383609	0.272629	0.380396	0.548472	0.713334	0.713334	0.824315	0.659451	0.659451
NM_144921,MGI:88107,Atp1a3,ATPase, Na+/K+ transporting, alpha 3 polypeptide,Gene	0.11098	0.168075	0.168075	0.279055	0.279055	0.279055	0.168075	0.168075	0.168075	0.168075	0.168075	0.114192	0.168075	0.225171	0.279055	0.332938	0.275842	0.275842	0.329726	0.491376	0.602355	0.656238	0.602355	0.548472	0.602355	0.548472	0.548472	0.326513	0.272629	0.215533	0.215533	0.215533	0.272629	0.386821	0.332938	0.551685	0.551685	0.60878	0.665876	0.669089	0.615206	0.615206	0.564535	0.621632	0.789705	0.786493	0.840377	0.669089	0.884623
NM_007377,MGI:1197518,Aatk,apoptosis-associated tyrosine kinase,Gene	0.0538835	0	0	0.057096	0.057096	0.057096	0.11098	0.11098	0.11098	0.164863	0.221959	0.383609	0.491376	0.491376	0.599143	0.599143	0.599143	0.599143	0.542046	0.437493	0.437493	0.548472	0.494588	0.440705	0.383609	0.497801	0.386821	0.279055	0.386821	0.275842	0.386821	0.386821	0.386821	0.272629	0.272629	0.164863	0.11098	0.0538835	0.0538835	0.0538835	0.11098	0.164863	0.164863	0.164863	0.221959	0.336151	0.450343	0.450343	0.621632
NM_011919,MGI:1349481,Ing1,inhibitor of growth family, member 1,Gene	0.215533	0.269417	0.326513	0.437493	0.437493	0.437493	0.275842	0.275842	0.168075	0.168075	0.168075	0.057096	0.114192	0.114192	0.114192	0.114192	0.114192	0.114192	0.171288	0.171288	0.171288	0.171288	0.225171	0.279055	0.279055	0.279055	0.164863	0.218746	0.218746	0.272629	0.275842	0.164863	0.164863	0.218746	0.218746	0.218746	0.218746	0.107767	0.107767	0.107767	0.107767	0.11098	0.057096	0.057096	0.057096	0.057096	0.057096	0.114192	0.168075
NM_011919,MGI:1349481,Ing1,inhibitor of growth family, member 1,Gene	0.16165	0.269417	0.326513	0.383609	0.437493	0.437493	0.383609	0.275842	0.168075	0.168075	0.168075	0.057096	0.114192	0.114192	0.114192	0.114192	0.114192	0.114192	0.171288	0.228384	0.171288	0.171288	0.171288	0.225171	0.279055	0.279055	0.164863	0.218746	0.218746	0.272629	0.275842	0.164863	0.164863	0.218746	0.218746	0.218746	0.218746	0.164863	0.107767	0.107767	0.107767	0.11098	0.057096	0.057096	0.057096	0.057096	0.057096	0.114192	0.168075
NM_007377,MGI:1197518,Aatk,apoptosis-associated tyrosine kinase,Gene	0	0	0	0	0.107767	0.107767	0.107767	0.107767	0.107767	0.107767	0.107767	0.107767	0.0538835	0.0538835	0.0538835	0.0538835	0.164863	0.164863	0.164863	0.164863	0.164863	0.275842	0.390034	0.279055	0.279055	0.279055	0.282268	0.282268	0.228384	0.057096	0.057096	0.057096	0.057096	0.225171	0.225171	0.225171	0.282268	0.339364	0.339364	0.450343	0.507439	0.393247	0.497801	0.497801	0.611993	0.776856	0.722973	0.71976	0.773643
NM_007907,MGI:95288,Eef2,eukaryotic translation elongation factor 2,Gene	0.16165	0.16165	0.16165	0.107767	0.107767	0.107767	0	0	0.057096	0.057096	0.057096	0.057096	0.057096	0.171288	0.225171	0.221959	0.221959	0.221959	0.275842	0.275842	0.275842	0.16165	0.0538835	0.0538835	0.0538835	0	0	0	0	0.0538835	0.107767	0.107767	0.107767	0.107767	0.107767	0.16165	0.16165	0.0538835	0.0538835	0.164863	0.164863	0.279055	0.279055	0.225171	0.225171	0.282268	0.225171	0.225171	0.11098
NM_013662,MGI:1202889,Sema6b,sema domain, transmembrane domain (TM), and cytoplasmic domain, (semaphorin) 6B,Gene	0.228384	0.171288	0.225171	0.225171	0.282268	0.393247	0.55811	0.55811	0.443917	0.390034	0.443917	0.443917	0.275842	0.168075	0.11098	0.11098	0.11098	0	0	0	0	0	0	0.057096	0.057096	0.057096	0.057096	0.057096	0.057096	0.057096	0.057096	0.057096	0.11098	0.11098	0.11098	0.11098	0.11098	0.221959	0.221959	0.218746	0.218746	0.218746	0.218746	0.218746	0.16165	0.107767	0.0538835	0	0
NM_001081155,MGI:109338,Rap1gap,Rap1 GTPase-activating protein,Gene	0.282268	0.282268	0.336151	0.225171	0.279055	0.336151	0.336151	0.221959	0.221959	0.164863	0.11098	0.057096	0	0	0	0	0	0	0	0	0	0	0.057096	0.057096	0.057096	0.057096	0.057096	0.057096	0.11098	0.282268	0.282268	0.282268	0.507439	0.564535	0.735822	0.907112	1.01167	0.894261	1.00524	0.948144	0.894261	0.837166	0.722973	0.669089	0.621632	0.510652	0.726185	0.833952	0.887835
NM_008688,MGI:109591,Nfic,nuclear factor I/C,Gene	0.221959	0.11098	0.11098	0.168075	0.168075	0.168075	0.168075	0.11098	0.11098	0.11098	0.0538835	0.0538835	0.11098	0.057096	0.057096	0.057096	0.057096	0.057096	0.057096	0.057096	0.057096	0.057096	0.114192	0.225171	0.44713	0.55811	0.501014	0.611993	0.992387	1.04948	1.15404	1.15083	1.20471	1.25538	1.52801	1.5248	1.57547	1.62935	1.5819	1.63578	1.69287	1.42025	1.20471	0.93208	0.830739	0.773643	0.554897	0.494588	0.440705
NM_054095,MGI:2152211,Necab2,N-terminal EF-hand calcium binding protein 2,Gene	0.44713	0.390034	0.336151	0.390034	0.44713	0.443917	0.329726	0.221959	0.221959	0.221959	0.221959	0.11098	0.168075	0.11098	0.11098	0.272629	0.440705	0.548472	0.548472	0.491376	0.437493	0.437493	0.383609	0.272629	0.107767	0.107767	0.107767	0.107767	0.107767	0.16165	0.107767	0.107767	0.107767	0.107767	0.107767	0.215533	0.107767	0.16165	0.218746	0.218746	0.218746	0.275842	0.279055	0.282268	0.228384	0.225171	0.225171	0.332938	0.275842
NM_025852,MGI:1914182,Rexo1,REX1, RNA exonuclease 1 homolog (S. cerevisiae),Gene	0.440705	0.494588	0.494588	0.437493	0.43428	0.542046	0.542046	0.545259	0.545259	0.551685	0.497801	0.443917	0.450343	0.396459	0.399672	0.456768	0.339364	0.339364	0.396459	0.282268	0.282268	0.282268	0.168075	0.225171	0.282268	0.453556	0.396459	0.396459	0.339364	0.393247	0.450343	0.282268	0.11098	0.168075	0.168075	0.221959	0.336151	0.336151	0.279055	0.393247	0.450343	0.507439	0.564535	0.564535	0.450343	0.564535	0.672301	0.722973	0.662664
NM_011483,MGI:1341258,Znrf4,zinc and ring finger 4,Gene	0	0.057096	0.057096	0.057096	0.11098	0.164863	0.164863	0.164863	0.218746	0.215533	0.215533	0.275842	0.221959	0.221959	0.221959	0.279055	0.225171	0.171288	0.11098	0.11098	0.218746	0.218746	0.16165	0.16165	0.269417	0.215533	0.215533	0.215533	0.164863	0.329726	0.383609	0.332938	0.551685	0.722973	0.722973	0.722973	0.665876	0.55811	0.44713	0.282268	0.11098	0.11098	0.0538835	0.0538835	0.0538835	0.11098	0.168075	0.171288	0.28548
NM_009342,MGI:98643,Dynlt1b,dynein light chain Tctex-type 1B,Gene	1.82956	2.1657	1.83276	1.32854	1.37921	1.21756	1.33496	0.998816	0.494588	0.440705	0.440705	0.332938	0.279055	0.107767	0.0538835	0	0.0538835	0.0538835	0.0538835	0.0538835	0.0538835	0.107767	0.107767	0.107767	0.0538835	0.0538835	0.0538835	0.0538835	0.0538835	0	0.0538835	0.107767	0.218746	0.272629	0.272629	0.272629	0.326513	0.383609	0.329726	0.272629	0.164863	0.218746	0.272629	0.440705	0.440705	0.440705	0.611993	0.881411	1.10337
NM_001013758,MGI:3609246,Lingo3,leucine rich repeat and Ig domain containing 3,Gene	0.282268	0.114192	0.171288	0.114192	0.114192	0.114192	0.114192	0.057096	0.057096	0	0	0	0	0	0	0.0538835	0.0538835	0.107767	0.107767	0.16165	0.16165	0.218746	0.221959	0.336151	0.336151	0.501014	0.55811	0.561322	0.611993	0.665876	0.551685	0.497801	0.390034	0.390034	0.332938	0.168075	0.114192	0.114192	0.057096	0.0538835	0.0538835	0.107767	0.215533	0.437493	0.716547	0.827527	0.992387	1.21435	1.27144
NM_009876,MGI:104564,Cdkn1c,cyclin-dependent kinase inhibitor 1C (P57),Gene	0.11098	0.11098	0.168075	0.168075	0.168075	0.114192	0.114192	0.057096	0.11098	0.0538835	0.107767	0.215533	0.215533	0.215533	0.215533	0.215533	0.16165	0.107767	0	0.0538835	0.107767	0.16165	0.218746	0.218746	0.554897	0.611993	0.611993	0.669089	0.669089	0.672301	0.615206	0.450343	0.332938	0.332938	0.279055	0.275842	0.218746	0.218746	0.218746	0.164863	0.107767	0.221959	0.282268	0.282268	0.228384	0.282268	0.339364	0.339364	0.225171
NM_007377,MGI:1197518,Aatk,apoptosis-associated tyrosine kinase,Gene	0.656238	0.542046	0.437493	0.491376	0.548472	0.494588	0.440705	0.440705	0.383609	0.443917	0.332938	0.332938	0.275842	0.386821	0.386821	0.386821	0.272629	0.272629	0.218746	0.11098	0	0.0538835	0.0538835	0.11098	0.11098	0.164863	0.164863	0.164863	0.168075	0.393247	0.507439	0.564535	0.567748	0.567748	0.567748	0.510652	0.342576	0.28548	0.228384	0.225171	0.393247	0.393247	0.564535	0.618418	0.55811	0.615206	0.55811	0.44713	0.504226
NM_011919,MGI:1349481,Ing1,inhibitor of growth family, member 1,Gene	0.0538835	0.0538835	0	0.0538835	0.0538835	0.0538835	0.0538835	0.0538835	0.0538835	0.107767	0.215533	0.269417	0.326513	0.326513	0.437493	0.437493	0.383609	0.275842	0.221959	0.168075	0.168075	0.057096	0.057096	0.114192	0.114192	0.114192	0.114192	0.114192	0.114192	0.228384	0.171288	0.171288	0.171288	0.225171	0.336151	0.279055	0.221959	0.218746	0.218746	0.218746	0.218746	0.221959	0.164863	0.164863	0.218746	0.218746	0.218746	0.164863	0.107767
NM_026818,MGI:1915959,Cilp2,cartilage intermediate layer protein 2,Gene	1.00845	0.840377	0.726185	0.504226	0.339364	0.282268	0.225171	0.0538835	0.0538835	0	0	0	0	0	0.0538835	0.107767	0.107767	0.107767	0.164863	0.164863	0.164863	0.221959	0.171288	0.171288	0.225171	0.339364	0.396459	0.450343	0.450343	0.336151	0.393247	0.450343	0.339364	0.279055	0.396459	0.453556	0.510652	0.453556	0.453556	0.396459	0.396459	0.28548	0.057096	0.0538835	0.11098	0.168075	0.168075	0.168075	0.168075
NM_013459,MGI:87931,Cfd,complement factor D (adipsin),Gene	0.171288	0.171288	0.171288	0.171288	0.171288	0.171288	0.057096	0.057096	0	0	0	0	0	0	0	0	0	0	0	0	0	0	0.0538835	0.0538835	0.11098	0.168075	0.168075	0.168075	0.168075	0.225171	0.171288	0.282268	0.221959	0.275842	0.491376	0.548472	0.548472	0.491376	0.488163	0.488163	0.380396	0.383609	0.221959	0.164863	0.275842	0.168075	0.168075	0.279055	0.221959
NM_010947,MGI:1341188,Ntn3,netrin 3,Gene	0.0538835	0.0538835	0.0538835	0.0538835	0.0538835	0.0538835	0.0538835	0.0538835	0.0538835	0.0538835	0.0538835	0.0538835	0.0538835	0	0	0	0	0	0	0	0	0	0	0	0	0	0	0	0	0.0538835	0.168075	0.221959	0.279055	0.332938	0.332938	0.390034	0.393247	0.450343	0.44713	0.393247	0.336151	0.282268	0.336151	0.221959	0.279055	0.164863	0.11098	0.168075	0.168075
NM_011256,MGI:1336192,Pitpnm2,phosphatidylinositol transfer protein, membrane-associated 2,Gene	0.393247	0.336151	0.393247	0.393247	0.393247	0.396459	0.450343	0.504226	0.564535	0.564535	0.507439	0.507439	0.504226	0.336151	0.339364	0.282268	0.225171	0.282268	0.279055	0.279055	0.279055	0.279055	0.279055	0.279055	0.279055	0.168075	0.168075	0.225171	0.225171	0.225171	0.282268	0.453556	0.510652	0.618418	0.840377	0.729399	0.726185	0.722973	0.665876	0.71976	0.662664	0.443917	0.390034	0.443917	0.390034	0.332938	0.336151	0.275842	0.275842
NM_008688,MGI:109591,Nfic,nuclear factor I/C,Gene	0.279055	0.386821	0.332938	0.329726	0.383609	0.272629	0.272629	0.272629	0.164863	0.164863	0.11098	0.11098	0.057096	0.0538835	0.107767	0.107767	0.107767	0.107767	0.107767	0.107767	0.107767	0.057096	0.057096	0.114192	0.114192	0.114192	0.114192	0.114192	0.057096	0.057096	0.0538835	0.11098	0.11098	0.11098	0.11098	0.11098	0.164863	0.11098	0.0538835	0.0538835	0.107767	0.218746	0.218746	0.164863	0.164863	0.329726	0.329726	0.386821	0.221959
NM_009886,MGI:1100883,Celsr1,cadherin, EGF LAG seven-pass G-type receptor 1 (flamingo homolog, Drosophila),Gene	0	0	0.0538835	0.0538835	0.0538835	0.0538835	0.0538835	0.107767	0.16165	0.107767	0.107767	0.164863	0.164863	0.164863	0.225171	0.171288	0.225171	0.225171	0.279055	0.221959	0.221959	0.107767	0.107767	0.0538835	0.0538835	0.0538835	0	0	0	0	0.0538835	0.0538835	0.0538835	0.279055	0.336151	0.336151	0.390034	0.393247	0.393247	0.393247	0.390034	0.221959	0.221959	0.386821	0.332938	0.332938	0.386821	0.443917	0.60878
NM_207691,MGI:1861630,Espn,espin,Gene	0.383609	0.383609	0.383609	0.329726	0.3233	0.3233	0.215533	0.16165	0.16165	0.215533	0.272629	0.218746	0.272629	0.272629	0.272629	0.326513	0.272629	0.380396	0.380396	0.329726	0.275842	0.329726	0.386821	0.332938	0.168075	0.168075	0.168075	0.272629	0.329726	0.440705	0.437493	0.437493	0.494588	0.551685	0.497801	0.386821	0.390034	0.282268	0.339364	0.339364	0.339364	0.396459	0.450343	0.450343	0.393247	0.44713	0.611993	0.665876	0.665876
NM_207691,MGI:1861630,Espn,espin,Gene	0.114192	0.168075	0.225171	0.225171	0.44713	0.443917	0.443917	0.551685	0.551685	0.605568	0.602355	0.605568	0.383609	0.440705	0.494588	0.443917	0.336151	0.339364	0.282268	0.336151	0.279055	0.332938	0.221959	0.221959	0.279055	0.336151	0.282268	0.279055	0.336151	0.282268	0.282268	0.225171	0.11098	0.11098	0.164863	0.164863	0.164863	0.221959	0.336151	0.507439	0.615206	0.561322	0.55811	0.611993	0.722973	0.662664	0.662664	0.494588	0.60878
NM_008154,MGI:101908,Gpr3,G-protein coupled receptor 3,Gene	0.114192	0.114192	0.057096	0.057096	0.114192	0.171288	0.228384	0.282268	0.282268	0.282268	0.225171	0.168075	0.168075	0.11098	0	0.0538835	0.11098	0.11098	0.218746	0.272629	0.494588	0.659451	0.716547	0.659451	0.770431	0.770431	0.770431	0.713334	0.605568	0.605568	0.548472	0.437493	0.383609	0.329726	0.329726	0.218746	0.16165	0.107767	0.168075	0.114192	0.114192	0.114192	0.114192	0.114192	0.171288	0.164863	0.164863	0.218746	0.218746
NM_001081212,MGI:109334,Irs2,insulin receptor substrate 2,Gene	0.659451	0.602355	0.548472	0.491376	0.548472	0.390034	0.336151	0.228384	0.28548	0.28548	0.339364	0.339364	0.282268	0.225171	0.168075	0.221959	0.164863	0.11098	0.11098	0.11098	0.11098	0.164863	0.164863	0.164863	0.164863	0.164863	0.221959	0.329726	0.383609	0.55811	0.55811	0.55811	0.55811	0.55811	0.55811	0.504226	0.554897	0.329726	0.440705	0.611993	0.722973	0.722973	0.729399	0.783282	0.840377	0.840377	0.615206	0.504226	0.561322
NM_019585,MGI:1861630,Espn,espin,Gene	0.16165	0.16165	0.0538835	0	0	0	0.11098	0.164863	0.164863	0.221959	0.275842	0.275842	0.275842	0.279055	0.221959	0.168075	0.329726	0.275842	0.329726	0.440705	0.494588	0.494588	0.551685	0.665876	0.501014	0.44713	0.443917	0.336151	0.279055	0.279055	0.168075	0.107767	0.164863	0.164863	0.168075	0.168075	0.221959	0.221959	0.221959	0.221959	0.332938	0.386821	0.329726	0.332938	0.332938	0.386821	0.332938	0.221959	0.164863
NM_183141,MGI:3608416,Elfn2,leucine rich repeat and fibronectin type III, extracellular 2,Gene	0.11098	0.218746	0.329726	0.383609	0.383609	0.383609	0.383609	0.437493	0.383609	0.326513	0.275842	0.332938	0.390034	0.554897	0.60878	0.497801	0.443917	0.443917	0.386821	0.386821	0.275842	0.164863	0.168075	0.168075	0.11098	0.11098	0.168075	0.168075	0.221959	0.221959	0.279055	0.450343	0.450343	0.450343	0.507439	0.507439	0.507439	0.55811	0.443917	0.329726	0.329726	0.272629	0.332938	0.390034	0.44713	0.44713	0.55811	0.783282	0.954567
NM_207279,MGI:2685422,Plcxd1,phosphatidylinositol-specific phospholipase C, X domain containing 1,Gene	0.057096	0.057096	0.057096	0.057096	0.057096	0.0538835	0.0538835	0.0538835	0.0538835	0.0538835	0.0538835	0.0538835	0	0	0.057096	0.057096	0.057096	0.114192	0.168075	0.221959	0.221959	0.221959	0.221959	0.275842	0.275842	0.221959	0.168075	0.168075	0.168075	0.11098	0.057096	0.057096	0	0	0	0	0	0	0.0538835	0.0538835	0.0538835	0.0538835	0.0538835	0.0538835	0.0538835	0.0538835	0	0	0
NM_053248,MGI:2149330,Slc5a5,solute carrier family 5 (sodium iodide symporter), member 5,Gene	0	0	0	0	0	0.0538835	0.0538835	0.0538835	0.0538835	0.0538835	0.0538835	0.0538835	0.11098	0.11098	0.11098	0.11098	0.11098	0.11098	0.218746	0.218746	0.16165	0.107767	0.107767	0.107767	0.107767	0.107767	0	0	0	0	0	0.057096	0.057096	0.057096	0.057096	0.057096	0.057096	0.057096	0	0.057096	0.329726	0.383609	0.437493	0.437493	0.437493	0.494588	0.494588	0.551685	0.396459
NM_133223,MGI:2180784,Rac3,RAS-related C3 botulinum substrate 3,Gene	0	0.0538835	0.0538835	0.0538835	0.0538835	0.0538835	0.107767	0.107767	0.107767	0.0538835	0.0538835	0.0538835	0.0538835	0.11098	0.057096	0.11098	0.11098	0.275842	0.275842	0.275842	0.326513	0.380396	0.380396	0.380396	0.269417	0.215533	0.269417	0.215533	0.164863	0.164863	0.164863	0.11098	0.11098	0.11098	0.114192	0.168075	0.11098	0.218746	0.275842	0.497801	0.605568	0.605568	0.659451	0.659451	0.716547	0.659451	0.548472	0.329726	0.383609
NM_054042,MGI:1917695,Cd248,CD248 antigen, endosialin,Gene	0.168075	0.114192	0.168075	0.279055	0.279055	0.221959	0.164863	0.164863	0.164863	0.221959	0.114192	0.057096	0.11098	0.11098	0.168075	0.168075	0.11098	0.164863	0.164863	0.164863	0.164863	0.164863	0.107767	0.107767	0.107767	0.0538835	0	0	0	0	0	0	0	0	0.0538835	0.0538835	0.107767	0.16165	0.16165	0.275842	0.332938	0.332938	0.279055	0.279055	0.225171	0.282268	0.168075	0.218746	0.332938
NM_183141,MGI:3608416,Elfn2,leucine rich repeat and fibronectin type III, extracellular 2,Gene	0.450343	0.507439	0.507439	0.507439	0.55811	0.443917	0.329726	0.329726	0.272629	0.275842	0.390034	0.44713	0.44713	0.55811	0.672301	0.954567	1.00524	0.891049	0.887835	0.780069	0.894261	0.830739	0.830739	0.998816	1.16689	1.21756	1.27144	1.27144	1.21756	0.992387	0.827527	0.824315	0.656238	0.602355	0.602355	0.437493	0.437493	0.380396	0.380396	0.218746	0.221959	0.168075	0.168075	0.11098	0.11098	0.057096	0.057096	0.057096	0.057096
NM_198250,MGI:3027390,Lrrc4b,leucine rich repeat containing 4B,Gene	0.383609	0.440705	0.494588	0.494588	0.551685	0.443917	0.443917	0.443917	0.386821	0.497801	0.497801	0.554897	0.60878	0.554897	0.497801	0.390034	0.275842	0.329726	0.275842	0.164863	0.164863	0.218746	0.218746	0.164863	0.168075	0.282268	0.225171	0.225171	0.342576	0.342576	0.396459	0.396459	0.390034	0.332938	0.332938	0.218746	0.16165	0.107767	0.107767	0	0.057096	0.393247	0.564535	0.729399	0.729399	0.840377	0.948144	1.00203	0.998816
NM_010102,MGI:1333809,S1pr4,sphingosine-1-phosphate receptor 4,Gene	0.221959	0.057096	0.11098	0.11098	0.11098	0.275842	0.275842	0.383609	0.383609	0.380396	0.43428	0.43428	0.377184	0.269417	0.272629	0.272629	0.218746	0.11098	0.11098	0.11098	0.11098	0.0538835	0	0	0	0	0	0	0.0538835	0.0538835	0.0538835	0.0538835	0.107767	0.107767	0.107767	0.164863	0.11098	0.11098	0.11098	0.11098	0.057096	0.057096	0.168075	0.11098	0.11098	0.11098	0.11098	0.11098	0.11098
NM_009392,MGI:1350935,Tlx2,T-cell leukemia, homeobox 2,Gene	0.390034	0.332938	0.275842	0.332938	0.11098	0.11098	0.11098	0.057096	0.057096	0.057096	0	0	0	0	0	0	0.107767	0.107767	0.329726	0.329726	0.386821	0.440705	0.440705	0.551685	0.497801	0.440705	0.329726	0.383609	0.326513	0.380396	0.380396	0.326513	0.272629	0.329726	0.383609	0.383609	0.386821	0.383609	0.383609	0.383609	0.383609	0.272629	0.272629	0.383609	0.380396	0.380396	0.43428	0.542046	0.488163
NM_010150,MGI:1352453,Nr2f6,nuclear receptor subfamily 2, group F, member 6,Gene	0.11098	0.11098	0.11098	0.0538835	0.0538835	0	0	0	0	0	0	0.057096	0.057096	0.057096	0.114192	0.114192	0.114192	0.114192	0.114192	0.114192	0.114192	0.11098	0.164863	0.164863	0.221959	0.221959	0.221959	0.221959	0.225171	0.279055	0.225171	0.168075	0.221959	0.275842	0.218746	0.275842	0.164863	0.221959	0.275842	0.221959	0.221959	0.225171	0.225171	0.221959	0.221959	0.11098	0.11098	0.11098	0.0538835
NM_174991,MGI:1933736,Bai1,brain-specific angiogenesis inhibitor 1,Gene	0.783282	0.726185	0.726185	0.615206	0.615206	0.44713	0.393247	0.396459	0.504226	0.618418	0.618418	0.618418	0.675515	0.561322	0.561322	0.396459	0.393247	0.393247	0.507439	0.621632	0.564535	0.507439	0.507439	0.450343	0.564535	0.621632	0.561322	0.780069	0.833952	0.780069	0.887835	1.00203	1.0527	0.884623	0.71976	0.716547	0.770431	0.776856	0.662664	0.554897	0.611993	0.55811	0.450343	0.393247	0.171288	0.171288	0.171288	0.171288	0.171288
NM_030218,MGI:1926156,9130017N09Rik,RIKEN cDNA 9130017N09 gene,Gene	0.164863	0.164863	0.11098	0	0	0	0	0	0.11098	0.11098	0.11098	0.168075	0.225171	0.225171	0.225171	0.225171	0.393247	0.504226	0.554897	0.662664	0.605568	0.605568	0.60878	0.605568	0.548472	0.440705	0.390034	0.336151	0.336151	0.390034	0.390034	0.279055	0.225171	0.168075	0.221959	0.279055	0.168075	0.168075	0.168075	0.168075	0.11098	0.057096	0.057096	0	0	0	0.057096	0.057096	0.164863
NM_008420,MGI:96666,Kcnb1,potassium voltage gated channel, Shab-related subfamily, member 1,Gene	0.11098	0.11098	0.0538835	0.0538835	0.0538835	0	0.057096	0.114192	0.168075	0.275842	0.275842	0.329726	0.329726	0.329726	0.326513	0.380396	0.386821	0.443917	0.390034	0.390034	0.332938	0.332938	0.225171	0.168075	0	0	0	0	0	0	0	0	0	0	0.0538835	0.0538835	0.0538835	0.11098	0.11098	0.11098	0.11098	0.114192	0.114192	0.114192	0.11098	0.168075	0.282268	0.282268	0.386821
NM_172570,MGI:1917374,Trim47,tripartite motif-containing 47,Gene	0.43428	0.326513	0.215533	0.16165	0.16165	0.16165	0.0538835	0	0	0	0	0.0538835	0.0538835	0.0538835	0.0538835	0.0538835	0.107767	0.164863	0.168075	0.168075	0.168075	0.168075	0.168075	0.114192	0.114192	0.11098	0.11098	0.168075	0.279055	0.501014	0.554897	0.554897	0.662664	0.60878	0.605568	0.605568	0.548472	0.501014	0.665876	0.611993	0.611993	0.71976	0.71976	0.665876	0.60878	0.437493	0.602355	0.548472	0.548472
NM_021358,MGI:1196627,Htr6,5-hydroxytryptamine (serotonin) receptor 6,Gene	0.44713	0.55811	0.55811	0.611993	0.71976	0.665876	0.776856	0.833952	0.830739	0.773643	0.830739	0.722973	0.611993	0.669089	0.554897	0.554897	0.605568	0.494588	0.488163	0.488163	0.488163	0.43428	0.380396	0.383609	0.386821	0.336151	0.396459	0.450343	0.44713	0.55811	0.55811	0.504226	0.44713	0.275842	0.221959	0.221959	0.11098	0	0	0.057096	0.057096	0.057096	0.057096	0.057096	0.057096	0.057096	0	0	0.057096
NM_139226,MGI:1891409,Onecut3,one cut domain, family member 3,Gene	0.0538835	0.0538835	0.0538835	0	0	0	0	0	0	0.057096	0.057096	0.057096	0.114192	0.114192	0.225171	0.225171	0.225171	0.168075	0.168075	0.11098	0.11098	0	0	0	0	0	0	0	0	0	0	0.057096	0.057096	0.057096	0.057096	0.057096	0.11098	0.218746	0.275842	0.218746	0.272629	0.272629	0.380396	0.437493	0.494588	0.554897	0.611993	0.669089	0.615206
NM_001039244,MGI:3648543,Gm7120,predicted gene 7120,Gene	0	0	0	0	0	0	0	0	0	0	0	0.11098	0.11098	0.11098	0.11098	0.11098	0.11098	0.11098	0.057096	0	0	0	0	0	0	0	0	0	0	0	0	0.057096	0.057096	0.057096	0.11098	0.11098	0.168075	0.168075	0.11098	0.168075	0.221959	0.221959	0.168075	0.11098	0.221959	0.221959	0.218746	0.275842	0.329726
NM_201355,MGI:3039561,Nat14,N-acetyltransferase 14,Gene	0.450343	0.55811	0.554897	0.665876	0.884623	0.998816	1.0527	1.05591	0.941719	0.891049	0.722973	0.561322	0.393247	0.225171	0.168075	0.168075	0.168075	0.0538835	0.0538835	0.0538835	0.0538835	0.0538835	0	0	0	0.0538835	0.0538835	0.107767	0.107767	0.107767	0.107767	0.107767	0.107767	0.0538835	0.0538835	0	0	0	0	0	0.114192	0.114192	0.114192	0.114192	0.114192	0.168075	0.221959	0.107767	0.107767
NM_201617,MGI:95777,Gnas,GNAS (guanine nucleotide binding protein, alpha stimulating) complex locus,Gene	0.057096	0.057096	0.057096	0.11098	0.0538835	0.0538835	0.0538835	0.0538835	0.0538835	0.0538835	0	0.11098	0.11098	0.11098	0.11098	0.11098	0.11098	0.11098	0.057096	0	0.057096	0.171288	0.228384	0.228384	0.342576	0.399672	0.513865	0.510652	0.510652	0.339364	0.339364	0.396459	0.339364	0.225171	0.171288	0.171288	0.171288	0.171288	0.114192	0	0	0	0	0	0	0	0	0	0
NM_207691,MGI:1861630,Espn,espin,Gene	0.168075	0.168075	0.168075	0.272629	0.329726	0.440705	0.437493	0.437493	0.494588	0.551685	0.497801	0.386821	0.390034	0.282268	0.339364	0.339364	0.339364	0.396459	0.450343	0.450343	0.393247	0.44713	0.611993	0.665876	0.665876	0.669089	0.615206	0.611993	0.554897	0.554897	0.611993	0.501014	0.386821	0.329726	0.275842	0.279055	0.279055	0.114192	0.168075	0.168075	0.225171	0.279055	0.504226	0.443917	0.443917	0.551685	0.605568	0.602355	0.602355
NM_008010,MGI:95524,Fgfr3,fibroblast growth factor receptor 3,Gene	0.057096	0	0	0	0	0.057096	0.057096	0.057096	0.114192	0.114192	0.225171	0.282268	0.336151	0.336151	0.44713	0.618418	0.618418	0.621632	0.618418	0.507439	0.564535	0.453556	0.336151	0.279055	0.275842	0.279055	0.279055	0.336151	0.332938	0.332938	0.390034	0.336151	0.393247	0.336151	0.336151	0.332938	0.279055	0.168075	0.225171	0.168075	0.282268	0.282268	0.282268	0.279055	0.279055	0.390034	0.390034	0.332938	0.390034
NM_027521,MGI:1917969,Hmha1,histocompatibility (minor) HA-1,Gene	0.114192	0.168075	0.336151	0.336151	0.501014	0.501014	0.554897	0.60878	0.60878	0.497801	0.386821	0.501014	0.44713	0.390034	0.336151	0.336151	0.336151	0.336151	0.221959	0.11098	0.164863	0.11098	0.275842	0.275842	0.275842	0.275842	0.332938	0.332938	0.275842	0.279055	0.336151	0.393247	0.393247	0.336151	0.336151	0.336151	0.282268	0.11098	0.11098	0.11098	0.221959	0.332938	0.501014	0.554897	0.773643	0.891049	1.0527	1.11301	1.1098
NM_018827,MGI:1340030,Crlf1,cytokine receptor-like factor 1,Gene	0.0538835	0.168075	0.279055	0.393247	0.339364	0.339364	0.339364	0.393247	0.390034	0.279055	0.221959	0.16165	0.16165	0.16165	0.107767	0.107767	0.0538835	0.0538835	0.107767	0.107767	0.107767	0.16165	0.16165	0.218746	0.218746	0.329726	0.332938	0.279055	0.225171	0.282268	0.225171	0.336151	0.282268	0.225171	0.168075	0.168075	0.168075	0.168075	0.057096	0.114192	0.114192	0.114192	0.171288	0.28548	0.456768	0.399672	0.399672	0.399672	0.681939
NM_017392,MGI:1858235,Celsr2,cadherin, EGF LAG seven-pass G-type receptor 2 (flamingo homolog, Drosophila),Gene	0.107767	0.0538835	0.0538835	0.11098	0.11098	0.168075	0.168075	0.114192	0.114192	0.114192	0.057096	0.057096	0.057096	0	0	0	0	0.057096	0.114192	0.171288	0.171288	0.171288	0.171288	0.225171	0.279055	0.275842	0.332938	0.275842	0.275842	0.329726	0.390034	0.336151	0.336151	0.168075	0.336151	0.336151	0.393247	0.225171	0.336151	0.507439	0.507439	0.55811	0.501014	0.716547	0.659451	0.767219	0.484951	0.484951	0.484951
NM_138948,MGI:2183437,Cabp7,calcium binding protein 7,Gene	0.275842	0.332938	0.390034	0.443917	0.443917	0.336151	0.275842	0.332938	0.332938	0.275842	0.221959	0.221959	0.336151	0.282268	0.282268	0.336151	0.336151	0.336151	0.44713	0.55811	0.554897	0.669089	0.669089	0.501014	0.501014	0.390034	0.336151	0.221959	0.11098	0.0538835	0.11098	0.11098	0.11098	0.11098	0.11098	0.057096	0.114192	0.057096	0.164863	0.164863	0.272629	0.329726	0.329726	0.383609	0.383609	0.383609	0.275842	0.275842	0.11098
NM_001033263,MGI:3580016,Agap2,ArfGAP with GTPase domain, ankyrin repeat and PH domain 2,Gene	0.282268	0.282268	0.339364	0.507439	0.621632	0.73261	0.73261	0.729399	0.729399	0.783282	0.786493	0.55811	0.443917	0.275842	0.221959	0.221959	0.168075	0.168075	0.11098	0.11098	0.168075	0.168075	0.168075	0.168075	0.11098	0.11098	0.057096	0	0.0538835	0.0538835	0.0538835	0.0538835	0.0538835	0.0538835	0.0538835	0	0	0.057096	0.057096	0.11098	0.11098	0.11098	0.11098	0.11098	0.0538835	0.0538835	0	0	0.057096
NM_010768,MGI:99259,Matk,megakaryocyte-associated tyrosine kinase,Gene	0.218746	0.218746	0.16165	0.215533	0.215533	0.107767	0.0538835	0.11098	0.282268	0.282268	0.564535	0.786493	0.786493	0.786493	0.786493	0.615206	0.55811	0.501014	0.218746	0	0	0	0	0.282268	0.339364	0.339364	0.396459	0.396459	0.396459	0.453556	0.396459	0.450343	0.450343	0.55811	0.55811	0.615206	0.615206	0.443917	0.443917	0.501014	0.440705	0.497801	0.497801	0.551685	0.494588	0.440705	0.386821	0.168075	0.221959
NM_176847,MGI:2450757,Ush1g,Usher syndrome 1G homolog (human),Gene	0.164863	0.168075	0.168075	0.279055	0.44713	0.615206	0.615206	0.615206	0.561322	0.504226	0.393247	0.275842	0.168075	0.168075	0.225171	0.225171	0.282268	0.282268	0.339364	0.282268	0.225171	0.279055	0.275842	0.272629	0.272629	0.215533	0.16165	0.16165	0.107767	0.107767	0.057096	0.057096	0.114192	0.225171	0.225171	0.282268	0.282268	0.339364	0.396459	0.396459	0.396459	0.399672	0.453556	0.450343	0.507439	0.618418	0.561322	0.672301	0.672301
NM_008738,MGI:108417,Nrtn,neurturin,Gene	0.218746	0.218746	0.164863	0.164863	0.275842	0.390034	0.390034	0.443917	0.443917	0.611993	0.615206	0.675515	0.618418	0.450343	0.453556	0.510652	0.342576	0.28548	0.228384	0.171288	0.171288	0.057096	0	0	0	0	0	0	0	0	0	0	0	0	0	0	0	0	0.057096	0.057096	0.164863	0.164863	0.275842	0.275842	0.329726	0.329726	0.272629	0.275842	0.332938
NM_026376,MGI:2154244,Plxnd1,plexin D1,Gene	0	0	0	0	0	0	0	0	0	0	0	0	0	0.114192	0.114192	0.114192	0.114192	0.114192	0.114192	0.114192	0.057096	0	0	0	0	0	0.057096	0.057096	0.057096	0.057096	0.057096	0.057096	0.057096	0.0538835	0.0538835	0.0538835	0.0538835	0.0538835	0.16165	0.332938	0.279055	0.393247	0.44713	0.504226	0.55811	0.504226	0.44713	0.332938	0.218746
NM_133849,MGI:2139279,Hrh3,histamine receptor H3,Gene	1.06233	1.06233	1.00524	0.948144	0.786493	0.672301	0.44713	0.336151	0.171288	0.282268	0.225171	0.168075	0.221959	0.221959	0.275842	0.275842	0.272629	0.218746	0.272629	0.329726	0.329726	0.383609	0.329726	0.329726	0.275842	0.275842	0.329726	0.275842	0.440705	0.383609	0.437493	0.548472	0.548472	0.551685	0.662664	0.551685	0.60878	0.665876	0.665876	0.60878	0.669089	0.55811	0.443917	0.390034	0.279055	0.225171	0.225171	0.279055	0.275842
NM_176828,MGI:1925941,C030006K11Rik,RIKEN cDNA C030006K11 gene,Gene	0.780069	0.662664	0.494588	0.551685	0.383609	0.386821	0.443917	0.390034	0.443917	0.390034	0.390034	0.390034	0.332938	0.275842	0.275842	0.279055	0.279055	0.279055	0.168075	0.168075	0.057096	0.057096	0.057096	0	0	0.11098	0.164863	0.279055	0.332938	0.332938	0.332938	0.332938	0.275842	0.168075	0.11098	0	0	0	0.0538835	0.0538835	0.11098	0.11098	0.11098	0.11098	0.11098	0.114192	0.114192	0.114192	0.057096
NM_032397,MGI:1933993,Kcnn1,potassium intermediate/small conductance calcium-activated channel, subfamily N, member 1,Gene	0.383609	0.275842	0.225171	0.279055	0.279055	0.279055	0.329726	0.272629	0.272629	0.3233	0.3233	0.326513	0.326513	0.272629	0.218746	0.218746	0.057096	0.057096	0.057096	0	0	0	0	0	0.0538835	0.0538835	0.0538835	0.0538835	0.221959	0.221959	0.221959	0.279055	0.225171	0.225171	0.225171	0.168075	0.11098	0.218746	0.332938	0.275842	0.332938	0.390034	0.390034	0.393247	0.396459	0.228384	0.28548	0.393247	0.336151
NM_010425,MGI:1347473,Foxd3,forkhead box D3,Gene	0.269417	0.269417	0.215533	0.215533	0.16165	0.16165	0.16165	0	0	0	0	0	0	0	0	0	0	0	0	0	0	0	0	0	0.114192	0.114192	0.171288	0.171288	0.171288	0.225171	0.282268	0.282268	0.279055	0.279055	0.221959	0.279055	0.279055	0.168075	0.221959	0.11098	0.168075	0.168075	0.168075	0.164863	0.221959	0.221959	0.279055	0.275842	0.386821
NM_009325,MGI:98496,Tbxa2r,thromboxane A2 receptor,Gene	0	0	0	0	0	0	0	0	0.0538835	0.0538835	0.107767	0.16165	0.218746	0.386821	0.440705	0.55811	0.615206	0.618418	0.618418	0.783282	0.611993	0.615206	0.501014	0.554897	0.548472	0.494588	0.329726	0.497801	0.551685	0.605568	0.770431	0.770431	0.716547	0.770431	0.713334	0.548472	0.437493	0.218746	0.16165	0.107767	0.336151	0.336151	0.450343	0.450343	0.504226	0.504226	0.564535	0.507439	0.339364
NM_021279,MGI:98953,Wnt1,wingless-related MMTV integration site 1,Gene	0	0	0	0	0.0538835	0.0538835	0.16165	0.16165	0.16165	0.16165	0.16165	0.107767	0.107767	0.0538835	0	0	0	0	0	0	0.107767	0.107767	0.272629	0.272629	0.272629	0.272629	0.272629	0.272629	0.164863	0.0538835	0.107767	0.279055	0.386821	0.440705	0.497801	0.60878	0.773643	0.776856	0.776856	0.662664	0.827527	0.884623	0.770431	0.821099	0.767219	0.764003	0.817888	0.713334	0.602355
NM_030206,MGI:2149481,Cygb,cytoglobin,Gene	0	0	0	0.057096	0.057096	0.218746	0.383609	0.383609	0.383609	0.494588	0.494588	0.437493	0.329726	0.168075	0.11098	0.11098	0	0.0538835	0.107767	0.107767	0.107767	0.107767	0.107767	0.215533	0.215533	0.16165	0.218746	0.218746	0.218746	0.272629	0.393247	0.453556	0.564535	0.564535	0.564535	0.672301	0.726185	0.672301	0.501014	0.443917	0.60878	0.662664	0.60878	0.71976	0.773643	0.767219	0.770431	0.827527	0.767219
NM_009883,MGI:88373,Cebpb,CCAAT/enhancer binding protein (C/EBP), beta,Gene	0.789705	0.675515	0.73261	0.675515	0.786493	0.669089	0.615206	0.44713	0.390034	0.386821	0.329726	0.218746	0.221959	0.221959	0.168075	0.168075	0.225171	0.225171	0.279055	0.279055	0.329726	0.329726	0.383609	0.386821	0.272629	0.272629	0.272629	0.164863	0.218746	0.272629	0.16165	0.16165	0.215533	0.272629	0.272629	0.272629	0.218746	0.272629	0.272629	0.326513	0.326513	0.272629	0.326513	0.326513	0.326513	0.380396	0.326513	0.3233	0.377184
NM_153388,MGI:2385612,Lrfn4,leucine rich repeat and fibronectin type III domain containing 4,Gene	0	0	0	0	0	0	0	0	0	0	0.057096	0.114192	0.114192	0.114192	0.114192	0.114192	0.171288	0.114192	0.114192	0.057096	0.057096	0.057096	0.057096	0	0	0	0.0538835	0.0538835	0.0538835	0.0538835	0.11098	0.11098	0.11098	0.11098	0.057096	0.057096	0.057096	0.0538835	0.0538835	0.107767	0.272629	0.386821	0.501014	0.611993	0.611993	0.55811	0.561322	0.618418	0.567748
NM_008494,MGI:1095413,Lfng,LFNG O-fucosylpeptide 3-beta-N-acetylglucosaminyltransferase,Gene	0.279055	0.332938	0.55811	0.672301	0.672301	0.729399	0.722973	0.611993	0.611993	0.55811	0.218746	0.218746	0.16165	0.11098	0.11098	0.11098	0.11098	0.11098	0.168075	0.225171	0.225171	0.168075	0.168075	0.225171	0.225171	0.275842	0.164863	0.218746	0.218746	0.275842	0.218746	0.218746	0.11098	0.11098	0.168075	0.168075	0.275842	0.329726	0.329726	0.440705	0.494588	0.491376	0.548472	0.548472	0.551685	0.551685	0.497801	0.443917	0.55811
NM_173071,MGI:2451244,Bai2,brain-specific angiogenesis inhibitor 2,Gene	0.336151	0.168075	0.168075	0.221959	0.164863	0.0538835	0.107767	0.215533	0.326513	0.380396	0.326513	0.326513	0.326513	0.437493	0.275842	0.164863	0.11098	0.11098	0.11098	0.11098	0.057096	0.057096	0.057096	0.11098	0.11098	0.11098	0.11098	0.11098	0.0538835	0.0538835	0	0	0.0538835	0.0538835	0.0538835	0.11098	0.11098	0.11098	0.11098	0.11098	0.057096	0.057096	0	0	0.0538835	0.0538835	0.164863	0.221959	0.390034
NM_033567,MGI:2136977,Cecr6,cat eye syndrome chromosome region, candidate 6 homolog (human),Gene	0.218746	0.164863	0.11098	0.11098	0.057096	0	0	0	0	0	0	0	0	0	0	0	0	0	0	0	0	0	0	0.0538835	0.0538835	0.0538835	0.0538835	0.0538835	0.0538835	0.0538835	0.057096	0.057096	0.057096	0.057096	0.114192	0.221959	0.279055	0.336151	0.336151	0.336151	0.44713	0.501014	0.390034	0.44713	0.44713	0.390034	0.554897	0.443917	0.551685
NM_008236,MGI:1098624,Hes2,hairy and enhancer of split 2 (Drosophila),Gene	0	0	0	0	0	0	0	0	0	0	0	0	0	0	0	0.0538835	0.0538835	0.0538835	0.107767	0.107767	0.16165	0.215533	0.16165	0.16165	0.215533	0.218746	0.275842	0.386821	0.332938	0.279055	0.279055	0.390034	0.393247	0.336151	0.450343	0.393247	0.450343	0.561322	0.618418	0.621632	0.672301	0.615206	0.554897	0.497801	0.554897	0.669089	0.551685	0.443917	0.443917
NM_008119,MGI:107504,Gip,gastric inhibitory polypeptide,Gene	0.437493	0.221959	0.272629	0.218746	0.275842	0.218746	0.272629	0.272629	0.272629	0.272629	0.218746	0.107767	0.107767	0.0538835	0.0538835	0.0538835	0.0538835	0.0538835	0	0.057096	0.057096	0.057096	0.114192	0.114192	0.114192	0.114192	0.114192	0.057096	0.168075	0.11098	0.11098	0.11098	0.11098	0.164863	0.164863	0.107767	0.0538835	0.0538835	0.107767	0.107767	0.107767	0.0538835	0.11098	0.11098	0.11098	0.057096	0.114192	0.114192	0.114192
NM_009701,MGI:106215,Aqp5,aquaporin 5,Gene	0.057096	0	0	0	0	0	0	0	0	0	0	0	0	0	0.0538835	0.11098	0.11098	0.11098	0.168075	0.168075	0.221959	0.332938	0.332938	0.386821	0.501014	0.443917	0.55811	0.504226	0.504226	0.396459	0.342576	0.342576	0.228384	0.282268	0.168075	0.168075	0.168075	0.11098	0.221959	0.221959	0.386821	0.551685	0.605568	0.605568	0.602355	0.605568	0.548472	0.662664	0.390034
NM_010127,MGI:102935,Pou6f1,POU domain, class 6, transcription factor 1,Gene	0	0	0	0	0	0	0	0	0.0538835	0.0538835	0.107767	0.107767	0.16165	0.272629	0.326513	0.272629	0.272629	0.218746	0.218746	0.164863	0.107767	0.0538835	0	0	0	0.0538835	0.0538835	0.0538835	0.11098	0.164863	0.164863	0.218746	0.329726	0.275842	0.329726	0.272629	0.383609	0.329726	0.329726	0.275842	0.336151	0.453556	0.510652	0.510652	0.510652	0.681939	0.792917	0.735822	0.621632
NM_153388,MGI:2385612,Lrfn4,leucine rich repeat and fibronectin type III domain containing 4,Gene	0	0	0	0	0	0	0	0	0	0	0	0.057096	0.114192	0.114192	0.114192	0.114192	0.114192	0.171288	0.114192	0.114192	0.057096	0.057096	0.057096	0.057096	0	0	0	0	0.0538835	0.0538835	0.0538835	0.11098	0.11098	0.11098	0.11098	0.057096	0.057096	0.057096	0	0.0538835	0.107767	0.215533	0.329726	0.501014	0.611993	0.611993	0.55811	0.561322	0.618418
NM_001081235,MGI:1261813,Mn1,meningioma 1,Gene	0.275842	0.168075	0.168075	0.11098	0.057096	0	0	0.057096	0.057096	0.057096	0.057096	0.057096	0.057096	0.225171	0.168075	0.168075	0.168075	0.279055	0.336151	0.443917	0.611993	0.497801	0.716547	0.830739	0.773643	0.716547	0.71976	0.60878	0.443917	0.282268	0.168075	0.057096	0.218746	0.218746	0.332938	0.332938	0.443917	0.443917	0.60878	0.716547	0.662664	0.548472	0.491376	0.380396	0.43428	0.380396	0.377184	0.16165	0.16165
NM_033042,MGI:1934667,Tnfrsf25,tumor necrosis factor receptor superfamily, member 25,Gene	0.114192	0.114192	0.171288	0.171288	0.114192	0.114192	0.114192	0.114192	0.057096	0	0	0	0.0538835	0.0538835	0.107767	0.107767	0.16165	0.16165	0.16165	0.218746	0.275842	0.332938	0.332938	0.440705	0.494588	0.494588	0.548472	0.602355	0.599143	0.488163	0.491376	0.437493	0.494588	0.605568	0.497801	0.494588	0.497801	0.548472	0.662664	0.60878	0.60878	0.497801	0.443917	0.44713	0.393247	0.282268	0.114192	0.114192	0.114192
NM_177860,MGI:3645344,Gm5105,predicted gene 5105,Gene	0.396459	0.44713	0.393247	0.336151	0.279055	0.164863	0.164863	0.215533	0.164863	0.221959	0.332938	0.332938	0.386821	0.443917	0.390034	0.336151	0.221959	0.221959	0.164863	0.164863	0.0538835	0.0538835	0.0538835	0.0538835	0	0	0	0	0	0	0	0	0.0538835	0.0538835	0.168075	0.168075	0.282268	0.282268	0.339364	0.28548	0.28548	0.225171	0.225171	0.168075	0.11098	0.11098	0.168075	0.168075	0.168075
NM_010895,MGI:107755,Neurod2,neurogenic differentiation 2,Gene	0.057096	0.057096	0.057096	0.057096	0.057096	0.057096	0.057096	0.057096	0.057096	0.11098	0.164863	0.107767	0.107767	0.107767	0.107767	0.164863	0.332938	0.279055	0.332938	0.390034	0.497801	0.60878	0.60878	0.551685	0.548472	0.662664	0.60878	0.662664	0.665876	0.669089	0.615206	0.561322	0.504226	0.393247	0.336151	0.332938	0.279055	0.164863	0.164863	0.164863	0.164863	0.218746	0.11098	0.279055	0.611993	0.726185	0.837166	0.891049	0.837166
NM_009880,MGI:88360,Cdx1,caudal type homeobox 1,Gene	0	0	0	0	0.057096	0.057096	0.057096	0.11098	0.11098	0.11098	0.11098	0.0538835	0.0538835	0.11098	0.11098	0.11098	0.11098	0.11098	0.164863	0.218746	0.16165	0.107767	0.380396	0.380396	0.706907	0.710123	0.764003	0.93208	1.2586	1.14762	1.09373	0.985965	0.871773	0.928869	0.706907	0.703696	0.491376	0.602355	0.710123	0.659451	0.659451	0.716547	0.662664	0.497801	0.443917	0.228384	0.228384	0.171288	0.164863
NM_011141,MGI:101896,Pou3f1,POU domain, class 3, transcription factor 1,Gene	0.057096	0.11098	0.11098	0.164863	0.221959	0.221959	0.390034	0.332938	0.336151	0.390034	0.393247	0.336151	0.393247	0.336151	0.282268	0.282268	0.282268	0.282268	0.282268	0.279055	0.336151	0.332938	0.332938	0.329726	0.275842	0.332938	0.332938	0.332938	0.497801	0.443917	0.390034	0.390034	0.44713	0.443917	0.390034	0.332938	0.225171	0.225171	0.225171	0.168075	0.057096	0.057096	0.057096	0	0.11098	0.11098	0.11098	0.11098	0.164863
NM_030022,MGI:1925248,Grifin,galectin-related inter-fiber protein,Gene	0.716547	0.716547	0.659451	0.602355	0.548472	0.551685	0.497801	0.390034	0.605568	0.659451	0.494588	0.551685	0.551685	0.494588	0.437493	0.336151	0.336151	0.393247	0.44713	0.336151	0.501014	0.554897	0.551685	0.494588	0.383609	0.329726	0.329726	0.218746	0.164863	0.221959	0.336151	0.279055	0.332938	0.332938	0.332938	0.279055	0.336151	0.168075	0.164863	0.11098	0.11098	0.168075	0.282268	0.279055	0.390034	0.55811	0.669089	0.837166	1.00203
NM_183408,MGI:99558,Pde4a,phosphodiesterase 4A, cAMP specific,Gene	0	0	0	0	0.0538835	0.0538835	0.0538835	0.107767	0.164863	0.329726	0.55811	0.615206	0.672301	0.954567	1.01167	1.18295	1.12907	1.12907	0.957783	0.960995	1.01809	0.9039	0.907112	0.739034	0.624843	0.567748	0.624843	0.396459	0.28548	0.114192	0.057096	0.057096	0.114192	0.057096	0.114192	0.114192	0.168075	0.221959	0.221959	0.164863	0.164863	0.218746	0.218746	0.164863	0.164863	0.221959	0.279055	0.332938	0.390034
NM_175443,MGI:2443760,Etnk2,ethanolamine kinase 2,Gene	0.393247	0.507439	0.390034	0.336151	0.336151	0.336151	0.336151	0.221959	0.221959	0.11098	0.11098	0.11098	0.11098	0.168075	0.168075	0.168075	0.11098	0.11098	0.057096	0.057096	0	0.057096	0.057096	0.057096	0.057096	0.057096	0.057096	0.057096	0.057096	0.272629	0.329726	0.491376	0.491376	0.491376	0.602355	0.659451	0.611993	0.501014	0.501014	0.339364	0.44713	0.443917	0.497801	0.551685	0.494588	0.494588	0.605568	0.605568	0.611993
NM_001012765,MGI:99673,Adcy5,adenylate cyclase 5,Gene	0.554897	0.611993	0.611993	0.611993	0.44713	0.279055	0.279055	0.221959	0.279055	0.168075	0.168075	0.221959	0.221959	0.221959	0.275842	0.272629	0.329726	0.329726	0.440705	0.386821	0.497801	0.390034	0.390034	0.279055	0.279055	0.332938	0.279055	0.332938	0.275842	0.275842	0.275842	0.275842	0.279055	0.275842	0.329726	0.221959	0.221959	0.221959	0.221959	0.164863	0.11098	0.11098	0.11098	0.275842	0.332938	0.332938	0.44713	0.44713	0.450343
NM_013639,MGI:97774,Prph,peripherin,Gene	0.218746	0.272629	0.272629	0.326513	0.383609	0.443917	0.390034	0.450343	0.450343	0.453556	0.456768	0.399672	0.399672	0.28548	0.171288	0.114192	0.168075	0.11098	0.107767	0.107767	0.107767	0.164863	0.164863	0.11098	0.11098	0.057096	0.057096	0.057096	0.057096	0.057096	0.057096	0.057096	0.11098	0.11098	0.11098	0.221959	0.326513	0.380396	0.491376	0.605568	0.60878	0.662664	0.551685	0.665876	0.55811	0.716547	0.605568	0.602355	0.602355
NM_011520,MGI:1349163,Sdc3,syndecan 3,Gene	0.114192	0.114192	0.114192	0.057096	0.11098	0.0538835	0.0538835	0.0538835	0.0538835	0.0538835	0.107767	0.107767	0.11098	0.11098	0.11098	0.218746	0.218746	0.164863	0.221959	0.164863	0.164863	0.164863	0.225171	0.282268	0.282268	0.225171	0.225171	0.225171	0.282268	0.171288	0.114192	0.225171	0.501014	0.55811	0.665876	0.60878	0.60878	0.60878	0.497801	0.437493	0.599143	0.599143	0.656238	0.770431	0.770431	0.770431	0.827527	0.501014	0.336151
NM_134087,MGI:2145900,Fam83h,family with sequence similarity 83, member H,Gene	0.114192	0.057096	0.057096	0.057096	0	0.114192	0.228384	0.228384	0.282268	0.282268	0.282268	0.339364	0.393247	0.336151	0.390034	0.390034	0.336151	0.336151	0.332938	0.279055	0.221959	0.221959	0.11098	0.279055	0.450343	0.450343	0.396459	0.339364	0.339364	0.339364	0.339364	0	0	0	0.057096	0.057096	0.057096	0.057096	0.057096	0.057096	0.11098	0.164863	0.107767	0.107767	0.221959	0.279055	0.393247	0.501014	0.501014
NM_172801,MGI:2388365,Otop2,otopetrin 2,Gene	0.729399	0.729399	0.615206	0.561322	0.618418	0.621632	0.450343	0.453556	0.399672	0.339364	0.396459	0.339364	0.339364	0.282268	0.225171	0.225171	0.225171	0.114192	0.057096	0.057096	0.107767	0.107767	0.16165	0.16165	0.272629	0.272629	0.272629	0.221959	0.279055	0.225171	0.282268	0.393247	0.282268	0.282268	0.225171	0.168075	0.168075	0.279055	0.332938	0.393247	0.504226	0.615206	0.615206	0.615206	0.615206	0.393247	0.221959	0.168075	0.218746
NM_080855,MGI:2159407,Zcchc14,zinc finger, CCHC domain containing 14,Gene	0.168075	0.225171	0.279055	0.386821	0.386821	0.332938	0.44713	0.605568	0.659451	0.605568	0.551685	0.776856	0.833952	0.776856	0.665876	0.450343	0.393247	0.339364	0.168075	0.114192	0.057096	0.057096	0	0	0	0	0	0	0	0	0	0.0538835	0.11098	0.279055	0.390034	0.443917	0.497801	0.662664	0.60878	0.60878	0.548472	0.821099	0.881411	0.995603	0.995603	0.941719	0.998816	0.944932	1.06233
NM_032397,MGI:1933993,Kcnn1,potassium intermediate/small conductance calcium-activated channel, subfamily N, member 1,Gene	0.44713	0.44713	0.390034	0.329726	0.272629	0.215533	0.16165	0.0538835	0.0538835	0.0538835	0.0538835	0	0	0.057096	0.057096	0.11098	0.11098	0.11098	0.11098	0.11098	0.0538835	0.16165	0.218746	0.218746	0.326513	0.326513	0.326513	0.326513	0.272629	0.218746	0.164863	0.057096	0.057096	0.11098	0.221959	0.221959	0.332938	0.494588	0.437493	0.545259	0.656238	0.764003	0.764003	0.706907	0.764003	0.710123	0.656238	0.653027	0.488163
NM_008113,MGI:108430,Arhgdig,Rho GDP dissociation inhibitor (GDI) gamma,Gene	0.057096	0.057096	0.057096	0.057096	0.057096	0.11098	0.0538835	0.164863	0.221959	0.221959	0.390034	0.443917	0.443917	0.443917	0.386821	0.386821	0.329726	0.16165	0.107767	0.107767	0.0538835	0.11098	0.11098	0.11098	0.11098	0.11098	0.11098	0.11098	0.057096	0.0538835	0.107767	0.107767	0.16165	0.16165	0.16165	0.16165	0.218746	0.275842	0.221959	0.221959	0.168075	0.225171	0.282268	0.450343	0.282268	0.282268	0.453556	0.507439	0.507439
NM_198671,MGI:1098275,Gse1,genetic suppressor element 1,Gene	0.383609	0.383609	0.386821	0.383609	0.386821	0.386821	0.386821	0.386821	0.440705	0.440705	0.332938	0.279055	0.279055	0.279055	0.221959	0.168075	0.114192	0.114192	0.057096	0.057096	0	0	0	0	0	0	0	0	0.0538835	0.0538835	0.107767	0.107767	0.16165	0.16165	0.272629	0.272629	0.326513	0.326513	0.326513	0.440705	0.443917	0.551685	0.554897	0.501014	0.44713	0.55811	0.55811	0.611993	0.611993
NM_010301,MGI:95766,Gna11,guanine nucleotide binding protein, alpha 11,Gene	0.935291	0.935291	0.824315	0.770431	0.653027	0.380396	0.3233	0.380396	0.494588	0.548472	0.494588	0.440705	0.332938	0.279055	0.332938	0.218746	0.107767	0.272629	0.272629	0.272629	0.218746	0.164863	0.218746	0.332938	0.225171	0.225171	0.279055	0.279055	0.279055	0.279055	0.336151	0.221959	0.221959	0.168075	0.168075	0.168075	0.168075	0.114192	0.168075	0.168075	0.11098	0.275842	0.386821	0.494588	0.491376	0.491376	0.437493	0.437493	0.542046
NM_013868,MGI:1352494,Hspb7,heat shock protein family, member 7 (cardiovascular),Gene	0.057096	0.057096	0.057096	0.057096	0.0538835	0.0538835	0.0538835	0.0538835	0.0538835	0.0538835	0.164863	0.279055	0.332938	0.440705	0.440705	0.440705	0.548472	0.494588	0.43428	0.437493	0.437493	0.329726	0.383609	0.383609	0.218746	0.218746	0.164863	0.0538835	0.0538835	0	0	0	0	0	0	0	0	0.0538835	0.0538835	0.0538835	0.107767	0.107767	0.107767	0.107767	0.11098	0.164863	0.164863	0.11098	0.11098
NM_177275,MGI:2444854,Amigo3,adhesion molecule with Ig like domain 3,Gene	0.611993	0.611993	0.501014	0.501014	0.44713	0.390034	0.282268	0.282268	0.225171	0.225171	0.168075	0.225171	0.336151	0.336151	0.275842	0.332938	0.390034	0.390034	0.332938	0.275842	0.221959	0.168075	0.114192	0	0	0	0	0	0	0	0	0	0	0	0.0538835	0.0538835	0.0538835	0.0538835	0.0538835	0.0538835	0.0538835	0	0	0	0	0	0	0	0
NM_011985,MGI:1347361,Mmp23,matrix metallopeptidase 23,Gene	0.164863	0.164863	0.164863	0.164863	0.11098	0.11098	0.0538835	0	0	0	0.0538835	0.11098	0.225171	0.390034	0.390034	0.390034	0.443917	0.665876	0.669089	0.665876	0.665876	0.611993	0.611993	0.55811	0.443917	0.390034	0.221959	0.279055	0.164863	0.164863	0.164863	0.164863	0.218746	0.218746	0.215533	0.3233	0.3233	0.3233	0.43428	0.43428	0.383609	0.437493	0.221959	0.279055	0.336151	0.225171	0.390034	0.390034	0.390034
NM_138683,MGI:2183426,Rspo1,R-spondin homolog (Xenopus laevis),Gene	0.554897	0.713334	0.824315	0.881411	0.659451	0.551685	0.662664	0.605568	0.548472	0.275842	0.329726	0.329726	0.383609	0.437493	0.272629	0.218746	0.272629	0.326513	0.215533	0.16165	0.107767	0.107767	0.107767	0.0538835	0	0	0	0	0	0	0	0	0.057096	0.057096	0.057096	0.11098	0.168075	0.225171	0.225171	0.282268	0.279055	0.279055	0.225171	0.332938	0.275842	0.218746	0.16165	0.275842	0.386821
NM_001033178,MGI:1924356,Tmem181a,transmembrane protein 181A,Gene	0.11098	0.218746	0.164863	0.221959	0.164863	0.164863	0.164863	0.164863	0.164863	0.057096	0	0	0	0	0	0	0	0	0	0	0	0	0	0	0	0	0	0	0	0	0	0	0	0	0	0	0.168075	0.282268	0.282268	0.282268	0.336151	0.501014	0.554897	0.440705	0.437493	0.488163	0.656238	0.716547	0.716547
NM_001005424,MGI:2685842,Gm996,predicted gene 996,Gene	0.221959	0.332938	0.386821	0.386821	0.386821	0.386821	0.332938	0.218746	0.11098	0.107767	0.0538835	0.218746	0.218746	0.218746	0.218746	0.218746	0.164863	0.218746	0.107767	0.0538835	0.11098	0.11098	0.11098	0.11098	0.11098	0.057096	0.057096	0	0	0	0	0	0	0.057096	0.11098	0.11098	0.11098	0.168075	0.168075	0.221959	0.164863	0.164863	0.11098	0.11098	0.107767	0.107767	0.107767	0.0538835	0.0538835
NM_013641,MGI:97793,Ptger1,prostaglandin E receptor 1 (subtype EP1),Gene	0.218746	0.218746	0.16165	0.16165	0.218746	0.164863	0.11098	0.057096	0.057096	0.057096	0.057096	0.057096	0.057096	0.057096	0.11098	0.221959	0.279055	0.386821	0.386821	0.329726	0.440705	0.501014	0.501014	0.332938	0.336151	0.282268	0.282268	0.282268	0.225171	0.168075	0.168075	0.11098	0.164863	0.221959	0.168075	0.168075	0.164863	0.275842	0.275842	0.275842	0.275842	0.275842	0.275842	0.221959	0.221959	0.168075	0.275842	0.221959	0.221959
NM_033327,MGI:1891217,Zfp423,zinc finger protein 423,Gene	0.218746	0.218746	0.164863	0.0538835	0	0	0	0.11098	0.275842	0.383609	0.497801	0.551685	0.551685	0.605568	0.602355	0.602355	0.437493	0.437493	0.548472	0.605568	0.773643	0.665876	0.665876	0.773643	0.551685	0.497801	0.329726	0.218746	0.16165	0.107767	0.0538835	0	0	0	0	0	0	0.168075	0.168075	0.168075	0.168075	0.168075	0.168075	0.168075	0.107767	0.0538835	0.107767	0.107767	0.107767
NM_011349,MGI:1096347,Sema3f,sema domain, immunoglobulin domain (Ig), short basic domain, secreted, (semaphorin) 3F,Gene	0.218746	0.218746	0.0538835	0	0	0	0	0	0.0538835	0.0538835	0.11098	0.11098	0.11098	0.164863	0.164863	0.11098	0.11098	0.11098	0.0538835	0.0538835	0.0538835	0.0538835	0.0538835	0.107767	0.218746	0.386821	0.440705	0.497801	0.662664	0.71976	0.776856	0.780069	0.611993	0.501014	0.44713	0.501014	0.497801	0.551685	0.494588	0.602355	0.764003	0.764003	0.653027	0.545259	0.43428	0.380396	0.386821	0.443917	0.443917
NM_009613,MGI:1098667,Adam11,a disintegrin and metallopeptidase domain 11,Gene	0.0538835	0.107767	0.107767	0.0538835	0.0538835	0.0538835	0.0538835	0.0538835	0.0538835	0.057096	0.057096	0.057096	0.057096	0.057096	0.057096	0.11098	0.107767	0.107767	0.16165	0.218746	0.218746	0.218746	0.218746	0.164863	0.164863	0.221959	0.11098	0.218746	0.275842	0.383609	0.383609	0.440705	0.440705	0.548472	0.494588	0.545259	0.602355	0.605568	0.722973	0.780069	0.672301	0.672301	0.564535	0.453556	0.342576	0.228384	0.225171	0.11098	0.11098
NM_025451,MGI:1913509,Camk2n1,calcium/calmodulin-dependent protein kinase II inhibitor 1,Gene	0.168075	0.057096	0.11098	0.107767	0.16165	0.16165	0.16165	0.218746	0.218746	0.164863	0.164863	0.057096	0.057096	0.11098	0.107767	0.107767	0.107767	0.16165	0.272629	0.272629	0.272629	0.164863	0.218746	0.218746	0.275842	0.329726	0.380396	0.380396	0.437493	0.494588	0.548472	0.545259	0.656238	0.605568	0.827527	0.827527	0.878195	0.985965	1.09373	1.20471	1.31248	1.03342	1.03021	1.14119	1.03342	0.871773	0.817888	0.599143	0.43428
NM_010426,MGI:1347470,Foxf1a,forkhead box F1a,Gene	0.225171	0.282268	0.339364	0.393247	0.393247	0.225171	0.168075	0.221959	0.275842	0.272629	0.218746	0.218746	0.218746	0.272629	0.329726	0.272629	0.218746	0.383609	0.548472	0.602355	0.602355	0.605568	0.605568	0.605568	0.551685	0.279055	0.168075	0.168075	0.225171	0.168075	0.168075	0.168075	0.275842	0.275842	0.329726	0.272629	0.218746	0.275842	0.275842	0.221959	0.279055	0.332938	0.329726	0.329726	0.272629	0.326513	0.380396	0.326513	0.269417
NM_001098226,MGI:109241,Tead3,TEA domain family member 3,Gene	0.168075	0.168075	0.225171	0.336151	0.336151	0.336151	0.279055	0.168075	0.282268	0.225171	0.168075	0.114192	0.114192	0.114192	0.114192	0.171288	0.114192	0.114192	0.114192	0.114192	0.228384	0.228384	0.28548	0.171288	0.228384	0.228384	0.228384	0.221959	0.221959	0.275842	0.218746	0.275842	0.218746	0.218746	0.221959	0.221959	0.221959	0.221959	0.164863	0.164863	0.164863	0.107767	0.107767	0.0538835	0	0	0.0538835	0.164863	0.275842
NM_010725,MGI:1100513,Lmx1b,LIM homeobox transcription factor 1 beta,Gene	0.171288	0.171288	0.114192	0.114192	0.057096	0.057096	0	0.114192	0.336151	0.390034	0.390034	0.44713	0.44713	0.501014	0.501014	0.383609	0.386821	0.332938	0.275842	0.329726	0.386821	0.494588	0.437493	0.383609	0.383609	0.383609	0.383609	0.326513	0.218746	0.164863	0.218746	0.326513	0.380396	0.380396	0.380396	0.380396	0.380396	0.272629	0.386821	0.168075	0.221959	0.275842	0.383609	0.437493	0.659451	0.602355	0.602355	0.494588	0.440705
NM_009233,MGI:98357,Sox1,SRY-box containing gene 1,Gene	0.11098	0.11098	0.11098	0.11098	0.168075	0.168075	0.168075	0.11098	0.057096	0.168075	0.168075	0.168075	0.332938	0.443917	0.611993	0.71976	0.60878	0.60878	0.60878	0.494588	0.443917	0.275842	0.279055	0.339364	0.564535	0.564535	0.621632	0.678727	0.675515	0.621632	0.561322	0.393247	0.279055	0.279055	0.279055	0.168075	0.168075	0.171288	0.171288	0.171288	0.228384	0.171288	0.114192	0.114192	0.057096	0.221959	0.221959	0.275842	0.275842
NM_173071,MGI:2451244,Bai2,brain-specific angiogenesis inhibitor 2,Gene	0.494588	0.605568	0.605568	0.497801	0.494588	0.437493	0.494588	0.554897	0.554897	0.501014	0.615206	0.615206	0.669089	0.722973	0.554897	0.440705	0.497801	0.497801	0.554897	0.501014	0.501014	0.55811	0.501014	0.44713	0.279055	0.11098	0.11098	0.225171	0.114192	0.114192	0.114192	0.114192	0.114192	0.171288	0.168075	0.225171	0.225171	0.225171	0.279055	0.279055	0.221959	0.11098	0.11098	0.0538835	0.11098	0.164863	0.279055	0.443917	0.443917
NM_008052,MGI:1352744,Dtx1,deltex 1 homolog (Drosophila),Gene	0.057096	0.057096	0.057096	0	0.057096	0.11098	0.11098	0.11098	0.11098	0.11098	0.11098	0.11098	0.0538835	0	0	0	0	0	0.057096	0.057096	0.057096	0.057096	0.168075	0.279055	0.279055	0.336151	0.279055	0.336151	0.336151	0.279055	0.171288	0.114192	0.057096	0.057096	0.057096	0	0	0	0	0	0	0	0	0	0.057096	0.057096	0.168075	0.279055	0.332938
NM_021877,MGI:96223,Hr,hairless,Gene	0.11098	0	0	0	0.057096	0.057096	0.057096	0.057096	0.057096	0.057096	0.057096	0	0.0538835	0.0538835	0.0538835	0.0538835	0.0538835	0.0538835	0.0538835	0	0	0	0	0	0	0	0	0	0	0.0538835	0.164863	0.221959	0.221959	0.221959	0.221959	0.221959	0.168075	0.164863	0.164863	0.107767	0.107767	0.16165	0.16165	0.16165	0.272629	0.386821	0.44713	0.55811	0.618418
NM_011447,MGI:98370,Sox8,SRY-box containing gene 8,Gene	0.0538835	0.0538835	0.11098	0.11098	0.114192	0.171288	0.171288	0.171288	0.225171	0.168075	0.168075	0.11098	0.0538835	0.107767	0.107767	0.0538835	0.11098	0.11098	0.336151	0.450343	0.564535	0.675515	0.786493	0.729399	0.729399	0.561322	0.44713	0.450343	0.336151	0.225171	0.225171	0.225171	0.339364	0.336151	0.336151	0.279055	0.279055	0.221959	0.443917	0.386821	0.329726	0.275842	0.275842	0.275842	0.332938	0.332938	0.168075	0.221959	0.221959
NM_032397,MGI:1933993,Kcnn1,potassium intermediate/small conductance calcium-activated channel, subfamily N, member 1,Gene	0.221959	0.164863	0.164863	0.164863	0.168075	0.225171	0.332938	0.332938	0.332938	0.386821	0.386821	0.386821	0.329726	0.272629	0.164863	0.164863	0.11098	0.057096	0	0	0.057096	0.164863	0.164863	0.164863	0.164863	0.218746	0.218746	0.218746	0.16165	0.164863	0.279055	0.336151	0.44713	0.393247	0.393247	0.393247	0.339364	0.339364	0.339364	0.396459	0.396459	0.510652	0.567748	0.567748	0.510652	0.564535	0.504226	0.393247	0.336151
NM_013564,MGI:108427,Insl3,insulin-like 3,Gene	0.114192	0.114192	0.057096	0.057096	0.11098	0.218746	0.16165	0.16165	0.16165	0.16165	0.16165	0.16165	0.057096	0.057096	0.057096	0.114192	0.114192	0.171288	0.228384	0.171288	0.225171	0.225171	0.275842	0.275842	0.218746	0.16165	0.269417	0.215533	0.215533	0.16165	0.107767	0.107767	0.107767	0	0	0	0	0.057096	0.221959	0.279055	0.332938	0.390034	0.501014	0.55811	0.55811	0.554897	0.501014	0.554897	0.716547
NM_130859,MGI:2146012,Card10,caspase recruitment domain family, member 10,Gene	0.0538835	0.0538835	0	0	0	0.107767	0.107767	0.164863	0.164863	0.164863	0.221959	0.336151	0.228384	0.339364	0.282268	0.282268	0.339364	0.282268	0.168075	0.168075	0.11098	0.057096	0.057096	0.057096	0	0	0	0	0	0.057096	0.11098	0.11098	0.279055	0.279055	0.336151	0.336151	0.336151	0.336151	0.390034	0.602355	0.938507	1.04627	1.10016	1.26181	1.37279	1.3189	1.16046	0.773643	0.716547
NM_172802,MGI:2443337,Fscn2,fascin homolog 2, actin-bundling protein, retinal (Strongylocentrotus purpuratus),Gene	0.107767	0.107767	0.107767	0.16165	0.107767	0.0538835	0.107767	0.107767	0.107767	0.107767	0.16165	0.107767	0.107767	0.0538835	0.11098	0.11098	0.168075	0.168075	0.225171	0.282268	0.450343	0.393247	0.393247	0.450343	0.507439	0.453556	0.339364	0.282268	0.225171	0.225171	0.168075	0.11098	0.11098	0.11098	0.11098	0.11098	0.057096	0.057096	0.114192	0.057096	0.057096	0.228384	0.28548	0.339364	0.393247	0.44713	0.44713	0.504226	0.390034
NM_153533,MGI:2387586,Tenc1,tensin like C1 domain-containing phosphatase,Gene	0.057096	0.057096	0	0.057096	0.057096	0.057096	0.057096	0.057096	0.057096	0.057096	0	0	0.11098	0.279055	0.279055	0.440705	0.497801	0.722973	1.11622	1.1701	0.944932	0.944932	0.944932	0.891049	0.944932	0.437493	0.326513	0.326513	0.272629	0.272629	0.107767	0.0538835	0.0538835	0	0	0	0	0	0	0	0	0.057096	0.057096	0.057096	0.114192	0.114192	0.168075	0.339364	0.336151
NM_054048,MGI:1859854,Rcor2,REST corepressor 2,Gene	0.443917	0.443917	0.329726	0.332938	0.279055	0.221959	0.221959	0.168075	0.171288	0.171288	0.279055	0.393247	0.393247	0.393247	0.450343	0.450343	0.450343	0.396459	0.171288	0.225171	0.225171	0.168075	0.168075	0.11098	0.11098	0.11098	0.0538835	0	0	0	0	0	0	0	0	0.057096	0.057096	0.057096	0.057096	0.057096	0.057096	0.168075	0.168075	0.168075	0.221959	0.221959	0.275842	0.332938	0.443917
NM_001081058,MGI:1916812,Cdk13,cyclin-dependent kinase 13,Gene	0	0	0.0538835	0.0538835	0.0538835	0.0538835	0.0538835	0.0538835	0.0538835	0	0	0	0	0	0	0	0	0	0	0	0	0	0	0	0	0.0538835	0.0538835	0.0538835	0.0538835	0.0538835	0.11098	0.11098	0.11098	0.168075	0.168075	0.332938	0.332938	0.275842	0.275842	0.275842	0.275842	0.272629	0.218746	0.16165	0.215533	0.326513	0.326513	0.272629	0.218746
NM_201355,MGI:3039561,Nat14,N-acetyltransferase 14,Gene	0.0538835	0.0538835	0.0538835	0.0538835	0.0538835	0	0	0	0.0538835	0.0538835	0.107767	0.107767	0.107767	0.107767	0.107767	0.107767	0.0538835	0.0538835	0	0	0	0	0	0.114192	0.114192	0.114192	0.114192	0.114192	0.114192	0.168075	0.221959	0.107767	0.107767	0.107767	0.107767	0.164863	0.218746	0.164863	0.218746	0.332938	0.386821	0.386821	0.443917	0.390034	0.443917	0.443917	0.332938	0.221959	0.221959
NM_001017426,MGI:2448492,Kdm6b,KDM1 lysine (K)-specific demethylase 6B,Gene	0.114192	0.114192	0.168075	0.0538835	0.0538835	0.107767	0.164863	0.164863	0.164863	0.164863	0.11098	0.11098	0.114192	0.114192	0.057096	0.057096	0.11098	0.11098	0.164863	0.164863	0.107767	0.107767	0.164863	0.164863	0.11098	0.057096	0.057096	0.114192	0.225171	0.279055	0.221959	0.275842	0.332938	0.44713	0.561322	0.504226	0.396459	0.681939	0.681939	0.73261	0.789705	0.675515	0.615206	0.669089	0.497801	0.383609	0.386821	0.275842	0.386821
NM_028627,MGI:1920978,Psd,pleckstrin and Sec7 domain containing,Gene	0.386821	0.497801	0.501014	0.504226	0.554897	0.554897	0.551685	0.497801	0.440705	0.386821	0.386821	0.329726	0.168075	0.057096	0.057096	0.164863	0.16165	0.16165	0.16165	0.16165	0.215533	0.272629	0.218746	0.11098	0.11098	0.11098	0.168075	0.114192	0.114192	0.057096	0.057096	0.057096	0.057096	0	0	0	0	0	0	0	0	0.057096	0.057096	0.057096	0.057096	0.057096	0.057096	0.114192	0.168075
NM_010471,MGI:1336200,Hpca,hippocalcin,Gene	0.11098	0.057096	0.057096	0	0.0538835	0.0538835	0.107767	0.164863	0.164863	0.164863	0.164863	0.221959	0.168075	0.114192	0.228384	0.171288	0.171288	0.171288	0.114192	0.168075	0.168075	0.0538835	0.0538835	0.0538835	0.164863	0.218746	0.218746	0.275842	0.390034	0.44713	0.55811	0.55811	0.611993	0.615206	0.561322	0.554897	0.551685	0.440705	0.440705	0.332938	0.332938	0.275842	0.386821	0.443917	0.551685	0.60878	0.665876	0.722973	0.833952
NM_010514,MGI:96434,Igf2,insulin-like growth factor 2,Gene	0.332938	0.443917	0.501014	0.504226	0.504226	0.55811	0.450343	0.507439	0.453556	0.339364	0.282268	0.279055	0.279055	0.221959	0.272629	0.272629	0.272629	0.272629	0.218746	0.326513	0.326513	0.16165	0.215533	0.215533	0.329726	0.329726	0.221959	0.221959	0.221959	0.221959	0.168075	0.0538835	0.0538835	0	0.0538835	0.107767	0.218746	0.272629	0.272629	0.272629	0.326513	0.326513	0.272629	0.221959	0.164863	0.221959	0.221959	0.221959	0.168075
NM_175397,MGI:1923364,Sp110,Sp110 nuclear body protein,Gene	0.0538835	0.0538835	0.107767	0.215533	0.377184	0.377184	0.377184	0.377184	0.484951	0.592715	0.6466	0.538835	0.484951	0.488163	0.764003	0.817888	0.710123	0.548472	0.494588	0.440705	0.440705	0.215533	0.16165	0.215533	0.16165	0.215533	0.215533	0.215533	0.215533	0.215533	0.107767	0.0538835	0	0	0	0	0.16165	0.16165	0.16165	0.16165	0.215533	0.488163	0.488163	0.491376	0.545259	0.599143	0.599143	0.599143	0.491376
NM_009518,MGI:108071,Wnt10a,wingless related MMTV integration site 10a,Gene	0.11098	0.0538835	0.0538835	0.0538835	0.0538835	0.0538835	0.0538835	0.0538835	0.0538835	0.0538835	0.107767	0.107767	0.107767	0.107767	0.16165	0.16165	0.215533	0.16165	0.218746	0.218746	0.218746	0.164863	0.164863	0.164863	0.164863	0.0538835	0.107767	0.107767	0.107767	0.107767	0.164863	0.164863	0.164863	0.164863	0.168075	0.168075	0.225171	0.168075	0.225171	0.171288	0.450343	0.450343	0.450343	0.450343	0.450343	0.450343	0.393247	0.168075	0.228384
NM_177030,MGI:1914789,Dock6,dedicator of cytokinesis 6,Gene	0.057096	0.057096	0.168075	0.168075	0.11098	0.11098	0.11098	0.11098	0.164863	0.164863	0.0538835	0.107767	0.218746	0.218746	0.218746	0.221959	0.279055	0.279055	0.225171	0.168075	0.114192	0.168075	0.221959	0.218746	0.16165	0.272629	0.326513	0.437493	0.437493	0.329726	0.332938	0.386821	0.551685	0.440705	0.60878	0.60878	0.662664	0.605568	0.662664	0.60878	0.497801	0.440705	0.329726	0.329726	0.275842	0.332938	0.221959	0.221959	0.168075
NM_025521,MGI:1913624,2310011J03Rik,RIKEN cDNA 2310011J03 gene,Gene	0.443917	0.390034	0.332938	0.332938	0.275842	0.332938	0.225171	0.225171	0.225171	0.114192	0.057096	0.057096	0.057096	0	0	0	0	0	0	0	0	0	0	0	0	0	0	0	0	0	0	0	0	0	0	0	0	0	0	0	0	0	0	0	0	0	0	0	0
NM_173071,MGI:2451244,Bai2,brain-specific angiogenesis inhibitor 2,Gene	0	0	0	0	0	0	0	0.0538835	0.168075	0.168075	0.221959	0.279055	0.390034	0.44713	0.44713	0.332938	0.332938	0.332938	0.221959	0.221959	0.0538835	0.11098	0.11098	0.057096	0.11098	0.386821	0.497801	0.497801	0.497801	0.440705	0.440705	0.386821	0.221959	0.057096	0	0	0	0.057096	0.057096	0.114192	0.114192	0.171288	0.171288	0.225171	0.282268	0.225171	0.332938	0.332938	0.611993
NM_148951,MGI:2387006,Gipc3,GIPC PDZ domain containing family, member 3,Gene	0.326513	0.326513	0.326513	0.326513	0.272629	0.272629	0.16165	0.0538835	0	0	0.0538835	0.107767	0.107767	0.107767	0.16165	0.326513	0.383609	0.437493	0.386821	0.386821	0.386821	0.386821	0.225171	0.168075	0.11098	0.0538835	0.0538835	0.107767	0.16165	0.269417	0.3233	0.377184	0.3233	0.43428	0.43428	0.545259	0.491376	0.491376	0.491376	0.494588	0.494588	0.383609	0.272629	0.383609	0.605568	0.60878	0.551685	0.60878	0.827527
NM_008369,MGI:96553,Il3ra,interleukin 3 receptor, alpha chain,Gene	0.114192	0.114192	0.057096	0.11098	0.168075	0.221959	0.164863	0.336151	0.336151	0.336151	0.282268	0.225171	0.171288	0.225171	0.11098	0.164863	0.164863	0.218746	0.218746	0.218746	0.164863	0.107767	0.16165	0.107767	0.0538835	0.0538835	0.0538835	0.0538835	0.0538835	0	0.057096	0.114192	0.114192	0.114192	0.114192	0.114192	0.114192	0.057096	0.114192	0.225171	0.225171	0.225171	0.336151	0.393247	0.393247	0.336151	0.386821	0.386821	0.443917
NM_001083119,MGI:1321151,Ptpru,protein tyrosine phosphatase, receptor type, U,Gene	0	0.107767	0.107767	0.107767	0.107767	0.107767	0.107767	0.107767	0.0538835	0	0	0	0	0	0	0	0	0	0.0538835	0.0538835	0.11098	0.11098	0.11098	0.11098	0.11098	0.11098	0.057096	0.057096	0	0	0	0	0	0	0	0.11098	0.11098	0.168075	0.168075	0.168075	0.221959	0.279055	0.168075	0.221959	0.221959	0.221959	0.221959	0.221959	0.11098
NM_144868,MGI:1861733,Pcnxl3,pecanex-like 3 (Drosophila),Gene	0.554897	0.554897	0.494588	0.494588	0.272629	0.272629	0.164863	0.164863	0.221959	0.114192	0.057096	0.168075	0.225171	0.279055	0.279055	0.336151	0.390034	0.44713	0.501014	0.665876	0.773643	0.891049	1.00524	0.837166	0.837166	0.780069	0.729399	0.510652	0.396459	0.225171	0.225171	0.225171	0.168075	0.11098	0.107767	0.107767	0.16165	0.16165	0.16165	0.16165	0.107767	0.107767	0.0538835	0.0538835	0.0538835	0.11098	0.11098	0.11098	0.11098
NM_207648,MGI:95935,H2-Q6,histocompatibility 2, Q region locus 6,Gene	0.16165	0.0538835	0.0538835	0.16165	0.107767	0.16165	0.16165	0.16165	0.16165	0.215533	0.16165	0.107767	0.0538835	0.0538835	0.0538835	0.0538835	0.16165	0.107767	0.107767	0.107767	0.107767	0.107767	0.16165	0.107767	0.215533	0.215533	0.269417	0.380396	0.380396	0.380396	0.383609	0.386821	0.386821	0.501014	0.390034	0.390034	0.60878	0.722973	0.776856	0.665876	0.665876	0.605568	0.713334	0.605568	0.605568	0.545259	0.548472	0.494588	0.548472
NM_198614,MGI:2685084,C2cd4c,C2 calcium-dependent domain containing 4C,Gene	0.164863	0.164863	0.164863	0.221959	0.221959	0.221959	0.275842	0.164863	0.11098	0.11098	0.0538835	0.0538835	0.0538835	0.0538835	0	0	0.0538835	0.0538835	0.0538835	0.0538835	0.0538835	0.0538835	0.0538835	0	0	0	0	0	0	0	0.168075	0.221959	0.221959	0.221959	0.221959	0.221959	0.279055	0.221959	0.114192	0.114192	0.114192	0.114192	0.114192	0.11098	0.0538835	0.0538835	0.0538835	0.107767	0.16165
NM_198614,MGI:2685084,C2cd4c,C2 calcium-dependent domain containing 4C,Gene	0	0.11098	0.164863	0.164863	0.221959	0.221959	0.221959	0.275842	0.164863	0.11098	0.11098	0.0538835	0.0538835	0.0538835	0.0538835	0	0	0.0538835	0.0538835	0.0538835	0.0538835	0.0538835	0.0538835	0.0538835	0.0538835	0	0	0	0	0	0	0.168075	0.221959	0.221959	0.221959	0.221959	0.221959	0.279055	0.221959	0.168075	0.114192	0.114192	0.114192	0.114192	0.11098	0.0538835	0.0538835	0.0538835	0.107767
NM_001039653,MGI:102673,Lhx3,LIM homeobox protein 3,Gene	0	0	0	0	0	0	0	0	0.11098	0.218746	0.218746	0.383609	0.383609	0.383609	0.383609	0.383609	0.218746	0.164863	0	0	0	0	0.057096	0.057096	0.11098	0.11098	0.164863	0.393247	0.561322	0.561322	0.615206	0.722973	0.776856	0.833952	0.833952	0.71976	0.60878	0.722973	0.726185	0.510652	0.567748	0.453556	0.393247	0.450343	0.336151	0.279055	0.221959	0.279055	0.332938
NM_010394,MGI:95936,H2-Q7,histocompatibility 2, Q region locus 7,Gene	0.0538835	0.0538835	0.0538835	0.0538835	0.0538835	0.0538835	0.0538835	0.0538835	0.0538835	0.0538835	0.0538835	0.0538835	0	0	0	0.057096	0.114192	0.114192	0.114192	0.168075	0.168075	0.168075	0.11098	0.0538835	0.0538835	0.0538835	0.0538835	0	0	0.0538835	0.0538835	0.107767	0.107767	0.107767	0.164863	0.164863	0.164863	0.11098	0.057096	0.057096	0.11098	0.164863	0.279055	0.44713	0.501014	0.554897	0.662664	0.60878	0.554897
NM_130859,MGI:2146012,Card10,caspase recruitment domain family, member 10,Gene	0.168075	0.168075	0.057096	0.057096	0.057096	0	0	0	0	0	0.057096	0.057096	0.11098	0.168075	0.279055	0.279055	0.336151	0.336151	0.336151	0.336151	0.548472	0.824315	0.992387	1.04306	1.26502	1.37279	1.37279	1.26824	0.881411	0.659451	0.60878	0.605568	0.443917	0.497801	0.611993	0.554897	0.60878	0.551685	0.551685	0.55811	0.393247	0.504226	0.44713	0.501014	0.615206	0.780069	0.891049	0.833952	0.776856
NM_139051,MGI:1346833,Nr5a1,nuclear receptor subfamily 5, group A, member 1,Gene	0.168075	0.168075	0.168075	0.057096	0.057096	0.114192	0.114192	0.114192	0.114192	0.114192	0.114192	0.114192	0.057096	0.11098	0.0538835	0.11098	0.11098	0.168075	0.168075	0.339364	0.453556	0.399672	0.399672	0.564535	0.507439	0.507439	0.450343	0.279055	0.279055	0.221959	0.057096	0.057096	0.057096	0.11098	0.11098	0.168075	0.279055	0.336151	0.390034	0.44713	0.336151	0.393247	0.393247	0.282268	0.225171	0.279055	0.339364	0.44713	0.390034
NM_001081376,MGI:3036258,Chd5,chromodomain helicase DNA binding protein 5,Gene	0.11098	0.11098	0.11098	0.11098	0.11098	0.11098	0.11098	0	0	0	0	0.057096	0.057096	0.168075	0.168075	0.221959	0.275842	0.275842	0.218746	0.218746	0.218746	0.107767	0.0538835	0	0	0	0	0	0.0538835	0.11098	0.221959	0.336151	0.336151	0.443917	0.554897	0.669089	0.615206	0.669089	0.665876	0.824315	0.881411	0.716547	0.716547	0.881411	0.938507	1.32854	1.32533	1.22077	1.27144
NM_008010,MGI:95524,Fgfr3,fibroblast growth factor receptor 3,Gene	0.11098	0.11098	0.0538835	0.107767	0.164863	0.164863	0.218746	0.326513	0.437493	0.383609	0.329726	0.272629	0.272629	0.272629	0.11098	0	0.057096	0.057096	0.057096	0.057096	0.057096	0.057096	0.057096	0.057096	0	0	0	0	0	0.057096	0.057096	0.057096	0.114192	0.225171	0.282268	0.336151	0.336151	0.44713	0.618418	0.618418	0.621632	0.618418	0.507439	0.564535	0.507439	0.336151	0.279055	0.275842	0.279055
NM_194350,MGI:2673307,Mafa,v-maf musculoaponeurotic fibrosarcoma oncogene family, protein A (avian),Gene	0.279055	0.225171	0.225171	0.225171	0.168075	0.114192	0.168075	0.168075	0.168075	0.168075	0.225171	0.225171	0.168075	0.11098	0.057096	0.057096	0.057096	0	0.057096	0.114192	0.114192	0.171288	0.171288	0.171288	0.171288	0.114192	0.114192	0.057096	0.057096	0	0	0.0538835	0.107767	0.107767	0.107767	0.107767	0.107767	0.218746	0.272629	0.164863	0.221959	0.279055	0.336151	0.336151	0.393247	0.390034	0.390034	0.55811	0.60878
NM_178757,MGI:2442159,Irf2bp1,interferon regulatory factor 2 binding protein 1,Gene	0.107767	0.107767	0.107767	0.107767	0.0538835	0.0538835	0	0	0	0	0.057096	0.057096	0.057096	0.057096	0.057096	0.168075	0.168075	0.11098	0.11098	0.11098	0.11098	0.11098	0	0	0.107767	0.107767	0.107767	0.107767	0.107767	0.107767	0.107767	0.107767	0	0	0	0	0.0538835	0.0538835	0.0538835	0.0538835	0.0538835	0.0538835	0.0538835	0	0	0.114192	0.114192	0.171288	0.279055
NM_009379,MGI:101875,Thpo,thrombopoietin,Gene	0.16165	0.380396	0.380396	0.380396	0.380396	0.380396	0.437493	0.383609	0.057096	0.057096	0.057096	0.057096	0.057096	0.0538835	0.0538835	0.107767	0.107767	0.16165	0.16165	0.215533	0.215533	0.215533	0.16165	0.16165	0.16165	0.107767	0.0538835	0.0538835	0	0	0	0	0	0.0538835	0.0538835	0.107767	0.16165	0.16165	0.16165	0.16165	0.16165	0.107767	0.164863	0.057096	0.057096	0.057096	0.168075	0.168075	0.225171
NM_175381,MGI:1919667,2700081O15Rik,RIKEN cDNA 2700081O15 gene,Gene	0	0	0	0.0538835	0.0538835	0.0538835	0.164863	0.275842	0.329726	0.329726	0.332938	0.332938	0.504226	0.55811	0.44713	0.561322	0.564535	0.507439	0.618418	0.504226	0.393247	0.393247	0.282268	0.225171	0.168075	0.168075	0.057096	0.057096	0	0	0	0	0	0	0	0	0	0	0	0	0	0	0	0	0	0	0	0	0.057096
NM_010729,MGI:106096,Loxl1,lysyl oxidase-like 1,Gene	0	0	0	0	0	0.057096	0.057096	0.057096	0.057096	0.057096	0.057096	0.057096	0.057096	0	0	0.164863	0.164863	0.164863	0.164863	0.221959	0.221959	0.221959	0.11098	0.057096	0.11098	0.11098	0.107767	0.107767	0.107767	0.107767	0.107767	0.107767	0.0538835	0	0.057096	0.218746	0.272629	0.383609	0.437493	0.437493	0.491376	0.491376	0.329726	0.275842	0.164863	0.168075	0.225171	0.228384	0.28548
NM_009539,MGI:99613,Zap70,zeta-chain (TCR) associated protein kinase,Gene	0.513865	0.57096	0.567748	0.561322	0.615206	0.729399	0.786493	0.783282	0.726185	0.783282	0.729399	0.510652	0.564535	0.393247	0.44713	0.561322	0.504226	0.504226	0.44713	0.507439	0.678727	0.73261	0.510652	0.618418	0.561322	0.561322	0.390034	0.275842	0.16165	0.164863	0.11098	0.057096	0.057096	0.114192	0.114192	0.114192	0.057096	0.057096	0.11098	0.11098	0.11098	0.0538835	0.11098	0.11098	0.11098	0.221959	0.275842	0.332938	0.332938
NM_007625,MGI:1195985,Cbx4,chromobox homolog 4 (Drosophila Pc class),Gene	0	0	0.114192	0.114192	0.114192	0.275842	0.443917	0.501014	0.55811	0.443917	0.551685	0.662664	0.554897	0.390034	0.390034	0.44713	0.504226	0.453556	0.396459	0.399672	0.567748	0.624843	0.510652	0.396459	0.282268	0.282268	0.282268	0.114192	0	0	0.057096	0.057096	0.057096	0.11098	0.168075	0.225171	0.225171	0.168075	0.168075	0.221959	0.221959	0.168075	0.164863	0.218746	0.218746	0.218746	0.164863	0.164863	0.107767
NM_011349,MGI:1096347,Sema3f,sema domain, immunoglobulin domain (Ig), short basic domain, secreted, (semaphorin) 3F,Gene	0.114192	0.114192	0.171288	0.228384	0.171288	0.171288	0.114192	0.168075	0.168075	0.168075	0.11098	0.0538835	0.11098	0.11098	0.164863	0.11098	0.168075	0.332938	0.332938	0.329726	0.329726	0.275842	0.275842	0.218746	0.16165	0.0538835	0	0	0	0	0.0538835	0.0538835	0.0538835	0.11098	0.11098	0.11098	0.164863	0.164863	0.11098	0.11098	0.11098	0.0538835	0.0538835	0	0.0538835	0.0538835	0.107767	0.218746	0.386821
NM_027521,MGI:1917969,Hmha1,histocompatibility (minor) HA-1,Gene	0.057096	0.057096	0.11098	0.11098	0.11098	0.11098	0.0538835	0.0538835	0.0538835	0.0538835	0.0538835	0.11098	0.164863	0.164863	0.164863	0.164863	0.336151	0.336151	0.279055	0.279055	0.282268	0.336151	0.336151	0.221959	0.221959	0.221959	0.225171	0.225171	0.171288	0.171288	0.114192	0.114192	0.114192	0.114192	0.114192	0.057096	0.057096	0.057096	0.057096	0.057096	0	0	0.0538835	0.11098	0.11098	0.11098	0.168075	0.168075	0.168075
NM_018873,MGI:1933179,Srcin1,SRC kinase signaling inhibitor 1,Gene	0.114192	0.114192	0.114192	0.168075	0.168075	0.168075	0.168075	0.168075	0.168075	0.168075	0.168075	0.057096	0.11098	0.168075	0.164863	0.221959	0.279055	0.279055	0.332938	0.336151	0.279055	0.336151	0.225171	0.168075	0.168075	0.225171	0.171288	0.221959	0.221959	0.221959	0.332938	0.390034	0.332938	0.386821	0.390034	0.336151	0.279055	0.332938	0.332938	0.275842	0.329726	0.218746	0.380396	0.43428	0.488163	0.599143	0.599143	0.656238	0.713334
NM_009599,MGI:87876,Ache,acetylcholinesterase,Gene	0.390034	0.390034	0.386821	0.275842	0.329726	0.329726	0.269417	0.215533	0.269417	0.269417	0.440705	0.548472	0.548472	0.548472	0.548472	0.548472	0.551685	0.386821	0.164863	0.11098	0.11098	0.057096	0.11098	0.0538835	0.0538835	0.0538835	0.0538835	0.0538835	0.0538835	0	0	0	0	0.057096	0.164863	0.221959	0.437493	0.494588	0.548472	0.548472	0.605568	0.605568	0.722973	0.55811	0.561322	0.504226	0.450343	0.504226	0.504226
NM_022422,MGI:1925616,Gng13,guanine nucleotide binding protein (G protein), gamma 13,Gene	0.215533	0.3233	0.380396	0.380396	0.43428	0.43428	0.380396	0.380396	0.275842	0.275842	0.221959	0.221959	0.168075	0.114192	0.114192	0.114192	0.057096	0.057096	0	0	0	0.11098	0.11098	0.11098	0.218746	0.218746	0.272629	0.329726	0.386821	0.329726	0.440705	0.494588	0.440705	0.497801	0.443917	0.443917	0.332938	0.221959	0.171288	0.225171	0.225171	0.279055	0.390034	0.386821	0.386821	0.497801	0.440705	0.386821	0.329726
NM_022012,MGI:1346880,Map3k11,mitogen-activated protein kinase kinase kinase 11,Gene	0.494588	0.494588	0.440705	0.329726	0.437493	0.380396	0.326513	0.3233	0.488163	0.656238	0.767219	0.770431	0.716547	0.770431	0.716547	0.497801	0.501014	0.279055	0.336151	0.336151	0.282268	0.228384	0.28548	0.282268	0.225171	0.11098	0.11098	0.11098	0.11098	0.11098	0	0	0	0	0	0	0	0	0	0	0	0	0	0	0	0	0	0	0
NM_010327,MGI:107852,Gp1bb,glycoprotein Ib, beta polypeptide,Gene	0.282268	0.336151	0.336151	0.393247	0.393247	0.44713	0.336151	0.336151	0.443917	0.332938	0.390034	0.44713	0.561322	0.561322	0.786493	0.843589	0.843589	0.951356	1.00203	0.827527	0.716547	0.548472	0.380396	0.326513	0.269417	0.215533	0.11098	0.11098	0.11098	0.168075	0.336151	0.282268	0.339364	0.453556	0.450343	0.450343	0.507439	0.393247	0.282268	0.225171	0.221959	0.168075	0.168075	0.168075	0.11098	0.11098	0.11098	0.057096	0.057096
NM_178887,MGI:2138953,Fibcd1,fibrinogen C domain containing 1,Gene	0.44713	0.396459	0.396459	0.339364	0.228384	0.228384	0.114192	0.168075	0.225171	0.168075	0.225171	0.225171	0.336151	0.336151	0.332938	0.221959	0.221959	0.164863	0.164863	0.0538835	0.107767	0.215533	0.16165	0.16165	0.218746	0.329726	0.494588	0.605568	0.554897	0.554897	0.722973	0.722973	0.60878	0.611993	0.501014	0.393247	0.336151	0.336151	0.225171	0.225171	0.282268	0.171288	0.225171	0.221959	0.164863	0.221959	0.329726	0.326513	0.494588
NM_144816,MGI:2384891,Rhbdl1,rhomboid, veinlet-like 1 (Drosophila),Gene	0.11098	0.11098	0.057096	0.057096	0.057096	0	0.057096	0.057096	0.057096	0.057096	0.11098	0.11098	0.11098	0.11098	0.0538835	0.0538835	0.0538835	0	0	0	0.16165	0.215533	0.215533	0.215533	0.215533	0.215533	0.215533	0.107767	0	0	0	0	0.057096	0.057096	0.057096	0.057096	0.057096	0.114192	0.228384	0.28548	0.28548	0.396459	0.507439	0.618418	0.675515	0.894261	0.833952	0.887835	0.776856
NM_146117,MGI:2385129,Lrrc26,leucine rich repeat containing 26,Gene	0.393247	0.393247	0.393247	0.561322	0.450343	0.504226	0.44713	0.279055	0.221959	0.221959	0.0538835	0.0538835	0.107767	0.107767	0.164863	0.164863	0.164863	0.218746	0.218746	0.164863	0.11098	0.164863	0.16165	0.218746	0.164863	0.164863	0.164863	0.164863	0.164863	0.11098	0.0538835	0.0538835	0.0538835	0.0538835	0.107767	0.107767	0.0538835	0.0538835	0.11098	0.11098	0.11098	0.221959	0.221959	0.275842	0.275842	0.218746	0.275842	0.275842	0.275842
NM_207648,MGI:95935,H2-Q6,histocompatibility 2, Q region locus 6,Gene	0	0	0	0	0	0.107767	0.107767	0.107767	0.16165	0.16165	0.16165	0.16165	0.0538835	0.0538835	0.107767	0.107767	0.16165	0.16165	0.16165	0.16165	0.16165	0.215533	0.107767	0.107767	0.0538835	0.0538835	0.0538835	0.107767	0.107767	0.107767	0.107767	0.107767	0.107767	0.107767	0.16165	0.16165	0.215533	0.269417	0.380396	0.380396	0.380396	0.326513	0.383609	0.332938	0.386821	0.501014	0.390034	0.497801	0.60878
NM_008284,MGI:96224,Hras1,Harvey rat sarcoma virus oncogene 1,Gene	0.11098	0.221959	0.221959	0.494588	0.713334	0.874984	0.982754	0.925658	0.922442	1.03342	0.868562	0.976327	0.976327	0.922442	1.03342	0.979538	0.925658	0.817888	0.710123	0.437493	0.329726	0.168075	0.168075	0.11098	0.168075	0.168075	0.279055	0.279055	0.390034	0.44713	0.390034	0.501014	0.443917	0.440705	0.443917	0.390034	0.279055	0.279055	0.168075	0.275842	0.329726	0.329726	0.329726	0.329726	0.329726	0.386821	0.332938	0.279055	0.221959
NM_009053,MGI:894275,Rfng,RFNG O-fucosylpeptide 3-beta-N-acetylglucosaminyltransferase,Gene	0.168075	0.168075	0.168075	0.221959	0.164863	0.218746	0.218746	0.218746	0.218746	0.488163	0.602355	0.548472	0.548472	0.494588	0.494588	0.497801	0.282268	0.28548	0.228384	0.228384	0.228384	0.282268	0.336151	0.44713	0.611993	0.662664	0.71976	0.938507	0.992387	0.995603	0.938507	0.830739	0.776856	0.669089	0.497801	0.336151	0.171288	0.114192	0.168075	0.107767	0.107767	0.16165	0.16165	0.16165	0.215533	0.215533	0.215533	0.269417	0.269417
NM_021565,MGI:1890222,Midn,midnolin,Gene	0.332938	0.275842	0.386821	0.329726	0.329726	0.329726	0.164863	0.11098	0.11098	0.11098	0.11098	0.11098	0.218746	0.218746	0.218746	0.329726	0.218746	0.272629	0.380396	0.383609	0.383609	0.491376	0.548472	0.545259	0.545259	0.383609	0.380396	0.548472	0.497801	0.440705	0.497801	0.497801	0.554897	0.55811	0.44713	0.443917	0.44713	0.44713	0.504226	0.561322	0.44713	0.44713	0.336151	0.225171	0.221959	0.275842	0.390034	0.336151	0.450343
NM_198671,MGI:1098275,Gse1,genetic suppressor element 1,Gene	0.218746	0.218746	0.386821	0.437493	0.437493	0.437493	0.494588	0.386821	0.386821	0.386821	0.218746	0.164863	0.218746	0.329726	0.272629	0.383609	0.329726	0.329726	0.329726	0.383609	0.332938	0.390034	0.390034	0.393247	0.393247	0.393247	0.393247	0.396459	0.171288	0.168075	0.221959	0.164863	0.218746	0.218746	0.218746	0.16165	0.107767	0.107767	0.0538835	0.0538835	0	0	0	0	0	0	0	0	0
NM_145216,MGI:1922918,Rasl10a,RAS-like, family 10, member A,Gene	0	0	0	0	0	0	0	0	0	0.107767	0.16165	0.16165	0.16165	0.218746	0.218746	0.218746	0.164863	0.11098	0.057096	0.057096	0	0	0	0	0	0	0	0	0	0	0.16165	0.16165	0.218746	0.272629	0.272629	0.326513	0.380396	0.329726	0.386821	0.329726	0.329726	0.329726	0.275842	0.443917	0.44713	0.44713	0.501014	0.554897	0.554897
NM_007872,MGI:1261827,Dnmt3a,DNA methyltransferase 3A,Gene	0.494588	0.437493	0.43428	0.380396	0.380396	0.326513	0.218746	0.164863	0.0538835	0.11098	0.114192	0.114192	0.225171	0.279055	0.393247	0.501014	0.497801	0.497801	0.548472	0.494588	0.383609	0.491376	0.3233	0.215533	0.215533	0.16165	0.16165	0.16165	0.16165	0.164863	0.164863	0.218746	0.440705	0.386821	0.501014	0.554897	0.551685	0.60878	0.60878	0.497801	0.386821	0.440705	0.43428	0.380396	0.269417	0.269417	0.215533	0.272629	0.218746
NM_016685,MGI:88469,Comp,cartilage oligomeric matrix protein,Gene	0.164863	0.16165	0.218746	0.218746	0.218746	0.272629	0.272629	0.218746	0.218746	0.164863	0.0538835	0.0538835	0	0	0	0	0	0	0	0.0538835	0.0538835	0.11098	0.11098	0.11098	0.11098	0.11098	0.114192	0.114192	0.114192	0.057096	0.057096	0.057096	0.057096	0.057096	0	0	0	0.114192	0.168075	0.221959	0.386821	0.386821	0.656238	0.713334	0.821099	0.767219	0.824315	0.716547	0.827527
NM_008226,MGI:1298210,Hcn2,hyperpolarization-activated, cyclic nucleotide-gated K+ 2,Gene	0.11098	0.11098	0.11098	0.0538835	0.0538835	0.0538835	0	0	0	0.0538835	0.0538835	0.0538835	0.107767	0.107767	0.107767	0.164863	0.11098	0.11098	0.11098	0.057096	0.11098	0.11098	0.11098	0.0538835	0.0538835	0.0538835	0.11098	0.164863	0.168075	0.225171	0.279055	0.332938	0.390034	0.501014	0.615206	0.561322	0.615206	0.504226	0.450343	0.507439	0.453556	0.507439	0.390034	0.336151	0.279055	0.279055	0.390034	0.275842	0.275842
NM_007872,MGI:1261827,Dnmt3a,DNA methyltransferase 3A,Gene	0.11098	0.114192	0.114192	0.225171	0.279055	0.393247	0.501014	0.497801	0.497801	0.548472	0.494588	0.383609	0.491376	0.3233	0.215533	0.215533	0.16165	0.16165	0.16165	0.16165	0.164863	0.164863	0.218746	0.440705	0.386821	0.501014	0.554897	0.551685	0.60878	0.60878	0.497801	0.386821	0.440705	0.43428	0.380396	0.269417	0.269417	0.215533	0.272629	0.218746	0.218746	0.168075	0.168075	0.225171	0.332938	0.386821	0.383609	0.383609	0.497801
NM_010731,MGI:1335091,Zbtb7a,zinc finger and BTB domain containing 7a,Gene	0.218746	0.218746	0.107767	0.107767	0.107767	0.107767	0.107767	0.107767	0.0538835	0.0538835	0.0538835	0.0538835	0.0538835	0.0538835	0	0	0	0	0	0	0.057096	0.114192	0.171288	0.171288	0.171288	0.171288	0.171288	0.171288	0.114192	0	0	0	0	0.0538835	0.107767	0.107767	0.107767	0.107767	0.218746	0.272629	0.272629	0.329726	0.275842	0.275842	0.329726	0.329726	0.275842	0.275842	0.275842
NM_013909,MGI:1354705,Fbxl6,F-box and leucine-rich repeat protein 6,Gene	0.55811	0.44713	0.55811	0.44713	0.336151	0.332938	0.332938	0.390034	0.44713	0.501014	0.386821	0.501014	0.501014	0.44713	0.390034	0.221959	0.221959	0.114192	0.057096	0	0	0	0	0	0	0	0.0538835	0.11098	0.168075	0.168075	0.168075	0.221959	0.221959	0.279055	0.168075	0.225171	0.168075	0.282268	0.228384	0.228384	0.228384	0.171288	0.114192	0.114192	0	0.057096	0.057096	0.057096	0.11098
NM_053208,MGI:1932287,Egln2,EGL nine homolog 2 (C. elegans),Gene	0.0538835	0.0538835	0.107767	0.107767	0.0538835	0.0538835	0.0538835	0.0538835	0.0538835	0	0	0	0	0	0	0	0	0	0	0.0538835	0.0538835	0.11098	0.11098	0.11098	0.11098	0.168075	0.168075	0.114192	0.11098	0.11098	0.11098	0.164863	0.107767	0.107767	0.218746	0.272629	0.275842	0.383609	0.329726	0.329726	0.329726	0.332938	0.221959	0.221959	0.057096	0.057096	0.11098	0.168075	0.164863
NM_008058,MGI:108460,Fzd8,frizzled homolog 8 (Drosophila),Gene	0.0538835	0.0538835	0	0	0	0	0	0	0.057096	0.057096	0.057096	0.057096	0.168075	0.168075	0.279055	0.221959	0.275842	0.332938	0.386821	0.386821	0.275842	0.272629	0.275842	0.275842	0.221959	0.221959	0.168075	0.168075	0.168075	0.164863	0.218746	0.218746	0.218746	0.272629	0.272629	0.218746	0.332938	0.332938	0.279055	0.279055	0.279055	0.225171	0.225171	0.057096	0.114192	0.057096	0.057096	0.057096	0.390034
NM_011566,MGI:109241,Tead3,TEA domain family member 3,Gene	0.615206	0.561322	0.393247	0.393247	0.390034	0.386821	0.386821	0.272629	0.272629	0.272629	0.218746	0.11098	0.221959	0.168075	0.225171	0.225171	0.336151	0.336151	0.279055	0.225171	0.168075	0.282268	0.225171	0.114192	0.114192	0.114192	0.114192	0.114192	0.114192	0.114192	0.114192	0.114192	0.114192	0.228384	0.228384	0.228384	0.171288	0.228384	0.228384	0.228384	0.221959	0.221959	0.218746	0.275842	0.218746	0.218746	0.275842	0.168075	0.221959
NM_011383,MGI:106220,Six5,sine oculis-related homeobox 5 homolog (Drosophila),Gene	0.282268	0.282268	0.282268	0.339364	0.28548	0.282268	0.225171	0.225171	0.168075	0.168075	0.168075	0.11098	0.168075	0.171288	0.114192	0.114192	0.114192	0.114192	0.114192	0.114192	0.057096	0.057096	0.057096	0.114192	0.171288	0.171288	0.171288	0.171288	0.114192	0.114192	0.114192	0	0.0538835	0.164863	0.218746	0.218746	0.218746	0.218746	0.275842	0.383609	0.326513	0.218746	0.272629	0.326513	0.380396	0.3233	0.215533	0.16165	0.16165
NM_023154,MGI:1913321,Ethe1,ethylmalonic encephalopathy 1,Gene	0.11098	0.11098	0.164863	0.221959	0.279055	0.332938	0.332938	0.332938	0.332938	0.332938	0.275842	0.16165	0.164863	0.164863	0.164863	0.11098	0.057096	0.057096	0.057096	0.114192	0.11098	0.279055	0.279055	0.336151	0.336151	0.336151	0.336151	0.282268	0.114192	0.114192	0.114192	0.057096	0.114192	0.057096	0.11098	0.168075	0.168075	0.275842	0.275842	0.218746	0.218746	0.221959	0.221959	0.221959	0.393247	0.339364	0.339364	0.396459	0.339364
NM_022017,MGI:1926945,Trpv4,transient receptor potential cation channel, subfamily V, member 4,Gene	0	0	0	0	0	0	0.057096	0.057096	0.057096	0.057096	0.057096	0.11098	0.218746	0.218746	0.16165	0.16165	0.16165	0.16165	0.107767	0	0	0	0	0	0	0	0	0	0	0	0	0.0538835	0.11098	0.275842	0.275842	0.332938	0.332938	0.332938	0.279055	0.336151	0.393247	0.228384	0.28548	0.339364	0.453556	0.567748	0.621632	0.735822	0.621632
NM_009970,MGI:1339754,Csf2ra,colony stimulating factor 2 receptor, alpha, low-affinity (granulocyte-macrophage),Gene	0	0	0	0	0	0	0	0	0.0538835	0.0538835	0.221959	0.221959	0.332938	0.332938	0.332938	0.332938	0.279055	0.164863	0.11098	0.0538835	0	0	0	0	0.057096	0.057096	0.114192	0.171288	0.44713	0.504226	0.611993	0.722973	0.665876	0.776856	1.10658	0.830739	0.884623	0.941719	1.0527	0.998816	0.944932	0.780069	0.672301	0.618418	0.615206	0.561322	0.453556	0.450343	0.393247
NM_001024707,MGI:3584516,Lrp3,low density lipoprotein receptor-related protein 3,Gene	0.833952	0.833952	0.776856	0.773643	0.722973	0.722973	0.504226	0.55811	0.783282	0.669089	0.55811	0.729399	0.786493	0.789705	0.735822	0.621632	0.396459	0.450343	0.615206	0.443917	0.386821	0.329726	0.329726	0.443917	0.44713	0.339364	0.28548	0.336151	0.44713	0.501014	0.551685	0.494588	0.437493	0.437493	0.440705	0.383609	0.329726	0.383609	0.390034	0.443917	0.615206	0.615206	0.55811	0.504226	0.507439	0.561322	0.44713	0.336151	0.221959
NM_198103,MGI:2142527,Exoc8,exocyst complex component 8,Gene	0.164863	0.107767	0.164863	0.164863	0.11098	0.168075	0.114192	0.168075	0.282268	0.396459	0.450343	0.450343	0.393247	0.507439	0.561322	0.44713	0.390034	0.386821	0.332938	0.386821	0.602355	0.545259	0.602355	0.602355	0.602355	0.602355	0.545259	0.545259	0.326513	0.326513	0.326513	0.326513	0.383609	0.491376	0.605568	0.605568	0.551685	0.440705	0.497801	0.554897	0.44713	0.228384	0.171288	0.171288	0.171288	0.228384	0.114192	0.11098	0.164863
NM_008420,MGI:96666,Kcnb1,potassium voltage gated channel, Shab-related subfamily, member 1,Gene	0.107767	0.0538835	0.0538835	0.11098	0.057096	0.057096	0.057096	0.057096	0.057096	0.11098	0.0538835	0.0538835	0.107767	0.107767	0.218746	0.272629	0.383609	0.437493	0.494588	0.440705	0.440705	0.386821	0.275842	0.11098	0.057096	0	0	0.057096	0.057096	0.057096	0.057096	0.057096	0.057096	0.057096	0	0.11098	0.611993	0.780069	0.944932	1.11622	1.17332	1.2843	1.34139	1.23362	0.900683	0.900683	0.618418	0.672301	0.55811
NM_001034885,MGI:3617850,Pnpla1,patatin-like phospholipase domain containing 1,Gene	0.3233	0.437493	0.494588	0.494588	0.440705	0.386821	0.386821	0.332938	0.275842	0.16165	0.16165	0.16165	0.16165	0.16165	0.11098	0.057096	0.171288	0.28548	0.28548	0.28548	0.28548	0.228384	0.228384	0.171288	0	0	0	0	0.057096	0.057096	0.057096	0.114192	0.171288	0.225171	0.225171	0.168075	0.168075	0.168075	0.164863	0.107767	0.16165	0.164863	0.440705	0.554897	0.554897	0.615206	0.669089	0.672301	0.729399
NM_198615,MGI:2681847,Mex3d,mex3 homolog D (C. elegans),Gene	0.057096	0.057096	0.057096	0.057096	0.057096	0.11098	0.168075	0.164863	0.218746	0.218746	0.218746	0.218746	0.164863	0.107767	0.0538835	0.0538835	0	0	0	0	0	0	0	0	0	0	0	0	0.057096	0.057096	0.114192	0.225171	0.225171	0.390034	0.390034	0.390034	0.332938	0.437493	0.491376	0.380396	0.326513	0.272629	0.383609	0.383609	0.275842	0.221959	0.168075	0.11098	0.11098
NM_008010,MGI:95524,Fgfr3,fibroblast growth factor receptor 3,Gene	0.275842	0.275842	0.221959	0.221959	0.164863	0.11098	0.11098	0.057096	0.0538835	0.107767	0.164863	0.164863	0.218746	0.326513	0.437493	0.383609	0.329726	0.272629	0.272629	0.272629	0.11098	0	0.057096	0.057096	0.057096	0.057096	0.057096	0.057096	0.057096	0.057096	0	0	0	0	0	0.057096	0.057096	0.057096	0.114192	0.225171	0.282268	0.336151	0.336151	0.44713	0.618418	0.618418	0.621632	0.618418	0.507439
NM_028075,MGI:1919299,Tnfrsf13c,tumor necrosis factor receptor superfamily, member 13c,Gene	0.386821	0.332938	0.279055	0.221959	0.114192	0.057096	0.11098	0.11098	0.107767	0.107767	0.16165	0.16165	0.16165	0.215533	0.218746	0.326513	0.272629	0.272629	0.272629	0.326513	0.437493	0.326513	0.218746	0.218746	0.218746	0.164863	0.11098	0.168075	0.057096	0.057096	0.057096	0.057096	0.168075	0.168075	0.221959	0.279055	0.44713	0.44713	0.504226	0.450343	0.507439	0.510652	0.450343	0.393247	0.396459	0.339364	0.339364	0.393247	0.450343
NM_028075,MGI:1919299,Tnfrsf13c,tumor necrosis factor receptor superfamily, member 13c,Gene	0.386821	0.332938	0.279055	0.221959	0.114192	0.057096	0.11098	0.11098	0.107767	0.107767	0.16165	0.16165	0.16165	0.215533	0.218746	0.326513	0.272629	0.218746	0.272629	0.326513	0.383609	0.326513	0.218746	0.218746	0.218746	0.164863	0.11098	0.168075	0.057096	0.057096	0.057096	0.057096	0.168075	0.168075	0.221959	0.336151	0.44713	0.44713	0.504226	0.450343	0.507439	0.510652	0.450343	0.339364	0.396459	0.339364	0.339364	0.393247	0.450343
NM_001044383,MGI:98512,Ubtf,upstream binding transcription factor, RNA polymerase I,Gene	0.164863	0.221959	0.383609	0.383609	0.440705	0.437493	0.437493	0.491376	0.380396	0.326513	0.329726	0.329726	0.437493	0.440705	0.497801	0.497801	0.497801	0.497801	0.440705	0.443917	0.221959	0.221959	0.164863	0.164863	0.164863	0.11098	0.218746	0.218746	0.326513	0.326513	0.326513	0.326513	0.326513	0.326513	0.326513	0.269417	0.269417	0.215533	0.215533	0.215533	0.215533	0.107767	0.279055	0.279055	0.440705	0.551685	0.551685	0.605568	0.767219
NM_010487,MGI:109157,Elavl3,ELAV (embryonic lethal, abnormal vision, Drosophila)-like 3 (Hu antigen C),Gene	0.057096	0.057096	0	0.0538835	0.0538835	0.0538835	0.0538835	0.0538835	0.0538835	0.0538835	0	0	0	0	0	0	0	0	0	0	0.0538835	0.0538835	0.107767	0.107767	0.16165	0.16165	0.16165	0.16165	0.16165	0.16165	0.107767	0.0538835	0.0538835	0.0538835	0.0538835	0	0	0	0	0	0	0.057096	0.164863	0.221959	0.221959	0.279055	0.390034	0.44713	0.390034
NM_198885,MGI:102934,Scx,scleraxis,Gene	0.11098	0.11098	0.168075	0.168075	0.225171	0.171288	0.225171	0.221959	0.221959	0.390034	0.386821	0.386821	0.386821	0.497801	0.443917	0.443917	0.497801	0.383609	0.329726	0.383609	0.326513	0.272629	0.272629	0.218746	0.164863	0.221959	0.221959	0.11098	0.11098	0.221959	0.329726	0.329726	0.329726	0.272629	0.272629	0.272629	0.215533	0.0538835	0.0538835	0.0538835	0.0538835	0.11098	0.11098	0.11098	0.218746	0.218746	0.272629	0.383609	0.326513
NM_008730,MGI:107811,Nptx1,neuronal pentraxin 1,Gene	0.11098	0.11098	0.164863	0.164863	0.164863	0.164863	0.11098	0.11098	0.168075	0.168075	0.114192	0.057096	0.114192	0.114192	0.114192	0.114192	0.057096	0.11098	0.168075	0.11098	0.11098	0.11098	0.11098	0.11098	0.114192	0.114192	0.11098	0.11098	0.11098	0.11098	0.11098	0.0538835	0.0538835	0	0	0	0	0	0	0	0	0.057096	0.168075	0.168075	0.221959	0.221959	0.221959	0.221959	0.218746
NM_011577,MGI:98725,Tgfb1,transforming growth factor, beta 1,Gene	0.554897	0.551685	0.60878	0.60878	0.551685	0.551685	0.716547	0.938507	0.935291	1.04306	1.15404	1.21114	1.15404	0.989176	0.827527	0.605568	0.497801	0.501014	0.332938	0.221959	0.221959	0.221959	0.221959	0.221959	0.221959	0.275842	0.168075	0.168075	0.168075	0.168075	0.168075	0.11098	0.057096	0.057096	0.0538835	0.0538835	0.0538835	0.0538835	0.164863	0.164863	0.218746	0.218746	0.164863	0.164863	0.164863	0.0538835	0.11098	0.11098	0.057096
NM_174988,MGI:1341843,Cdh22,cadherin 22,Gene	0.11098	0.057096	0	0	0	0	0	0	0.0538835	0.0538835	0.0538835	0.0538835	0.0538835	0.0538835	0.11098	0.057096	0.057096	0.057096	0.057096	0.057096	0.171288	0.168075	0.225171	0.225171	0.225171	0.282268	0.282268	0.225171	0.225171	0.168075	0.221959	0.390034	0.390034	0.390034	0.332938	0.501014	0.501014	0.504226	0.504226	0.279055	0.332938	0.443917	0.329726	0.221959	0.218746	0.218746	0.218746	0.164863	0.11098
NM_001098226,MGI:109241,Tead3,TEA domain family member 3,Gene	0.279055	0.279055	0.279055	0.336151	0.332938	0.501014	0.497801	0.665876	0.615206	0.672301	0.615206	0.615206	0.450343	0.44713	0.443917	0.332938	0.386821	0.272629	0.272629	0.272629	0.218746	0.164863	0.221959	0.168075	0.225171	0.225171	0.336151	0.336151	0.279055	0.279055	0.168075	0.282268	0.225171	0.114192	0.114192	0.114192	0.114192	0.114192	0.228384	0.114192	0.114192	0.114192	0.114192	0.228384	0.228384	0.28548	0.171288	0.228384	0.228384
NM_029597,MGI:1923655,1700018B08Rik,RIKEN cDNA 1700018B08 gene,Gene	0.329726	0.386821	0.497801	0.440705	0.440705	0.332938	0.332938	0.279055	0.221959	0.168075	0	0	0.0538835	0.0538835	0.0538835	0.107767	0.16165	0.272629	0.329726	0.329726	0.275842	0.275842	0.221959	0.168075	0.11098	0.057096	0	0	0	0.057096	0.11098	0.11098	0.11098	0.279055	0.390034	0.390034	0.554897	0.611993	0.611993	0.611993	0.554897	0.501014	0.390034	0.275842	0.393247	0.339364	0.396459	0.396459	0.567748
NM_016671,MGI:1355318,Il27ra,interleukin 27 receptor, alpha,Gene	0	0	0	0	0	0.0538835	0.0538835	0.11098	0.11098	0.11098	0.11098	0.11098	0.057096	0.057096	0.16165	0.16165	0.218746	0.272629	0.272629	0.272629	0.383609	0.329726	0.221959	0.275842	0.218746	0.218746	0.329726	0.218746	0.218746	0.272629	0.326513	0.218746	0.218746	0.16165	0.107767	0.16165	0.16165	0.107767	0.0538835	0.0538835	0.0538835	0.0538835	0	0.057096	0.114192	0.171288	0.228384	0.450343	0.507439
NM_001038655,MGI:95787,Gng7,guanine nucleotide binding protein (G protein), gamma 7,Gene	0.16165	0.16165	0.107767	0.16165	0.107767	0.0538835	0.0538835	0.0538835	0.0538835	0.11098	0.225171	0.171288	0.225171	0.282268	0.339364	0.510652	0.567748	0.739034	0.786493	0.843589	0.957783	1.01167	0.840377	0.840377	0.783282	0.618418	0.510652	0.624843	0.510652	0.342576	0.28548	0.228384	0.225171	0.168075	0.11098	0.0538835	0.0538835	0.11098	0.11098	0.11098	0.168075	0.168075	0.168075	0.168075	0.168075	0.164863	0.11098	0.0538835	0.164863
NM_145495,MGI:2385695,Rin1,Ras and Rab interactor 1,Gene	0.279055	0.221959	0.114192	0.114192	0.171288	0.171288	0.171288	0.225171	0.168075	0.168075	0.221959	0.221959	0.164863	0.164863	0.107767	0.218746	0.275842	0.329726	0.329726	0.440705	0.440705	0.386821	0.329726	0.272629	0.272629	0.164863	0.0538835	0.0538835	0.0538835	0.0538835	0	0	0.107767	0.107767	0.107767	0.107767	0.215533	0.3233	0.3233	0.269417	0.215533	0.272629	0.272629	0.164863	0.164863	0.11098	0.11098	0.168075	0.221959
NM_139001,MGI:2153093,Cspg4,chondroitin sulfate proteoglycan 4,Gene	0.0538835	0.11098	0.11098	0.11098	0.11098	0.11098	0.218746	0.218746	0.107767	0.107767	0.107767	0.107767	0.164863	0.11098	0.11098	0.11098	0.11098	0.11098	0.11098	0.0538835	0	0	0	0	0	0	0	0	0	0	0	0	0	0	0	0	0	0	0	0.057096	0.057096	0.057096	0.11098	0.11098	0.164863	0.218746	0.16165	0.218746	0.275842
NM_008427,MGI:104743,Kcnj4,potassium inwardly-rectifying channel, subfamily J, member 4,Gene	0.272629	0.272629	0.272629	0.215533	0.107767	0.107767	0	0	0	0.0538835	0.11098	0.11098	0.164863	0.218746	0.329726	0.329726	0.275842	0.275842	0.332938	0.336151	0.390034	0.336151	0.393247	0.501014	0.60878	0.605568	0.548472	0.659451	0.71976	0.60878	0.497801	0.440705	0.44713	0.611993	0.60878	0.551685	0.60878	0.611993	0.611993	0.55811	0.279055	0.386821	0.501014	0.494588	0.60878	0.60878	0.60878	0.71976	0.722973
NM_019740,MGI:1890081,Foxo3,forkhead box O3,Gene	0.282268	0.228384	0.171288	0.114192	0.114192	0.057096	0.057096	0.057096	0	0	0	0.0538835	0.0538835	0.0538835	0.0538835	0.0538835	0.11098	0.11098	0.057096	0.057096	0.057096	0.057096	0.057096	0.057096	0	0.057096	0.114192	0.221959	0.329726	0.383609	0.437493	0.60878	0.665876	0.60878	0.551685	0.554897	0.716547	0.665876	0.776856	0.773643	0.830739	0.776856	0.665876	0.611993	0.611993	0.497801	0.329726	0.272629	0.269417
NM_133694,MGI:1915681,Fbxl15,F-box and leucine-rich repeat protein 15,Gene	0.282268	0.225171	0.11098	0.11098	0.11098	0.11098	0.0538835	0.0538835	0	0	0	0	0	0	0	0	0	0	0	0	0	0	0	0	0	0	0	0.0538835	0.0538835	0.0538835	0.0538835	0.0538835	0.0538835	0.0538835	0.0538835	0	0	0	0	0	0	0	0	0	0	0.057096	0.057096	0.057096	0.057096
NM_013591,MGI:103579,Madcam1,mucosal vascular addressin cell adhesion molecule 1,Gene	0.168075	0.168075	0.168075	0.057096	0.057096	0.057096	0.057096	0.057096	0	0.0538835	0.0538835	0.0538835	0.107767	0.107767	0.107767	0.164863	0.11098	0.11098	0.11098	0.11098	0.11098	0.11098	0.11098	0.0538835	0.0538835	0.11098	0.221959	0.221959	0.168075	0.168075	0.168075	0.225171	0.225171	0.11098	0.057096	0.057096	0.057096	0.11098	0.11098	0.0538835	0.0538835	0.0538835	0.164863	0.164863	0.221959	0.221959	0.221959	0.275842	0.275842
NM_133694,MGI:1915681,Fbxl15,F-box and leucine-rich repeat protein 15,Gene	0.282268	0.225171	0.11098	0.11098	0.11098	0.11098	0.0538835	0.0538835	0	0	0	0	0	0	0	0	0	0	0	0	0	0	0	0	0	0	0	0	0.0538835	0.0538835	0.0538835	0.0538835	0.0538835	0.0538835	0.0538835	0	0	0	0	0	0	0	0	0	0	0.057096	0.057096	0.057096	0.057096
NM_138647,MGI:2136690,Lass1,LAG1 homolog, ceramide synthase 1,Gene	0.11098	0.11098	0.11098	0.164863	0.11098	0.0538835	0.107767	0.215533	0.215533	0.215533	0.215533	0.16165	0.16165	0.16165	0.0538835	0	0	0.0538835	0.16165	0.218746	0.218746	0.272629	0.272629	0.272629	0.326513	0.329726	0.164863	0.164863	0.11098	0.11098	0.11098	0.057096	0.057096	0	0	0	0	0	0.11098	0.168075	0.329726	0.443917	0.605568	0.605568	0.662664	0.60878	0.551685	0.443917	0.390034
NM_177580,MGI:2652819,Baiap2l2,BAI1-associated protein 2-like 2,Gene	0.272629	0.272629	0.218746	0.218746	0.218746	0.16165	0.107767	0.11098	0.11098	0.11098	0.11098	0.168075	0.114192	0.114192	0.057096	0.057096	0.164863	0.164863	0.218746	0.272629	0.383609	0.494588	0.551685	0.665876	0.611993	0.554897	0.554897	0.443917	0.336151	0.221959	0.0538835	0.11098	0.11098	0.057096	0.221959	0.221959	0.279055	0.443917	0.669089	0.611993	0.611993	0.669089	0.615206	0.615206	0.507439	0.393247	0.282268	0.501014	0.611993
NM_025629,MGI:1913798,Adamtsl5,ADAMTS-like 5,Gene	0.662664	0.554897	0.554897	0.60878	0.773643	0.60878	0.665876	0.60878	0.501014	0.561322	0.44713	0.450343	0.339364	0.453556	0.510652	0.510652	0.453556	0.339364	0.282268	0.282268	0.228384	0.057096	0.0538835	0.0538835	0.0538835	0.11098	0.11098	0.168075	0.221959	0.221959	0.221959	0.390034	0.55811	0.60878	0.665876	0.665876	0.665876	0.665876	0.729399	0.729399	0.678727	0.73261	0.786493	0.729399	0.675515	0.618418	0.44713	0.221959	0.168075
NM_011532,MGI:98493,Tbx1,T-box 1,Gene	0.336151	0.221959	0.168075	0.168075	0.11098	0.11098	0.0538835	0.107767	0.221959	0.168075	0.168075	0.168075	0.168075	0.168075	0.168075	0.057096	0	0	0	0	0	0	0	0.0538835	0.0538835	0.0538835	0.0538835	0.0538835	0.107767	0.107767	0.0538835	0.0538835	0.0538835	0.0538835	0.11098	0.168075	0.168075	0.221959	0.275842	0.275842	0.329726	0.272629	0.272629	0.215533	0.16165	0.16165	0.16165	0.164863	0.329726
NM_021306,MGI:1343461,Ecel1,endothelin converting enzyme-like 1,Gene	0.225171	0.225171	0.279055	0.443917	0.443917	0.497801	0.554897	0.501014	0.443917	0.390034	0.279055	0.336151	0.393247	0.282268	0.282268	0.282268	0.282268	0.282268	0.171288	0.171288	0.114192	0.114192	0.057096	0.057096	0.057096	0.057096	0.057096	0	0	0	0.057096	0.057096	0.11098	0.225171	0.225171	0.279055	0.336151	0.279055	0.279055	0.279055	0.225171	0.11098	0.057096	0.057096	0.057096	0.057096	0.057096	0.057096	0.057096
NM_153081,MGI:2663709,Slc16a11,solute carrier family 16 (monocarboxylic acid transporters), member 11,Gene	0	0	0	0	0	0	0	0	0	0	0	0	0	0	0.057096	0.057096	0.11098	0.11098	0.11098	0.11098	0.11098	0.0538835	0.0538835	0	0	0	0	0	0	0	0	0	0.057096	0.114192	0.171288	0.396459	0.453556	0.615206	0.672301	0.669089	0.669089	0.726185	0.443917	0.443917	0.390034	0.282268	0.171288	0.171288	0.057096
NM_008284,MGI:96224,Hras1,Harvey rat sarcoma virus oncogene 1,Gene	0.168075	0.225171	0.171288	0.114192	0.168075	0.164863	0.164863	0.164863	0.107767	0.107767	0.107767	0.0538835	0.0538835	0	0	0	0	0	0.171288	0.225171	0.225171	0.225171	0.225171	0.282268	0.339364	0.225171	0.225171	0.228384	0.504226	0.504226	0.55811	0.443917	0.443917	0.440705	0.548472	0.326513	0.326513	0.272629	0.329726	0.329726	0.332938	0.279055	0.228384	0.171288	0.171288	0.114192	0.114192	0.114192	0.057096
NM_053208,MGI:1932287,Egln2,EGL nine homolog 2 (C. elegans),Gene	0.164863	0.221959	0.221959	0.221959	0.221959	0.221959	0.221959	0.114192	0	0	0	0.0538835	0.0538835	0.0538835	0.0538835	0.0538835	0.107767	0.107767	0.0538835	0.0538835	0.0538835	0.0538835	0.0538835	0.0538835	0	0	0	0	0	0	0	0	0	0	0.0538835	0.11098	0.11098	0.11098	0.11098	0.11098	0.168075	0.168075	0.114192	0.11098	0.11098	0.11098	0.164863	0.107767	0.107767
NM_010350,MGI:95822,Grin2c,glutamate receptor, ionotropic, NMDA2C (epsilon 3),Gene	0.164863	0.11098	0.164863	0.164863	0.164863	0.164863	0.164863	0.107767	0.107767	0.0538835	0.0538835	0.0538835	0.0538835	0	0	0	0	0.0538835	0.0538835	0.16165	0.16165	0.16165	0.16165	0.218746	0.272629	0.218746	0.218746	0.11098	0.11098	0.11098	0.11098	0	0	0	0	0	0	0	0	0.057096	0.057096	0.221959	0.279055	0.332938	0.44713	0.44713	0.504226	0.554897	0.44713
NM_172960,MGI:2679274,Adck5,aarF domain containing kinase 5,Gene	0.16165	0.215533	0.272629	0.272629	0.329726	0.275842	0.332938	0.336151	0.282268	0.171288	0.171288	0.228384	0.228384	0.228384	0.171288	0.171288	0.171288	0.228384	0.225171	0.225171	0.168075	0.168075	0.11098	0.168075	0.221959	0.168075	0.168075	0.168075	0.275842	0.275842	0.386821	0.386821	0.275842	0.332938	0.443917	0.393247	0.450343	0.393247	0.282268	0.282268	0.225171	0.168075	0.171288	0.114192	0.057096	0.057096	0.11098	0.275842	0.332938
NM_007419,MGI:87937,Adrb1,adrenergic receptor, beta 1,Gene	0.057096	0.057096	0.11098	0.11098	0.0538835	0.0538835	0.0538835	0.0538835	0.0538835	0	0	0.057096	0.11098	0.11098	0.168075	0.225171	0.279055	0.279055	0.393247	0.390034	0.393247	0.336151	0.279055	0.279055	0.225171	0.168075	0.11098	0.0538835	0.0538835	0.0538835	0.16165	0.275842	0.275842	0.275842	0.275842	0.501014	0.554897	0.60878	0.494588	0.494588	0.494588	0.551685	0.440705	0.548472	0.443917	0.497801	0.60878	0.60878	0.665876
NM_033610,MGI:1889011,Sncb,synuclein, beta,Gene	0.114192	0.114192	0.171288	0.228384	0.225171	0.279055	0.279055	0.279055	0.279055	0.279055	0.221959	0.164863	0.057096	0.057096	0.0538835	0.0538835	0.0538835	0.0538835	0.0538835	0.0538835	0.0538835	0	0	0	0	0	0.0538835	0.0538835	0.0538835	0.0538835	0.0538835	0.0538835	0.0538835	0.107767	0.218746	0.329726	0.386821	0.551685	0.716547	0.884623	0.830739	0.71976	0.669089	0.60878	0.611993	0.55811	0.44713	0.44713	0.665876
NM_172145,MGI:1922063,Fam176b,family with sequence similarity 176, member B,Gene	0.0538835	0.107767	0.107767	0.0538835	0.168075	0.168075	0.168075	0.168075	0.168075	0.114192	0.114192	0	0	0	0	0	0	0	0	0	0	0.057096	0.057096	0.11098	0.11098	0.11098	0.11098	0.11098	0.0538835	0.0538835	0.0538835	0.164863	0.221959	0.275842	0.275842	0.329726	0.440705	0.440705	0.44713	0.332938	0.386821	0.44713	0.44713	0.339364	0.282268	0.225171	0.168075	0.114192	0.057096
NM_021565,MGI:1890222,Midn,midnolin,Gene	0	0	0	0.11098	0.164863	0.218746	0.272629	0.272629	0.272629	0.329726	0.275842	0.218746	0.164863	0.275842	0.221959	0.221959	0.329726	0.383609	0.437493	0.440705	0.437493	0.383609	0.383609	0.329726	0.164863	0.164863	0.0538835	0	0	0	0	0	0.0538835	0.0538835	0.0538835	0.0538835	0.0538835	0.0538835	0.0538835	0.0538835	0	0	0	0	0.057096	0.057096	0.057096	0.057096	0.057096
NM_175332,MGI:2143991,E130012A19Rik,RIKEN cDNA E130012A19 gene,Gene	0.0538835	0.0538835	0.0538835	0	0.0538835	0.0538835	0.0538835	0.0538835	0.0538835	0.0538835	0.0538835	0	0	0	0	0	0	0	0	0.0538835	0.107767	0.107767	0.107767	0.107767	0.107767	0.164863	0.164863	0.057096	0.057096	0.057096	0.057096	0.057096	0.11098	0.0538835	0.107767	0.218746	0.218746	0.272629	0.272629	0.272629	0.272629	0.329726	0.275842	0.332938	0.279055	0.336151	0.336151	0.336151	0.171288
NM_054048,MGI:1859854,Rcor2,REST corepressor 2,Gene	0	0	0.057096	0.114192	0.114192	0.114192	0.114192	0.114192	0.221959	0.221959	0.218746	0.16165	0.16165	0.215533	0.215533	0.16165	0.164863	0.164863	0.221959	0.279055	0.225171	0.225171	0.225171	0.168075	0.168075	0.114192	0.11098	0.11098	0.225171	0.336151	0.393247	0.393247	0.390034	0.60878	0.722973	0.887835	0.830739	0.773643	0.770431	0.824315	0.989176	0.874984	0.706907	0.767219	0.878195	0.824315	0.824315	0.60878	0.659451
NM_197988,MGI:1916168,1190005I06Rik,RIKEN cDNA 1190005I06 gene,Gene	0.164863	0.218746	0.332938	0.443917	0.443917	0.443917	0.332938	0.386821	0.386821	0.275842	0.164863	0.107767	0.107767	0.107767	0.107767	0	0	0	0.057096	0.057096	0.057096	0.11098	0.11098	0.11098	0.11098	0.11098	0.0538835	0.164863	0.168075	0.279055	0.501014	0.501014	0.501014	0.554897	0.501014	0.501014	0.443917	0.504226	0.336151	0.44713	0.393247	0.393247	0.279055	0.336151	0.393247	0.501014	0.615206	0.726185	0.780069
NM_016889,MGI:1859980,Insm1,insulinoma-associated 1,Gene	0.168075	0.11098	0.057096	0.057096	0.057096	0	0	0	0	0.0538835	0.0538835	0.107767	0.107767	0.107767	0.107767	0.107767	0.215533	0.272629	0.275842	0.332938	0.332938	0.332938	0.332938	0.279055	0.28548	0.171288	0.114192	0.114192	0.168075	0.168075	0.168075	0.0538835	0.0538835	0.0538835	0.0538835	0.0538835	0.0538835	0.11098	0.11098	0.225171	0.225171	0.225171	0.225171	0.171288	0.114192	0.114192	0.168075	0.218746	0.218746
NM_015761,MGI:1354170,Dos,downstream of Stk11,Gene	0.450343	0.393247	0.44713	0.44713	0.336151	0.336151	0.332938	0.272629	0.218746	0.164863	0.164863	0.164863	0.164863	0.164863	0.11098	0.057096	0	0	0	0	0	0	0	0	0.0538835	0.0538835	0.0538835	0.0538835	0.0538835	0.0538835	0.0538835	0	0	0.0538835	0.0538835	0.0538835	0.0538835	0.0538835	0.164863	0.164863	0.11098	0.11098	0.11098	0.11098	0.11098	0.11098	0.168075	0.225171	0.225171
NM_010127,MGI:102935,Pou6f1,POU domain, class 6, transcription factor 1,Gene	0.840377	0.783282	0.726185	0.726185	0.501014	0.390034	0.336151	0.221959	0.11098	0.168075	0.168075	0.114192	0.114192	0.057096	0.057096	0.057096	0.057096	0	0	0	0	0	0	0	0	0	0	0	0.0538835	0.0538835	0.107767	0.107767	0.16165	0.218746	0.272629	0.326513	0.272629	0.272629	0.218746	0.218746	0.164863	0.0538835	0	0	0	0	0.0538835	0.0538835	0.11098
NM_001033352,MGI:1919288,Klhl21,kelch-like 21 (Drosophila),Gene	0.164863	0.164863	0.221959	0.168075	0.114192	0.057096	0.057096	0.057096	0.057096	0.057096	0.057096	0.057096	0.114192	0.114192	0.114192	0.114192	0.057096	0.057096	0.057096	0	0	0	0	0	0	0	0	0	0	0	0	0	0	0	0	0	0	0.0538835	0.0538835	0.0538835	0.0538835	0.11098	0.11098	0.168075	0.114192	0.114192	0.168075	0.221959	0.218746
NM_019813,MGI:1931838,Dbn1,drebrin 1,Gene	0.0538835	0.0538835	0.0538835	0	0	0	0	0	0.057096	0.114192	0.114192	0.114192	0.168075	0.168075	0.168075	0.221959	0.326513	0.269417	0.269417	0.269417	0.215533	0.3233	0.269417	0.16165	0.16165	0.16165	0.269417	0.269417	0.215533	0.440705	0.443917	0.497801	0.497801	0.390034	0.390034	0.504226	0.332938	0.221959	0.332938	0.390034	0.443917	0.501014	0.501014	0.60878	0.71976	0.770431	0.716547	0.662664	0.662664
NM_011663,MGI:98885,Zrsr1,zinc finger (CCCH type), RNA binding motif and serine/arginine rich 1,Gene	0.057096	0.057096	0.11098	0.11098	0.11098	0.11098	0.11098	0.11098	0.168075	0.114192	0.114192	0.114192	0.057096	0.057096	0.057096	0.057096	0	0	0	0	0	0	0	0	0	0.057096	0.057096	0.057096	0.057096	0.057096	0.057096	0.057096	0	0	0	0	0	0.057096	0.057096	0.114192	0.168075	0.168075	0.168075	0.168075	0.225171	0.225171	0.225171	0.282268	0.339364
NM_011117,MGI:1277961,Plec,plectin,Gene	0.11098	0.11098	0.11098	0.11098	0.168075	0.168075	0.221959	0.221959	0.390034	0.443917	0.726185	0.837166	0.894261	0.891049	0.948144	1.05912	1.05591	0.830739	0.773643	0.716547	0.773643	0.827527	0.665876	0.60878	0.386821	0.386821	0.221959	0.221959	0.11098	0	0.0538835	0.0538835	0.164863	0.164863	0.164863	0.218746	0.329726	0.329726	0.275842	0.164863	0.164863	0.164863	0.164863	0	0	0	0	0	0
NM_013884,MGI:1352747,Cspg5,chondroitin sulfate proteoglycan 5,Gene	0.551685	0.776856	0.783282	0.73261	0.675515	0.729399	0.837166	1.00524	0.891049	0.837166	0.71976	0.830739	0.776856	0.669089	0.55811	0.275842	0.272629	0.218746	0.221959	0.164863	0.326513	0.326513	0.440705	0.551685	0.554897	0.60878	0.71976	0.887835	0.783282	0.837166	0.780069	0.722973	0.669089	0.554897	0.443917	0.275842	0.329726	0.16165	0.16165	0.16165	0.16165	0.218746	0.218746	0.11098	0.057096	0.057096	0.171288	0.171288	0.168075
NM_172145,MGI:1922063,Fam176b,family with sequence similarity 176, member B,Gene	0.275842	0.329726	0.440705	0.440705	0.390034	0.332938	0.390034	0.44713	0.44713	0.339364	0.282268	0.168075	0.168075	0.114192	0.057096	0	0.0538835	0.0538835	0.0538835	0.0538835	0.0538835	0.0538835	0.0538835	0	0	0	0	0	0.114192	0.168075	0.168075	0.225171	0.225171	0.282268	0.282268	0.282268	0.275842	0.221959	0.164863	0.221959	0.336151	0.336151	0.336151	0.390034	0.393247	0.44713	0.501014	0.383609	0.326513
NM_022419,MGI:1918946,Abhd8,abhydrolase domain containing 8,Gene	0.225171	0.282268	0.339364	0.339364	0.339364	0.396459	0.342576	0.28548	0.228384	0.282268	0.225171	0.168075	0.168075	0.11098	0.0538835	0.0538835	0.0538835	0	0.057096	0.057096	0.057096	0.114192	0.114192	0.168075	0.168075	0.168075	0.11098	0.11098	0.168075	0.11098	0.057096	0.168075	0.168075	0.225171	0.282268	0.332938	0.386821	0.386821	0.386821	0.275842	0.218746	0.218746	0.16165	0.107767	0.0538835	0.107767	0.16165	0.16165	0.16165
NM_020497,MGI:1888495,Zfp276,zinc finger protein (C2H2 type) 276,Gene	0.656238	0.656238	0.656238	0.659451	0.43428	0.605568	0.497801	0.390034	0.443917	0.443917	0.440705	0.494588	0.380396	0.272629	0.272629	0.218746	0.164863	0.11098	0.057096	0.057096	0.057096	0.057096	0.057096	0.168075	0.168075	0.168075	0.168075	0.168075	0.168075	0.11098	0.0538835	0	0	0	0	0	0	0	0	0	0	0.057096	0.057096	0.114192	0.114192	0.171288	0.225171	0.225171	0.221959
NM_011919,MGI:1349481,Ing1,inhibitor of growth family, member 1,Gene	0.494588	0.497801	0.390034	0.615206	0.561322	0.615206	0.561322	0.672301	0.669089	0.611993	0.773643	0.548472	0.43428	0.43428	0.491376	0.545259	0.545259	0.437493	0.329726	0.383609	0.329726	0.275842	0.164863	0.107767	0.0538835	0.0538835	0.0538835	0	0	0	0.0538835	0.0538835	0.0538835	0.0538835	0.0538835	0.0538835	0.0538835	0.0538835	0	0	0	0	0	0	0	0	0	0	0.168075
NM_030689,MGI:1920590,Nptxr,neuronal pentraxin receptor,Gene	0.11098	0.0538835	0	0	0	0.0538835	0.0538835	0.11098	0.11098	0.11098	0.11098	0.218746	0.164863	0.218746	0.16165	0.269417	0.269417	0.269417	0.215533	0.215533	0.16165	0.16165	0.107767	0.0538835	0.0538835	0.0538835	0.0538835	0.0538835	0.168075	0.168075	0.168075	0.225171	0.225171	0.225171	0.171288	0.171288	0.171288	0.171288	0.171288	0.114192	0.114192	0.114192	0	0	0.0538835	0.0538835	0.164863	0.218746	0.443917
NM_139298,MGI:2446084,Wnt9a,wingless-type MMTV integration site 9A,Gene	0.164863	0.164863	0.164863	0.164863	0.164863	0.0538835	0	0	0	0.057096	0.057096	0.114192	0.114192	0.168075	0.168075	0.168075	0.168075	0.11098	0.11098	0.11098	0.11098	0.168075	0.168075	0.168075	0.279055	0.336151	0.336151	0.336151	0.279055	0.279055	0.390034	0.279055	0.336151	0.279055	0.275842	0.279055	0.279055	0.332938	0.332938	0.275842	0.275842	0.221959	0.275842	0.272629	0.16165	0.16165	0.215533	0.215533	0.380396
NM_001044383,MGI:98512,Ubtf,upstream binding transcription factor, RNA polymerase I,Gene	0.440705	0.279055	0.221959	0.221959	0.164863	0.164863	0.164863	0.11098	0.16165	0.218746	0.326513	0.326513	0.326513	0.326513	0.326513	0.272629	0.3233	0.269417	0.269417	0.215533	0.215533	0.215533	0.16165	0.279055	0.279055	0.332938	0.551685	0.551685	0.551685	0.605568	0.767219	0.710123	0.656238	0.656238	0.548472	0.602355	0.605568	0.443917	0.386821	0.329726	0.275842	0.164863	0.164863	0.107767	0.164863	0.221959	0.221959	0.168075	0.168075
NM_145478,MGI:1355297,Pim3,proviral integration site 3,Gene	0.332938	0.221959	0.164863	0.11098	0.11098	0.0538835	0.11098	0.11098	0.11098	0.164863	0.164863	0.164863	0.164863	0.11098	0.11098	0.11098	0.11098	0.057096	0.057096	0.057096	0	0	0	0	0	0	0.0538835	0.0538835	0.164863	0.329726	0.383609	0.383609	0.383609	0.440705	0.440705	0.440705	0.279055	0.168075	0.168075	0.168075	0.221959	0.11098	0.11098	0.0538835	0.0538835	0.0538835	0.0538835	0.0538835	0
NM_178053,MGI:2387600,Nags,N-acetylglutamate synthase,Gene	0.332938	0.443917	0.443917	0.501014	0.494588	0.440705	0.390034	0.332938	0.332938	0.329726	0.497801	0.665876	0.611993	0.611993	0.716547	0.827527	0.833952	0.891049	0.722973	0.497801	0.554897	0.554897	0.390034	0.275842	0.390034	0.504226	0.504226	0.450343	0.339364	0.393247	0.393247	0.275842	0.16165	0.16165	0.215533	0.215533	0.215533	0.107767	0.0538835	0.0538835	0.0538835	0.057096	0.114192	0.114192	0.171288	0.171288	0.171288	0.171288	0.279055
NM_013534,MGI:1315208,Leprel2,leprecan-like 2,Gene	0.336151	0.443917	0.497801	0.440705	0.383609	0.329726	0.275842	0.275842	0.221959	0.057096	0.057096	0.057096	0.057096	0	0.0538835	0.11098	0.11098	0.11098	0.11098	0.11098	0.168075	0.168075	0.114192	0.057096	0.057096	0.057096	0.057096	0	0	0	0	0.057096	0.057096	0.057096	0.057096	0.114192	0.114192	0.114192	0.114192	0.057096	0.057096	0.057096	0	0.057096	0.114192	0.171288	0.228384	0.510652	0.624843
NM_010514,MGI:96434,Igf2,insulin-like growth factor 2,Gene	0	0	0	0	0	0.057096	0.057096	0.114192	0.114192	0.114192	0.114192	0.225171	0.225171	0.225171	0.225171	0.225171	0.225171	0.339364	0.396459	0.28548	0.228384	0.28548	0.282268	0.282268	0.339364	0.168075	0.168075	0.168075	0.168075	0.279055	0.336151	0.332938	0.332938	0.390034	0.390034	0.44713	0.336151	0.225171	0.168075	0.168075	0.164863	0.221959	0.218746	0.218746	0.272629	0.218746	0.275842	0.221959	0.221959
NM_007873,MGI:1100497,Doc2b,double C2, beta,Gene	0.221959	0.393247	0.453556	0.564535	0.564535	0.675515	0.618418	0.618418	0.618418	0.386821	0.440705	0.329726	0.272629	0.107767	0.107767	0.107767	0.107767	0	0	0	0	0	0	0	0	0	0	0.057096	0.11098	0.11098	0.168075	0.168075	0.168075	0.168075	0.164863	0.218746	0.164863	0.16165	0.272629	0.383609	0.437493	0.494588	0.548472	0.602355	0.716547	0.662664	0.548472	0.602355	0.491376
NM_013519,MGI:1347481,Foxc2,forkhead box C2,Gene	0.164863	0.275842	0.275842	0.275842	0.221959	0.168075	0.11098	0.11098	0	0	0	0	0	0	0	0	0	0	0	0	0	0.057096	0.057096	0.057096	0.057096	0.057096	0.057096	0.057096	0	0	0	0	0	0.057096	0.057096	0.057096	0.11098	0.11098	0.279055	0.336151	0.279055	0.279055	0.55811	0.669089	0.722973	0.669089	0.716547	0.773643	0.827527
NM_009872,MGI:1330828,Cdk5r2,cyclin-dependent kinase 5, regulatory subunit 2 (p39),Gene	0.11098	0.11098	0.11098	0.11098	0.0538835	0.0538835	0	0.0538835	0.107767	0.107767	0.107767	0.16165	0.272629	0.272629	0.272629	0.218746	0.386821	0.386821	0.443917	0.390034	0.336151	0.336151	0.336151	0.168075	0.114192	0.057096	0.057096	0	0	0	0	0	0	0	0	0	0.171288	0.225171	0.225171	0.279055	0.336151	0.336151	0.443917	0.380396	0.380396	0.437493	0.383609	0.440705	0.383609
NM_146128,MGI:2138865,Dlgap4,discs, large homolog-associated protein 4 (Drosophila),Gene	0.215533	0.272629	0.326513	0.326513	0.326513	0.326513	0.326513	0.272629	0.218746	0.16165	0.107767	0	0	0	0.0538835	0.0538835	0.0538835	0.0538835	0.0538835	0.0538835	0.0538835	0.057096	0.057096	0.11098	0.11098	0.11098	0.11098	0.168075	0.168075	0.11098	0.057096	0.11098	0.11098	0.11098	0.0538835	0.164863	0.164863	0.221959	0.221959	0.332938	0.332938	0.332938	0.332938	0.221959	0.221959	0.164863	0.218746	0.16165	0.215533
NM_028356,MGI:99197,Zbtb25,zinc finger and BTB domain containing 25,Gene	0.545259	0.43428	0.488163	0.43428	0.43428	0.380396	0.326513	0.164863	0.164863	0.221959	0.272629	0.332938	0.497801	0.659451	0.713334	0.881411	0.824315	0.770431	0.659451	0.491376	0.383609	0.329726	0.221959	0.332938	0.440705	0.386821	0.440705	0.386821	0.443917	0.497801	0.722973	0.611993	0.669089	0.840377	0.894261	0.948144	0.998816	0.891049	0.71976	0.773643	0.602355	0.494588	0.602355	0.548472	0.440705	0.497801	0.390034	0.390034	0.332938
NM_001042503,MGI:2685973,Trim71,tripartite motif-containing 71,Gene	0.0538835	0.0538835	0	0	0	0	0	0	0	0	0	0	0	0	0	0	0	0.057096	0.057096	0.057096	0.057096	0.057096	0.057096	0.057096	0.057096	0	0	0	0	0	0	0	0	0.0538835	0.0538835	0.107767	0.107767	0.107767	0.107767	0.16165	0.16165	0.16165	0.218746	0.218746	0.218746	0.218746	0.218746	0.164863	0.11098
NM_011438,MGI:98360,Sox12,SRY-box containing gene 12,Gene	0.057096	0.11098	0.221959	0.221959	0.279055	0.279055	0.332938	0.329726	0.329726	0.221959	0.164863	0.218746	0.218746	0.218746	0.164863	0.11098	0.11098	0.11098	0.057096	0	0	0.11098	0.164863	0.164863	0.164863	0.164863	0.164863	0.164863	0.0538835	0.107767	0.0538835	0.0538835	0.0538835	0.0538835	0.0538835	0.0538835	0	0.057096	0.057096	0.11098	0.11098	0.11098	0.164863	0.218746	0.16165	0.16165	0.218746	0.383609	0.437493
NM_001033205,MGI:2141921,Zfp575,zinc finger protein 575,Gene	0.386821	0.386821	0.390034	0.336151	0.336151	0.393247	0.450343	0.44713	0.501014	0.554897	0.443917	0.386821	0.329726	0.218746	0.218746	0.107767	0.0538835	0.0538835	0.0538835	0.0538835	0.0538835	0.107767	0.107767	0.218746	0.218746	0.272629	0.272629	0.272629	0.272629	0.164863	0.164863	0.269417	0.269417	0.215533	0.215533	0.215533	0.215533	0.215533	0.0538835	0	0.107767	0.107767	0.107767	0.107767	0.16165	0.218746	0.275842	0.168075	0.339364
NM_027883,MGI:1918973,Dhx34,DEAH (Asp-Glu-Ala-His) box polypeptide 34,Gene	0.396459	0.339364	0.339364	0.396459	0.339364	0.28548	0.171288	0.114192	0.114192	0.114192	0.221959	0.218746	0.16165	0.16165	0.16165	0.16165	0.16165	0.16165	0	0	0	0	0.0538835	0.107767	0.107767	0.107767	0.107767	0.107767	0.107767	0.0538835	0.0538835	0.057096	0.057096	0.057096	0.057096	0.057096	0.057096	0.057096	0	0	0	0.057096	0.057096	0.168075	0.279055	0.332938	0.390034	0.390034	0.332938
NM_015738,MGI:1329003,Galr3,galanin receptor 3,Gene	0.332938	0.443917	0.332938	0.332938	0.443917	0.443917	0.386821	0.386821	0.440705	0.497801	0.497801	0.497801	0.443917	0.390034	0.390034	0.336151	0.168075	0.221959	0.221959	0.164863	0.164863	0.107767	0.107767	0.0538835	0.0538835	0	0	0	0	0	0	0	0	0	0	0	0	0	0	0	0	0	0	0	0	0	0	0	0
NM_007621,MGI:107200,Cbr2,carbonyl reductase 2,Gene	0.218746	0.218746	0.218746	0.272629	0.272629	0.16165	0.107767	0.0538835	0.0538835	0.0538835	0	0	0	0	0	0	0	0	0.16165	0.16165	0.215533	0.215533	0.380396	0.437493	0.494588	0.386821	0.332938	0.332938	0.332938	0.332938	0.11098	0.0538835	0.11098	0.11098	0.168075	0.114192	0.114192	0.114192	0.171288	0.171288	0.114192	0.171288	0.225171	0.332938	0.332938	0.390034	0.332938	0.615206	0.55811
NM_008890,MGI:97724,Pnmt,phenylethanolamine-N-methyltransferase,Gene	0.218746	0.218746	0.329726	0.437493	0.437493	0.494588	0.494588	0.386821	0.497801	0.497801	0.332938	0.279055	0.221959	0.221959	0.275842	0.164863	0.0538835	0.0538835	0.16165	0.16165	0.16165	0.107767	0.107767	0.107767	0.107767	0.107767	0	0.107767	0.107767	0.107767	0.107767	0.164863	0.164863	0.221959	0.275842	0.275842	0.329726	0.329726	0.329726	0.326513	0.383609	0.443917	0.336151	0.393247	0.393247	0.44713	0.44713	0.336151	0.164863
NM_019813,MGI:1931838,Dbn1,drebrin 1,Gene	0.114192	0.114192	0.114192	0.168075	0.168075	0.168075	0.0538835	0.107767	0.107767	0.107767	0.107767	0.0538835	0.0538835	0.0538835	0	0	0	0	0	0.057096	0.114192	0.114192	0.114192	0.168075	0.168075	0.221959	0.272629	0.269417	0.269417	0.269417	0.215533	0.3233	0.3233	0.3233	0.16165	0.16165	0.16165	0.269417	0.3233	0.329726	0.497801	0.443917	0.497801	0.497801	0.390034	0.501014	0.504226	0.279055	0.279055
NM_175511,MGI:2443569,Fam78a,family with sequence similarity 78, member A,Gene	0.545259	0.545259	0.599143	0.602355	0.437493	0.386821	0.497801	0.611993	0.55811	0.561322	0.501014	0.44713	0.44713	0.336151	0.279055	0.164863	0.16165	0.275842	0.279055	0.279055	0.386821	0.386821	0.501014	0.44713	0.336151	0.221959	0.279055	0.339364	0.399672	0.28548	0.28548	0.28548	0.28548	0.28548	0.225171	0.11098	0.11098	0.168075	0.336151	0.336151	0.450343	0.393247	0.339364	0.339364	0.450343	0.393247	0.336151	0.221959	0.221959
NM_019762,MGI:1891830,Pkp3,plakophilin 3,Gene	0.11098	0.11098	0.11098	0.11098	0.11098	0.057096	0.114192	0.114192	0.114192	0.114192	0.057096	0.057096	0.057096	0	0	0	0.107767	0.107767	0.107767	0.107767	0.164863	0.164863	0.164863	0.11098	0.11098	0.168075	0.168075	0.168075	0.11098	0.11098	0.164863	0.218746	0.218746	0.16165	0.16165	0.272629	0.437493	0.497801	0.497801	0.497801	0.443917	0.551685	0.60878	0.494588	0.443917	0.386821	0.443917	0.443917	0.336151
NM_015738,MGI:1329003,Galr3,galanin receptor 3,Gene	0.326513	0.332938	0.332938	0.443917	0.332938	0.332938	0.390034	0.443917	0.386821	0.386821	0.440705	0.497801	0.497801	0.497801	0.443917	0.390034	0.390034	0.282268	0.221959	0.168075	0.221959	0.164863	0.164863	0.107767	0.107767	0.0538835	0.0538835	0	0	0	0	0	0	0	0	0	0	0	0	0	0	0	0	0	0	0	0	0	0
NM_010731,MGI:1335091,Zbtb7a,zinc finger and BTB domain containing 7a,Gene	0.0538835	0.0538835	0.0538835	0.0538835	0.0538835	0	0	0	0	0.057096	0.057096	0.11098	0.11098	0.168075	0.168075	0.168075	0.164863	0.218746	0.275842	0.275842	0.329726	0.551685	0.776856	0.887835	0.891049	0.840377	0.840377	0.786493	0.615206	0.561322	0.497801	0.554897	0.713334	0.767219	0.764003	0.817888	0.982754	0.817888	0.928869	0.821099	0.824315	0.767219	0.824315	0.713334	0.551685	0.662664	0.551685	0.440705	0.494588
NM_007595,MGI:88257,Camk2b,calcium/calmodulin-dependent protein kinase II, beta,Gene	0.221959	0.164863	0.164863	0.164863	0.057096	0.11098	0.0538835	0.0538835	0.11098	0.164863	0.164863	0.164863	0.11098	0.11098	0.11098	0.0538835	0	0.057096	0.057096	0.057096	0.057096	0.114192	0.168075	0.168075	0.168075	0.11098	0.168075	0.168075	0.11098	0.164863	0.225171	0.332938	0.60878	0.551685	0.827527	1.04948	1.26824	1.27144	1.38243	1.16368	1.4363	1.32854	1.4934	1.27144	1.04948	0.827527	0.767219	0.656238	0.437493
NM_010731,MGI:1335091,Zbtb7a,zinc finger and BTB domain containing 7a,Gene	0.221959	0.336151	0.336151	0.390034	0.279055	0.279055	0.225171	0.225171	0.11098	0.11098	0.057096	0.057096	0.11098	0.11098	0.0538835	0.0538835	0.0538835	0.0538835	0.0538835	0	0	0	0	0.057096	0.057096	0.11098	0.11098	0.168075	0.168075	0.168075	0.164863	0.218746	0.275842	0.275842	0.329726	0.497801	0.71976	0.887835	0.891049	0.783282	0.840377	0.786493	0.729399	0.55811	0.554897	0.443917	0.713334	0.767219	0.764003
NM_021493,MGI:3697726,Arhgap23,Rho GTPase activating protein 23,Gene	0.107767	0.107767	0.107767	0.107767	0.107767	0	0	0	0	0	0	0	0	0	0	0	0	0	0.057096	0.11098	0.11098	0.11098	0.11098	0.11098	0.168075	0.168075	0.057096	0.057096	0.057096	0.057096	0.057096	0	0	0.0538835	0.107767	0.16165	0.218746	0.383609	0.383609	0.440705	0.497801	0.443917	0.497801	0.443917	0.332938	0.329726	0.272629	0.218746	0.16165
NM_029095,MGI:1922020,Hhatl,hedgehog acyltransferase-like,Gene	0.336151	0.282268	0.225171	0.225171	0.225171	0.114192	0.114192	0.114192	0.168075	0.225171	0.225171	0.225171	0.336151	0.336151	0.390034	0.390034	0.336151	0.336151	0.336151	0.225171	0.11098	0.11098	0.114192	0.221959	0.275842	0.329726	0.329726	0.443917	0.55811	0.55811	0.393247	0.282268	0.339364	0.339364	0.450343	0.279055	0.279055	0.279055	0.336151	0.336151	0.279055	0.168075	0.11098	0.11098	0.11098	0.0538835	0.0538835	0.0538835	0.0538835
NM_013832,MGI:1330842,Rasal1,RAS protein activator like 1 (GAP1 like),Gene	0.538835	0.710123	0.659451	0.821099	0.770431	0.716547	0.716547	0.60878	0.383609	0.272629	0.11098	0	0	0	0	0	0	0	0	0	0	0	0	0	0	0	0	0	0.057096	0.057096	0.114192	0.114192	0.114192	0.114192	0.114192	0.114192	0.114192	0.114192	0.221959	0.221959	0.275842	0.275842	0.332938	0.332938	0.275842	0.225171	0.279055	0.339364	0.339364
NM_145370,MGI:2384801,Gps1,G protein pathway suppressor 1,Gene	0.11098	0.221959	0.383609	0.494588	0.548472	0.548472	0.548472	0.548472	0.437493	0.386821	0.393247	0.336151	0.336151	0.501014	0.554897	0.554897	0.60878	0.60878	0.659451	0.713334	0.776856	0.501014	0.501014	0.501014	0.501014	0.497801	0.443917	0.554897	0.383609	0.437493	0.491376	0.43428	0.43428	0.43428	0.269417	0.269417	0.269417	0.269417	0.269417	0.215533	0.16165	0.16165	0.16165	0.16165	0.107767	0.107767	0.168075	0.114192	0.228384
NM_008494,MGI:1095413,Lfng,LFNG O-fucosylpeptide 3-beta-N-acetylglucosaminyltransferase,Gene	0.279055	0.279055	0.332938	0.332938	0.383609	0.494588	0.440705	0.443917	0.443917	0.443917	0.497801	0.390034	0.332938	0.164863	0.107767	0.107767	0.0538835	0.0538835	0	0	0.0538835	0.0538835	0.0538835	0.0538835	0.0538835	0.0538835	0.0538835	0.11098	0.114192	0.168075	0.168075	0.279055	0.279055	0.332938	0.275842	0.275842	0.279055	0.390034	0.279055	0.386821	0.386821	0.332938	0.332938	0.332938	0.332938	0.332938	0.44713	0.339364	0.510652
NM_023824,MGI:1923748,Paqr4,progestin and adipoQ receptor family member IV,Gene	0.11098	0.11098	0.0538835	0	0	0	0	0.057096	0.057096	0.11098	0.11098	0.11098	0.11098	0.11098	0.168075	0.168075	0.114192	0.114192	0.114192	0.114192	0.168075	0.11098	0.0538835	0.0538835	0.107767	0.164863	0.218746	0.164863	0.164863	0.164863	0.164863	0.11098	0.0538835	0.0538835	0.0538835	0.0538835	0.0538835	0.107767	0.107767	0.107767	0.107767	0.107767	0.0538835	0.16165	0.107767	0.107767	0.164863	0.164863	0.272629
NM_182991,MGI:1915187,Tmem59l,transmembrane protein 59-like,Gene	0.221959	0.11098	0.057096	0.057096	0.0538835	0.0538835	0.0538835	0.107767	0.16165	0.3233	0.380396	0.380396	0.326513	0.326513	0.272629	0.272629	0.218746	0	0.057096	0.057096	0.057096	0.057096	0.057096	0.057096	0.057096	0	0	0	0	0	0	0	0	0	0	0	0	0	0.164863	0.164863	0.164863	0.218746	0.275842	0.390034	0.443917	0.393247	0.551685	0.662664	0.827527
NM_007909,MGI:102707,Efna2,ephrin A2,Gene	0	0.057096	0.057096	0.11098	0.11098	0.11098	0.168075	0.168075	0.168075	0.11098	0.11098	0.057096	0.114192	0.171288	0.114192	0.168075	0.168075	0.168075	0.221959	0.164863	0.107767	0.107767	0.107767	0.0538835	0.0538835	0.218746	0.221959	0.221959	0.221959	0.221959	0.275842	0.275842	0.221959	0.164863	0.393247	0.393247	0.44713	0.450343	0.450343	0.504226	0.507439	0.393247	0.221959	0.225171	0.390034	0.332938	0.279055	0.279055	0.221959
NM_013884,MGI:1352747,Cspg5,chondroitin sulfate proteoglycan 5,Gene	0	0	0	0.0538835	0.0538835	0.0538835	0.0538835	0.107767	0.107767	0.107767	0.107767	0.0538835	0.0538835	0.0538835	0.0538835	0.107767	0.107767	0.107767	0.107767	0.107767	0.107767	0.107767	0.0538835	0	0	0	0.215533	0.215533	0.326513	0.380396	0.494588	0.60878	0.776856	0.729399	0.73261	0.621632	0.783282	0.780069	1.06233	0.780069	0.722973	0.71976	0.830739	0.722973	0.669089	0.332938	0.275842	0.272629	0.218746
NM_008827,MGI:105095,Pgf,placental growth factor,Gene	0	0.0538835	0.0538835	0.0538835	0.0538835	0.0538835	0.0538835	0.0538835	0.107767	0.0538835	0.0538835	0.107767	0.218746	0.218746	0.272629	0.326513	0.326513	0.326513	0.326513	0.326513	0.272629	0.272629	0.272629	0.164863	0.164863	0.11098	0.168075	0.11098	0.11098	0.057096	0.057096	0.168075	0.168075	0.329726	0.272629	0.329726	0.383609	0.656238	0.599143	0.716547	0.941719	0.833952	0.948144	0.948144	0.73261	0.678727	0.678727	0.510652	0.28548
NM_013738,MGI:1351466,Plek2,pleckstrin 2,Gene	0	0	0	0	0	0	0	0	0	0	0.057096	0.057096	0.057096	0.11098	0.164863	0.164863	0.218746	0.275842	0.272629	0.380396	0.380396	0.272629	0.272629	0.218746	0.218746	0.16165	0.0538835	0	0	0	0	0.057096	0.057096	0.11098	0.11098	0.164863	0.164863	0.221959	0.279055	0.443917	0.497801	0.443917	0.44713	0.44713	0.504226	0.55811	0.279055	0.225171	0.225171
NM_145836,MGI:2442463,6430527G18Rik,RIKEN cDNA 6430527G18 gene,Gene	0	0.057096	0.057096	0.057096	0.057096	0.114192	0.114192	0.114192	0.168075	0.11098	0.164863	0.164863	0.164863	0.107767	0.107767	0.107767	0.0538835	0.0538835	0	0	0	0	0.057096	0.057096	0.057096	0.057096	0.11098	0.11098	0.11098	0.0538835	0.0538835	0.0538835	0.0538835	0.0538835	0	0	0	0	0	0	0	0.057096	0.057096	0.114192	0.171288	0.171288	0.225171	0.225171	0.168075
NM_001081971,MGI:2686183,Gm1337,predicted gene 1337,Gene	0	0	0	0	0	0	0	0	0	0.057096	0.057096	0.057096	0.114192	0.114192	0.168075	0.282268	0.282268	0.339364	0.339364	0.393247	0.336151	0.336151	0.168075	0.168075	0.0538835	0.0538835	0	0	0	0	0	0	0.0538835	0.0538835	0.107767	0.164863	0.164863	0.218746	0.218746	0.275842	0.279055	0.225171	0.168075	0.168075	0.114192	0.114192	0.11098	0.0538835	0.11098
NM_054048,MGI:1859854,Rcor2,REST corepressor 2,Gene	0.383609	0.440705	0.494588	0.386821	0.386821	0.168075	0.168075	0.11098	0.0538835	0	0	0	0	0.057096	0.057096	0.114192	0.114192	0.114192	0.114192	0.114192	0.114192	0.114192	0.057096	0.114192	0.168075	0.168075	0.225171	0.279055	0.279055	0.279055	0.386821	0.386821	0.332938	0.386821	0.329726	0.275842	0.275842	0.168075	0.11098	0.168075	0.114192	0.168075	0.168075	0.279055	0.221959	0.279055	0.221959	0.221959	0.225171
NM_011878,MGI:1344338,Tiam2,T-cell lymphoma invasion and metastasis 2,Gene	0.275842	0.383609	0.326513	0.272629	0.164863	0.164863	0.164863	0.107767	0.0538835	0	0	0	0	0	0	0	0	0.057096	0.057096	0.057096	0.057096	0.057096	0.114192	0.114192	0.114192	0.057096	0.11098	0.11098	0.168075	0.168075	0.11098	0.11098	0.11098	0.11098	0.114192	0.282268	0.282268	0.282268	0.393247	0.504226	0.504226	0.504226	0.501014	0.332938	0.501014	0.443917	0.393247	0.393247	0.450343
NM_001081185,MGI:95557,Flnc,filamin C, gamma,Gene	0.11098	0.164863	0.107767	0.0538835	0.0538835	0.0538835	0.0538835	0.0538835	0.11098	0.114192	0.171288	0.171288	0.171288	0.225171	0.225171	0.279055	0.221959	0.336151	0.336151	0.443917	0.390034	0.44713	0.554897	0.443917	0.386821	0.551685	0.501014	0.501014	0.443917	0.443917	0.336151	0.279055	0.114192	0.057096	0	0	0.114192	0.114192	0.114192	0.114192	0.114192	0.114192	0.114192	0.057096	0	0.0538835	0.164863	0.164863	0.279055
NM_146182,MGI:1277971,Klc3,kinesin light chain 3,Gene	0	0.11098	0.11098	0.11098	0.164863	0.164863	0.164863	0.164863	0.279055	0.336151	0.44713	0.44713	0.393247	0.393247	0.393247	0.393247	0.164863	0	0	0	0.057096	0.057096	0.057096	0.057096	0.057096	0.057096	0.057096	0.057096	0.11098	0.168075	0.221959	0.336151	0.44713	0.501014	0.501014	0.443917	0.332938	0.336151	0.221959	0.168075	0.057096	0.057096	0.057096	0.057096	0.221959	0.221959	0.221959	0.221959	0.221959
NM_007529,MGI:1096385,Bcan,brevican,Gene	0	0.057096	0.279055	0.332938	0.611993	0.611993	0.611993	0.722973	0.71976	0.60878	0.443917	0.218746	0.221959	0.221959	0.164863	0.057096	0.057096	0.057096	0.11098	0.164863	0.218746	0.218746	0.218746	0.218746	0.275842	0.332938	0.393247	0.339364	0.228384	0.228384	0.282268	0.225171	0.221959	0.218746	0.16165	0.215533	0.272629	0.329726	0.275842	0.275842	0.168075	0.225171	0.279055	0.386821	0.329726	0.329726	0.329726	0.329726	0.272629
NM_028709,MGI:1921257,Btbd11,BTB (POZ) domain containing 11,Gene	0.225171	0.282268	0.339364	0.396459	0.339364	0.393247	0.339364	0.453556	0.453556	0.453556	0.396459	0.396459	0.339364	0.228384	0.228384	0.171288	0.225171	0.279055	0.221959	0.336151	0.393247	0.393247	0.393247	0.336151	0.390034	0.390034	0.390034	0.329726	0.440705	0.440705	0.386821	0.332938	0.279055	0.164863	0.164863	0.282268	0.228384	0.28548	0.393247	0.450343	0.450343	0.450343	0.450343	0.390034	0.44713	0.504226	0.55811	0.554897	0.722973
NM_001033980,MGI:3588213,Fam92b,family with sequence similarity 92, member B,Gene	0.767219	0.767219	0.821099	0.767219	0.824315	0.659451	0.491376	0.329726	0.275842	0.164863	0.164863	0.164863	0.0538835	0.0538835	0	0	0	0.057096	0.057096	0.114192	0.171288	0.171288	0.171288	0.171288	0.114192	0.114192	0.057096	0	0	0	0	0.11098	0.168075	0.168075	0.225171	0.225171	0.279055	0.279055	0.221959	0.11098	0.11098	0.0538835	0.0538835	0.0538835	0	0.11098	0.221959	0.279055	0.443917
NM_009153,MGI:107561,Sema3b,sema domain, immunoglobulin domain (Ig), short basic domain, secreted, (semaphorin) 3B,Gene	0	0	0	0	0	0.0538835	0.0538835	0.0538835	0.0538835	0.0538835	0.0538835	0.0538835	0.0538835	0.0538835	0.0538835	0.0538835	0.107767	0.107767	0.107767	0.0538835	0.0538835	0.11098	0.168075	0.221959	0.221959	0.275842	0.275842	0.275842	0.332938	0.275842	0.437493	0.602355	0.548472	0.548472	0.659451	0.773643	0.773643	0.830739	0.561322	0.783282	0.783282	0.786493	0.672301	0.55811	0.390034	0.390034	0.386821	0.282268	0.282268
NM_178646,MGI:2145902,Tigd5,tigger transposable element derived 5,Gene	0	0	0	0	0	0	0	0.11098	0.168075	0.336151	0.504226	0.55811	0.615206	0.672301	0.786493	0.618418	0.675515	0.780069	0.944932	1.1098	1.21435	1.21435	1.15725	1.04627	0.827527	0.656238	0.386821	0.221959	0.11098	0.11098	0.11098	0.11098	0.057096	0.057096	0.057096	0	0	0.0538835	0.0538835	0.0538835	0.0538835	0.11098	0.11098	0.11098	0.11098	0.057096	0.11098	0.11098	0.11098
NM_010732,MGI:106037,Lrrn2,leucine rich repeat protein 2, neuronal,Gene	0.107767	0.16165	0.16165	0.16165	0.0538835	0.0538835	0.0538835	0.0538835	0.057096	0.11098	0.11098	0.11098	0.164863	0.164863	0.164863	0.107767	0.107767	0.107767	0.16165	0.107767	0.16165	0.16165	0.16165	0.16165	0.16165	0.107767	0.0538835	0	0	0	0	0	0	0	0	0	0	0.114192	0.114192	0.114192	0.114192	0.114192	0.221959	0.221959	0.221959	0.107767	0.16165	0.16165	0.272629
NM_153777,MGI:1917802,Lrrc56,leucine rich repeat containing 56,Gene	0.332938	0.329726	0.168075	0.279055	0.221959	0.390034	0.443917	0.440705	0.443917	0.443917	0.501014	0.44713	0.390034	0.279055	0.279055	0.225171	0.168075	0.11098	0.168075	0.168075	0.275842	0.437493	0.656238	0.817888	0.925658	0.979538	1.03342	0.922442	0.976327	0.922442	0.922442	1.03342	0.868562	1.03342	0.982754	0.874984	0.713334	0.494588	0.329726	0.221959	0.168075	0.057096	0.057096	0.057096	0.114192	0.114192	0.171288	0.171288	0.171288
NM_033217,MGI:97323,Ngfr,nerve growth factor receptor (TNFR superfamily, member 16),Gene	0.11098	0.221959	0.218746	0.332938	0.386821	0.443917	0.497801	0.71976	0.665876	0.554897	0.60878	0.440705	0.386821	0.383609	0.218746	0.16165	0.16165	0.215533	0.16165	0.16165	0.16165	0.107767	0.0538835	0.272629	0.218746	0.218746	0.218746	0.218746	0.218746	0.218746	0.0538835	0	0	0.057096	0.114192	0.221959	0.275842	0.386821	0.501014	0.662664	0.716547	0.602355	0.71976	0.669089	0.55811	0.55811	0.336151	0.44713	0.501014
NM_201391,MGI:1277961,Plec,plectin,Gene	0.279055	0.279055	0.279055	0.332938	0.275842	0.164863	0.164863	0.11098	0.164863	0.164863	0.168075	0.221959	0.390034	0.332938	0.332938	0.332938	0.386821	0.386821	0.332938	0.164863	0.164863	0.164863	0.164863	0.168075	0.114192	0.057096	0.057096	0.057096	0.057096	0.114192	0.057096	0.057096	0.057096	0.11098	0.11098	0.11098	0.0538835	0.0538835	0.107767	0.107767	0.0538835	0.11098	0.11098	0.11098	0.11098	0.218746	0.164863	0.329726	0.386821
NM_030705,MGI:1891420,Mesdc1,mesoderm development candidate 1,Gene	0	0	0	0	0	0	0	0	0	0	0	0	0	0	0	0	0	0	0	0.0538835	0.107767	0.107767	0.107767	0.107767	0.107767	0.107767	0.0538835	0.0538835	0	0	0	0	0	0	0	0.0538835	0.107767	0.16165	0.272629	0.488163	0.488163	0.488163	0.595931	0.599143	0.545259	0.43428	0.380396	0.218746	0.218746
NM_009451,MGI:107848,Tubb4,tubulin, beta 4,Gene	0	0	0	0.057096	0.057096	0.057096	0.057096	0.057096	0.057096	0.057096	0.11098	0.0538835	0.0538835	0.0538835	0.0538835	0.0538835	0.0538835	0.0538835	0.0538835	0.0538835	0.0538835	0.0538835	0.0538835	0.0538835	0.0538835	0	0	0	0.057096	0.057096	0.057096	0.114192	0.114192	0.114192	0.114192	0.114192	0.11098	0.11098	0.107767	0.107767	0.107767	0.107767	0.107767	0.0538835	0.11098	0.11098	0.057096	0.114192	0.114192
NM_007529,MGI:1096385,Bcan,brevican,Gene	0	0.0538835	0.0538835	0.107767	0.16165	0.16165	0.16165	0.16165	0.107767	0.107767	0.0538835	0	0.225171	0.225171	0.390034	0.443917	0.443917	0.501014	0.615206	0.55811	0.501014	0.504226	0.396459	0.396459	0.396459	0.282268	0.168075	0.114192	0.057096	0.057096	0	0	0.057096	0.11098	0.11098	0.11098	0.11098	0.164863	0.164863	0.107767	0.16165	0.272629	0.272629	0.329726	0.386821	0.390034	0.390034	0.282268	0.336151
NM_201531,MGI:2687399,Kcnf1,potassium voltage-gated channel, subfamily F, member 1,Gene	0.057096	0.057096	0.057096	0.057096	0.11098	0.11098	0.11098	0.11098	0.11098	0.11098	0.11098	0.11098	0.11098	0.11098	0.0538835	0.0538835	0.0538835	0.0538835	0.0538835	0.057096	0.057096	0.057096	0.057096	0.057096	0.114192	0.114192	0.168075	0.11098	0.11098	0.164863	0.164863	0.164863	0.107767	0.107767	0.164863	0.221959	0.221959	0.225171	0.225171	0.225171	0.225171	0.114192	0.114192	0.057096	0	0	0.057096	0.114192	0.114192
NM_001039466,MGI:2673000,Trim46,tripartite motif-containing 46,Gene	0.11098	0.11098	0.0538835	0.107767	0.107767	0.107767	0.11098	0.11098	0.11098	0.11098	0.164863	0.11098	0.11098	0.221959	0.332938	0.440705	0.773643	0.773643	0.884623	0.941719	0.998816	0.998816	0.887835	0.554897	0.44713	0.336151	0.225171	0.225171	0.057096	0	0	0.0538835	0.164863	0.275842	0.332938	0.332938	0.332938	0.332938	0.279055	0.168075	0.114192	0.057096	0.057096	0.168075	0.168075	0.168075	0.168075	0.221959	0.221959
NM_019730,MGI:1930182,Nme3,non-metastatic cells 3, protein expressed in,Gene	0.390034	0.275842	0.16165	0.16165	0.164863	0.11098	0.057096	0.057096	0.057096	0.057096	0.057096	0	0	0	0	0	0	0	0.057096	0.164863	0.164863	0.275842	0.383609	0.383609	0.440705	0.383609	0.383609	0.275842	0.164863	0.11098	0.057096	0	0	0	0	0	0.057096	0.057096	0.11098	0.168075	0.168075	0.225171	0.225171	0.225171	0.282268	0.282268	0.282268	0.225171	0.279055
NM_008353,MGI:104579,Il12rb1,interleukin 12 receptor, beta 1,Gene	0.611993	0.665876	0.662664	0.440705	0.437493	0.43428	0.380396	0.269417	0.269417	0.16165	0.107767	0.0538835	0	0	0	0	0	0	0	0	0	0	0	0	0	0.0538835	0.0538835	0.0538835	0.0538835	0.0538835	0.221959	0.221959	0.221959	0.168075	0.225171	0.225171	0.225171	0.11098	0.057096	0.114192	0.114192	0.114192	0.11098	0.11098	0.11098	0.11098	0.11098	0.107767	0.107767
NM_011549,MGI:103270,Tcfeb,transcription factor EB,Gene	0.279055	0.279055	0.279055	0.221959	0.221959	0.279055	0.336151	0.225171	0.225171	0.225171	0.282268	0.282268	0.171288	0.168075	0.221959	0.221959	0.221959	0.221959	0.164863	0.218746	0.218746	0.11098	0.0538835	0.0538835	0.0538835	0.0538835	0.0538835	0.0538835	0.0538835	0.107767	0.107767	0.107767	0.107767	0.0538835	0.0538835	0.0538835	0	0	0.0538835	0.16165	0.16165	0.215533	0.215533	0.272629	0.329726	0.275842	0.221959	0.168075	0.168075
NM_001013385,MGI:1351341,Grm4,glutamate receptor, metabotropic 4,Gene	0	0	0	0	0	0	0.275842	0.386821	0.440705	0.494588	0.602355	0.602355	0.716547	0.662664	0.501014	0.390034	0.336151	0.336151	0.390034	0.275842	0.275842	0.215533	0.215533	0.215533	0.269417	0.107767	0.16165	0.16165	0.326513	0.380396	0.437493	0.383609	0.383609	0.329726	0.383609	0.218746	0.218746	0.16165	0.16165	0.215533	0.269417	0.269417	0.215533	0.107767	0.107767	0.16165	0.16165	0.0538835	0.0538835
NM_011977,MGI:1347098,Slc27a1,solute carrier family 27 (fatty acid transporter), member 1,Gene	0.894261	1.01167	0.960995	0.8468	0.789705	0.957783	0.843589	0.840377	0.840377	0.840377	0.891049	0.948144	0.894261	0.615206	0.672301	0.44713	0.55811	0.44713	0.443917	0.440705	0.551685	0.494588	0.551685	0.554897	0.390034	0.390034	0.336151	0.225171	0.225171	0.279055	0.107767	0.16165	0.16165	0.16165	0.107767	0.107767	0.0538835	0.0538835	0	0.057096	0.114192	0.114192	0.114192	0.114192	0.168075	0.168075	0.11098	0.168075	0.11098
NM_199299,MGI:1924151,Phf15,PHD finger protein 15,Gene	0.114192	0.114192	0.168075	0.168075	0.11098	0.11098	0.11098	0.0538835	0.0538835	0	0	0	0	0	0	0	0	0	0	0	0.0538835	0.272629	0.440705	0.716547	0.878195	1.09695	1.2586	1.36957	1.20471	1.09052	0.868562	0.653027	0.43428	0.272629	0.11098	0.0538835	0.0538835	0	0	0.057096	0.057096	0.057096	0.057096	0.114192	0.114192	0.114192	0.057096	0.11098	0.164863
NM_009528,MGI:98962,Wnt7b,wingless-related MMTV integration site 7B,Gene	0.282268	0.282268	0.282268	0.282268	0.225171	0.225171	0.057096	0	0.057096	0.057096	0.114192	0.114192	0.114192	0.114192	0.114192	0.11098	0.225171	0.282268	0.225171	0.225171	0.225171	0.225171	0.225171	0.171288	0.057096	0	0	0	0	0	0	0	0	0.057096	0.057096	0.11098	0.332938	0.554897	0.722973	0.830739	0.830739	0.830739	0.944932	0.726185	0.672301	0.336151	0.336151	0.228384	0.171288
NM_201388,MGI:1277961,Plec,plectin,Gene	0.057096	0.114192	0.171288	0.171288	0.228384	0.396459	0.510652	0.510652	0.453556	0.453556	0.393247	0.336151	0.336151	0.390034	0.386821	0.440705	0.551685	0.554897	0.611993	0.551685	0.497801	0.443917	0.504226	0.55811	0.55811	0.554897	0.551685	0.71976	0.60878	0.71976	0.605568	0.551685	0.497801	0.497801	0.329726	0.329726	0.218746	0.272629	0.329726	0.272629	0.218746	0.218746	0.272629	0.275842	0.221959	0.168075	0.11098	0.11098	0.11098
NM_001039653,MGI:102673,Lhx3,LIM homeobox protein 3,Gene	0.0538835	0.0538835	0.0538835	0.0538835	0.16165	0.16165	0.16165	0.16165	0.107767	0.107767	0.107767	0.0538835	0	0	0	0	0	0	0	0	0	0	0	0.0538835	0.0538835	0.11098	0.11098	0.11098	0.11098	0.164863	0.221959	0.221959	0.275842	0.386821	0.386821	0.386821	0.443917	0.501014	0.44713	0.393247	0.393247	0.279055	0.332938	0.279055	0.164863	0.279055	0.279055	0.279055	0.393247
NM_019446,MGI:1859288,Barhl1,BarH-like 1 (Drosophila),Gene	0.0538835	0	0	0	0	0.057096	0.057096	0.057096	0.114192	0.114192	0.114192	0.171288	0.114192	0.114192	0.114192	0.057096	0.057096	0.057096	0	0	0	0	0	0	0.11098	0.164863	0.164863	0.218746	0.218746	0.326513	0.326513	0.272629	0.272629	0.275842	0.275842	0.221959	0.225171	0.171288	0.171288	0.114192	0.114192	0.057096	0.057096	0	0	0	0	0	0
NM_009522,MGI:98956,Wnt3a,wingless-related MMTV integration site 3A,Gene	0	0	0.057096	0.057096	0.057096	0.057096	0.11098	0.11098	0.11098	0.11098	0.0538835	0.11098	0.11098	0.057096	0.114192	0.114192	0.114192	0.114192	0.171288	0.114192	0.168075	0.221959	0.221959	0.393247	0.44713	0.443917	0.551685	0.60878	0.611993	0.554897	0.437493	0.548472	0.440705	0.497801	0.497801	0.383609	0.491376	0.494588	0.437493	0.383609	0.326513	0.272629	0.218746	0.11098	0.0538835	0.329726	0.383609	0.494588	0.662664
NM_032610,MGI:1890574,Spnb4,spectrin beta 4,Gene	0.16165	0.16165	0.16165	0.107767	0	0	0	0	0	0	0.057096	0.11098	0.11098	0.275842	0.275842	0.275842	0.275842	0.275842	0.218746	0.218746	0.0538835	0.0538835	0.168075	0.168075	0.168075	0.168075	0.114192	0.114192	0.114192	0	0	0	0.057096	0.057096	0.057096	0.057096	0.057096	0.057096	0.057096	0	0.0538835	0.0538835	0.11098	0.11098	0.11098	0.11098	0.11098	0.057096	0.057096
NM_010311,MGI:95780,Gnaz,guanine nucleotide binding protein, alpha z subunit,Gene	0	0	0	0	0.0538835	0.107767	0.107767	0.16165	0.16165	0.16165	0.16165	0.107767	0.0538835	0.11098	0.11098	0.057096	0.164863	0.218746	0.272629	0.386821	0.386821	0.386821	0.443917	0.44713	0.393247	0.339364	0.339364	0.225171	0.225171	0.11098	0.0538835	0.0538835	0	0.057096	0.164863	0.326513	0.383609	0.440705	0.497801	0.611993	0.726185	0.561322	0.507439	0.342576	0.342576	0.28548	0.114192	0.114192	0
NM_138582,MGI:1306798,D17H6S56E-3,DNA segment, Chr 17, human D6S56E 3,Gene	0.279055	0.393247	0.450343	0.60878	0.837166	0.944932	1.0527	1.0527	0.935291	0.938507	0.830739	0.71976	0.437493	0.329726	0.275842	0.221959	0.168075	0.11098	0	0	0.057096	0.057096	0.057096	0.057096	0.164863	0.164863	0.218746	0.218746	0.16165	0.269417	0.269417	0.16165	0.16165	0.16165	0.107767	0.164863	0.168075	0.114192	0.171288	0.339364	0.453556	0.564535	0.564535	0.507439	0.507439	0.672301	0.726185	0.611993	0.554897
NM_023229,MGI:1913837,Fastk,Fas-activated serine/threonine kinase,Gene	0.168075	0.168075	0.168075	0.279055	0.336151	0.393247	0.393247	0.393247	0.393247	0.393247	0.339364	0.279055	0.11098	0.221959	0.336151	0.390034	0.501014	0.669089	0.669089	0.722973	0.665876	0.554897	0.611993	0.55811	0.504226	0.44713	0.393247	0.44713	0.390034	0.336151	0.279055	0.221959	0.164863	0.107767	0.0538835	0	0	0	0	0	0.057096	0.057096	0.057096	0.057096	0.11098	0.11098	0.11098	0.168075	0.11098
NM_011939,MGI:1347058,Hsf4,heat shock transcription factor 4,Gene	0.332938	0.386821	0.390034	0.390034	0.443917	0.386821	0.332938	0.332938	0.279055	0.168075	0.168075	0.11098	0.057096	0.057096	0.114192	0.057096	0.057096	0.057096	0.057096	0.057096	0.11098	0.11098	0.0538835	0.0538835	0.0538835	0.107767	0.16165	0.16165	0.16165	0.16165	0.16165	0.16165	0.107767	0.0538835	0.0538835	0	0.0538835	0.168075	0.168075	0.168075	0.168075	0.282268	0.339364	0.339364	0.393247	0.279055	0.332938	0.497801	0.491376
NM_001033380,MGI:2442416,Itpripl2,inositol 1,4,5-triphosphate receptor interacting protein-like 2,Gene	0.0538835	0.0538835	0.0538835	0.11098	0.11098	0.275842	0.275842	0.221959	0.221959	0.221959	0.272629	0.272629	0.16165	0.107767	0.107767	0.107767	0.16165	0.0538835	0.107767	0.16165	0.16165	0.16165	0.16165	0.164863	0.164863	0.11098	0.164863	0.11098	0.11098	0.11098	0.11098	0.0538835	0.164863	0.164863	0.11098	0.11098	0.11098	0.168075	0.225171	0.171288	0.114192	0.114192	0.171288	0.171288	0.228384	0.114192	0.171288	0.171288	0.225171
NM_133663,MGI:96613,Itgb4,integrin beta 4,Gene	0.11098	0.0538835	0.0538835	0.0538835	0.0538835	0	0	0	0	0	0	0	0	0	0	0	0.0538835	0.0538835	0.0538835	0.0538835	0.0538835	0.0538835	0.0538835	0.0538835	0	0.057096	0.11098	0.11098	0.164863	0.164863	0.164863	0.272629	0.215533	0.16165	0.16165	0.107767	0.107767	0.107767	0	0	0	0	0.0538835	0.0538835	0.0538835	0.0538835	0.107767	0.107767	0.107767
NM_178744,MGI:2442326,Zbtb1,zinc finger and BTB domain containing 1,Gene	0.948144	0.951356	0.894261	0.783282	0.611993	0.665876	0.665876	0.501014	0.443917	0.440705	0.440705	0.386821	0.440705	0.275842	0.279055	0.329726	0.437493	0.602355	0.716547	0.824315	0.881411	0.881411	0.659451	0.605568	0.443917	0.275842	0.218746	0.275842	0.164863	0.218746	0.380396	0.380396	0.43428	0.43428	0.488163	0.43428	0.545259	0.437493	0.383609	0.329726	0.386821	0.383609	0.383609	0.380396	0.437493	0.551685	0.605568	0.494588	0.497801
NM_198100,MGI:1920424,Tbkbp1,TBK1 binding protein 1,Gene	0.716547	0.770431	0.767219	0.881411	0.881411	0.884623	0.992387	0.881411	0.938507	0.71976	0.60878	0.497801	0.440705	0.332938	0.279055	0.282268	0.225171	0.225171	0.282268	0.282268	0.225171	0.225171	0.275842	0.218746	0.218746	0.275842	0.275842	0.221959	0.221959	0.279055	0.225171	0.225171	0.279055	0.279055	0.383609	0.551685	0.440705	0.497801	0.497801	0.443917	0.440705	0.332938	0.221959	0.11098	0.0538835	0.0538835	0.11098	0.11098	0.057096
NM_080855,MGI:2159407,Zcchc14,zinc finger, CCHC domain containing 14,Gene	0.897472	0.951356	0.894261	0.837166	0.501014	0.390034	0.221959	0.11098	0	0	0	0	0.0538835	0.0538835	0.0538835	0.0538835	0.16165	0.16165	0.218746	0.218746	0.218746	0.272629	0.272629	0.218746	0.218746	0.16165	0.16165	0.16165	0.107767	0.0538835	0	0	0	0	0	0.057096	0.168075	0.282268	0.282268	0.396459	0.507439	0.507439	0.618418	0.504226	0.390034	0.44713	0.332938	0.332938	0.221959
NM_021712,MGI:1101061,Slc18a3,solute carrier family 18 (vesicular monoamine), member 3,Gene	0.339364	0.339364	0.168075	0.221959	0.164863	0.164863	0.218746	0.16165	0.16165	0.107767	0.0538835	0.0538835	0.0538835	0	0	0	0	0	0	0	0.057096	0.057096	0.057096	0.057096	0.057096	0.057096	0.057096	0.057096	0.11098	0.225171	0.225171	0.225171	0.225171	0.339364	0.339364	0.282268	0.282268	0.282268	0.282268	0.282268	0.168075	0.221959	0.221959	0.0538835	0.168075	0.168075	0.225171	0.225171	0.336151
NM_181039,MGI:1929461,Lphn1,latrophilin 1,Gene	0.114192	0.114192	0.057096	0.0538835	0.0538835	0.0538835	0.0538835	0.0538835	0.107767	0.107767	0.164863	0.11098	0.11098	0.164863	0.221959	0.221959	0.168075	0.221959	0.275842	0.329726	0.504226	0.501014	0.60878	0.716547	0.770431	0.659451	0.716547	0.659451	0.491376	0.437493	0.443917	0.44713	0.55811	0.554897	0.501014	0.554897	0.611993	0.554897	0.494588	0.386821	0.383609	0.329726	0.332938	0.329726	0.326513	0.326513	0.218746	0.164863	0.164863
NM_010658,MGI:104555,Mafb,v-maf musculoaponeurotic fibrosarcoma oncogene family, protein B (avian),Gene	0.114192	0	0	0	0	0	0	0	0	0.11098	0.11098	0.11098	0.11098	0.11098	0.11098	0.11098	0.11098	0.164863	0.164863	0.221959	0.329726	0.443917	0.443917	0.386821	0.332938	0.332938	0.443917	0.332938	0.275842	0.275842	0.275842	0.275842	0.275842	0.218746	0.221959	0.168075	0.225171	0.225171	0.279055	0.225171	0.279055	0.336151	0.279055	0.221959	0.218746	0.218746	0.218746	0.164863	0.107767
NM_001045523,MGI:2139371,Bahd1,bromo adjacent homology domain containing 1,Gene	0.168075	0.11098	0.11098	0.11098	0.0538835	0.11098	0.11098	0.218746	0.164863	0.164863	0.164863	0.164863	0.221959	0.164863	0.057096	0.11098	0.11098	0.11098	0.11098	0.11098	0.11098	0.11098	0.11098	0.114192	0.114192	0.114192	0.114192	0.114192	0.114192	0.225171	0.225171	0.168075	0.168075	0.11098	0.11098	0.164863	0.164863	0.107767	0.107767	0.16165	0.215533	0.269417	0.215533	0.215533	0.16165	0.16165	0.275842	0.275842	0.221959
NM_010588,MGI:1098270,Jag2,jagged 2,Gene	0.057096	0.057096	0	0	0	0	0	0.057096	0.057096	0.057096	0.168075	0.168075	0.225171	0.225171	0.225171	0.225171	0.386821	0.440705	0.329726	0.329726	0.272629	0.272629	0.272629	0.16165	0.11098	0.057096	0.057096	0.057096	0.171288	0.225171	0.282268	0.282268	0.336151	0.390034	0.390034	0.332938	0.221959	0.275842	0.269417	0.380396	0.272629	0.272629	0.272629	0.272629	0.272629	0.164863	0	0.11098	0.11098
NM_019446,MGI:1859288,Barhl1,BarH-like 1 (Drosophila),Gene	0.55811	0.55811	0.390034	0.282268	0.171288	0.225171	0.225171	0.11098	0.11098	0.11098	0.11098	0.11098	0.0538835	0	0	0	0	0.057096	0.057096	0.057096	0.114192	0.114192	0.114192	0.171288	0.171288	0.114192	0.114192	0.057096	0.057096	0.057096	0	0	0	0	0	0	0.11098	0.11098	0.164863	0.164863	0.218746	0.272629	0.326513	0.215533	0.272629	0.218746	0.275842	0.221959	0.225171
NM_007783,MGI:88537,Csk,c-src tyrosine kinase,Gene	0.279055	0.279055	0.225171	0.114192	0.114192	0.114192	0.171288	0.114192	0.11098	0.11098	0.11098	0.11098	0.11098	0.0538835	0.0538835	0	0.11098	0.11098	0.11098	0.11098	0.168075	0.282268	0.336151	0.396459	0.339364	0.393247	0.393247	0.393247	0.221959	0.225171	0.279055	0.221959	0.275842	0.221959	0.221959	0.221959	0.221959	0.225171	0.221959	0.279055	0.332938	0.332938	0.44713	0.504226	0.501014	0.443917	0.497801	0.501014	0.615206
NM_001039198,MGI:2686934,Zfhx2,zinc finger homeobox 2,Gene	0.168075	0.114192	0.057096	0.057096	0	0	0.0538835	0.107767	0.16165	0.218746	0.386821	0.443917	0.501014	0.55811	0.450343	0.618418	0.615206	0.55811	0.551685	0.548472	0.548472	0.605568	0.665876	0.443917	0.501014	0.44713	0.44713	0.393247	0.336151	0.386821	0.326513	0.326513	0.269417	0.218746	0.218746	0.218746	0.11098	0.11098	0.057096	0.057096	0	0	0	0	0.057096	0.057096	0.164863	0.164863	0.164863
NM_029796,MGI:1924155,Lrg1,leucine-rich alpha-2-glycoprotein 1,Gene	0.0538835	0.0538835	0.0538835	0.0538835	0.0538835	0.0538835	0.0538835	0	0.0538835	0.0538835	0.0538835	0.0538835	0.0538835	0.0538835	0.107767	0.107767	0.164863	0.164863	0.164863	0.218746	0.218746	0.221959	0.221959	0.168075	0.168075	0.221959	0.221959	0.168075	0.11098	0.11098	0.0538835	0.0538835	0.0538835	0	0	0	0	0	0	0	0	0	0	0.057096	0.114192	0.225171	0.225171	0.225171	0.390034
NM_008688,MGI:109591,Nfic,nuclear factor I/C,Gene	0.440705	0.386821	0.11098	0.057096	0	0	0	0	0	0	0	0	0	0.0538835	0.0538835	0.0538835	0.0538835	0.0538835	0.0538835	0.0538835	0	0	0	0.057096	0.164863	0.164863	0.221959	0.221959	0.279055	0.279055	0.279055	0.225171	0.332938	0.275842	0.329726	0.386821	0.329726	0.383609	0.383609	0.221959	0.221959	0.221959	0.168075	0.11098	0.11098	0.114192	0.057096	0.057096	0.168075
NM_001036740,MGI:2385269,B3gnt8,UDP-GlcNAc:betaGal beta-1,3-N-acetylglucosaminyltransferase 8,Gene	0.107767	0.107767	0.107767	0.107767	0.107767	0.0538835	0.0538835	0.107767	0.107767	0.107767	0.107767	0.107767	0.16165	0.16165	0.218746	0.225171	0.225171	0.225171	0.225171	0.171288	0.282268	0.339364	0.225171	0.225171	0.225171	0.225171	0.225171	0.114192	0.057096	0.057096	0	0	0.107767	0.164863	0.164863	0.221959	0.221959	0.221959	0.275842	0.168075	0.221959	0.164863	0.164863	0.107767	0.107767	0.107767	0.107767	0.107767	0.11098
NM_198627,MGI:2685537,Vstm2l,V-set and transmembrane domain containing 2-like,Gene	0	0.0538835	0.0538835	0.107767	0.107767	0.107767	0.107767	0.107767	0.107767	0.0538835	0	0	0	0.057096	0.057096	0.057096	0.057096	0.11098	0.168075	0.279055	0.221959	0.221959	0.221959	0.279055	0.507439	0.624843	0.624843	0.739034	0.792917	0.8468	0.8468	0.8468	0.44713	0.390034	0.164863	0.164863	0.164863	0.0538835	0.0538835	0.107767	0.218746	0.218746	0.279055	0.501014	0.554897	0.665876	0.665876	0.665876	0.669089
NM_019732,MGI:102672,Runx3,runt related transcription factor 3,Gene	0.713334	0.713334	0.824315	0.881411	0.887835	0.722973	0.780069	0.726185	0.783282	0.611993	0.501014	0.332938	0.275842	0.164863	0.164863	0	0	0	0	0	0	0	0	0.0538835	0.0538835	0.11098	0.11098	0.164863	0.164863	0.218746	0.332938	0.279055	0.221959	0.332938	0.390034	0.393247	0.44713	0.443917	0.440705	0.551685	0.551685	0.554897	0.494588	0.440705	0.602355	0.605568	0.440705	0.494588	0.551685
NM_020253,MGI:1096362,Nrxn2,neurexin II,Gene	0.107767	0.107767	0.107767	0.164863	0.218746	0.218746	0.164863	0.11098	0.11098	0.218746	0.218746	0.164863	0.164863	0.164863	0.164863	0.164863	0.057096	0	0	0	0	0	0	0	0	0	0	0	0	0	0	0.057096	0.057096	0.057096	0.057096	0.11098	0.11098	0.11098	0.168075	0.11098	0.11098	0.164863	0.164863	0.168075	0.168075	0.164863	0.164863	0.218746	0.272629
NM_178242,MGI:3648294,Tnrc18,trinucleotide repeat containing 18,Gene	0.057096	0	0	0	0	0	0	0	0	0	0	0	0	0	0	0	0	0	0.0538835	0.0538835	0.0538835	0.0538835	0.0538835	0.0538835	0.107767	0.107767	0.107767	0.107767	0.107767	0.107767	0.107767	0.107767	0.0538835	0.0538835	0	0	0	0	0	0	0	0	0	0	0	0	0	0	0
NM_009599,MGI:87876,Ache,acetylcholinesterase,Gene	0.225171	0.225171	0.225171	0.225171	0.168075	0.168075	0.11098	0.11098	0.11098	0.11098	0.11098	0.11098	0.225171	0.168075	0.114192	0.171288	0.171288	0.282268	0.393247	0.336151	0.390034	0.501014	0.443917	0.443917	0.55811	0.390034	0.390034	0.336151	0.329726	0.275842	0.329726	0.272629	0.269417	0.215533	0.269417	0.326513	0.548472	0.548472	0.548472	0.548472	0.548472	0.551685	0.551685	0.272629	0.164863	0.11098	0.11098	0.11098	0.11098
NM_008416,MGI:96647,Junb,Jun-B oncogene,Gene	0.225171	0.225171	0.279055	0.225171	0.225171	0.168075	0.11098	0.0538835	0.0538835	0.0538835	0.057096	0.057096	0.057096	0.057096	0.057096	0.057096	0.057096	0.057096	0.057096	0.057096	0.114192	0.114192	0.114192	0.114192	0.057096	0.057096	0.057096	0.114192	0.057096	0.057096	0.11098	0.11098	0.164863	0.164863	0.221959	0.221959	0.279055	0.332938	0.390034	0.390034	0.443917	0.386821	0.386821	0.329726	0.332938	0.279055	0.282268	0.228384	0.28548
NM_023476,MGI:2137617,Tinagl1,tubulointerstitial nephritis antigen-like 1,Gene	0.16165	0.16165	0.16165	0.16165	0.107767	0.107767	0.0538835	0.0538835	0.0538835	0.0538835	0.0538835	0.16165	0.215533	0.215533	0.431067	0.484951	0.484951	0.431067	0.431067	0.326513	0.437493	0.275842	0.221959	0.168075	0.168075	0.225171	0.279055	0.225171	0.225171	0.393247	0.393247	0.393247	0.44713	0.44713	0.440705	0.494588	0.437493	0.326513	0.383609	0.329726	0.329726	0.168075	0.168075	0.168075	0.168075	0.225171	0.225171	0.225171	0.168075
NM_008497,MGI:96782,Lhb,luteinizing hormone beta,Gene	0.057096	0.057096	0.11098	0.282268	0.336151	0.44713	0.501014	0.722973	0.833952	0.894261	0.894261	0.894261	0.783282	0.783282	0.561322	0.564535	0.507439	0.336151	0.225171	0.221959	0.221959	0.221959	0.164863	0.107767	0.0538835	0.0538835	0	0	0	0	0	0	0	0	0	0	0	0	0	0	0	0	0	0	0.0538835	0.164863	0.164863	0.164863	0.164863
NM_001081150,MGI:3609241,Lonrf1,LON peptidase N-terminal domain and ring finger 1,Gene	0.057096	0.057096	0.057096	0	0	0	0	0	0	0	0	0	0	0.0538835	0.0538835	0.0538835	0.0538835	0.0538835	0.0538835	0.0538835	0	0	0	0	0	0	0	0	0	0	0.0538835	0.0538835	0.107767	0.107767	0.16165	0.16165	0.16165	0.107767	0.164863	0.164863	0.11098	0.168075	0.114192	0.114192	0.114192	0.114192	0.057096	0.057096	0.057096
NM_027019,MGI:1916537,Odf3,outer dense fiber of sperm tails 3,Gene	0.114192	0.114192	0.168075	0.168075	0.168075	0.11098	0.11098	0.0538835	0.0538835	0	0.057096	0.11098	0.11098	0.11098	0.11098	0.11098	0.11098	0.11098	0	0	0	0.057096	0.11098	0.11098	0.11098	0.164863	0.221959	0.275842	0.272629	0.272629	0.218746	0.218746	0.164863	0.164863	0.0538835	0	0	0	0	0	0	0	0	0	0.114192	0.114192	0.228384	0.228384	0.228384
NM_011861,MGI:1345181,Pacsin1,protein kinase C and casein kinase substrate in neurons 1,Gene	0.107767	0.107767	0	0	0	0.168075	0.221959	0.221959	0.275842	0.275842	0.329726	0.329726	0.272629	0.16165	0.107767	0.0538835	0.0538835	0.107767	0.11098	0.168075	0.168075	0.168075	0.168075	0.168075	0.114192	0.114192	0.114192	0.114192	0.114192	0.168075	0.168075	0.279055	0.279055	0.279055	0.279055	0.336151	0.282268	0.393247	0.390034	0.390034	0.44713	0.390034	0.386821	0.386821	0.443917	0.386821	0.332938	0.44713	0.44713
NM_019762,MGI:1891830,Pkp3,plakophilin 3,Gene	0	0	0	0	0	0.057096	0.057096	0.221959	0.221959	0.279055	0.393247	0.393247	0.336151	0.44713	0.393247	0.450343	0.450343	0.386821	0.443917	0.443917	0.390034	0.279055	0.221959	0.221959	0.168075	0.057096	0.114192	0.11098	0.168075	0.168075	0.225171	0.339364	0.393247	0.336151	0.336151	0.336151	0.279055	0.279055	0.336151	0.168075	0.168075	0.168075	0.114192	0.114192	0.168075	0.168075	0.168075	0.225171	0.279055
NM_021316,MGI:1929898,Cend1,cell cycle exit and neuronal differentiation 1,Gene	0.44713	0.44713	0.44713	0.336151	0.279055	0.279055	0.221959	0.11098	0.057096	0.057096	0.057096	0.114192	0.114192	0.171288	0.228384	0.228384	0.28548	0.339364	0.282268	0.336151	0.450343	0.336151	0.336151	0.279055	0.225171	0.225171	0.225171	0.114192	0	0	0	0	0	0	0.0538835	0.11098	0.11098	0.11098	0.11098	0.11098	0.164863	0.164863	0.11098	0.11098	0.11098	0.164863	0.221959	0.221959	0.225171
NM_198305,MGI:2678948,Klhl17,kelch-like 17 (Drosophila),Gene	0.164863	0.0538835	0	0	0	0	0	0	0	0	0	0	0.0538835	0.0538835	0.0538835	0.0538835	0.0538835	0.0538835	0.0538835	0	0	0	0	0	0	0	0	0	0	0.057096	0.057096	0.057096	0.11098	0.164863	0.279055	0.390034	0.390034	0.332938	0.332938	0.332938	0.225171	0.168075	0	0.057096	0.057096	0.057096	0.168075	0.282268	0.282268
NM_153131,MGI:894682,Unc5a,unc-5 homolog A (C. elegans),Gene	0.057096	0.057096	0.057096	0.057096	0.114192	0.168075	0.11098	0.11098	0.168075	0.282268	0.339364	0.282268	0.228384	0.228384	0.228384	0.171288	0.228384	0.453556	0.453556	0.453556	0.507439	0.507439	0.507439	0.507439	0.332938	0.215533	0.326513	0.383609	0.437493	0.605568	0.716547	0.662664	0.60878	0.554897	0.443917	0.336151	0.279055	0.282268	0.225171	0.225171	0.336151	0.336151	0.279055	0.279055	0.218746	0.275842	0.275842	0.272629	0.329726
NM_001033292,MGI:2685402,Espnl,espin-like,Gene	0	0	0	0.0538835	0.0538835	0.11098	0.225171	0.225171	0.279055	0.332938	0.279055	0.279055	0.279055	0.107767	0.107767	0.107767	0.057096	0.057096	0.057096	0.057096	0.057096	0.057096	0.114192	0.057096	0.057096	0.057096	0.057096	0.057096	0.11098	0.164863	0.164863	0.218746	0.218746	0.380396	0.43428	0.43428	0.548472	0.437493	0.383609	0.440705	0.443917	0.336151	0.336151	0.44713	0.332938	0.332938	0.275842	0.275842	0.275842
NM_010345,MGI:103232,Grb10,growth factor receptor bound protein 10,Gene	0.0538835	0.0538835	0	0	0	0	0	0	0	0	0	0	0	0.057096	0.11098	0.11098	0.11098	0.11098	0.164863	0.164863	0.107767	0.107767	0.0538835	0.0538835	0.0538835	0.0538835	0	0	0	0	0	0	0	0	0	0	0	0	0	0	0.11098	0.11098	0.11098	0.11098	0.11098	0.225171	0.225171	0.114192	0.168075
NM_008542,MGI:1336883,Smad6,MAD homolog 6 (Drosophila),Gene	0.497801	0.501014	0.44713	0.443917	0.332938	0.332938	0.279055	0.168075	0.168075	0.11098	0.11098	0.114192	0.171288	0.171288	0.228384	0.228384	0.228384	0.282268	0.225171	0.11098	0.164863	0.164863	0.107767	0.107767	0.16165	0.164863	0.164863	0.164863	0.11098	0.168075	0.168075	0.114192	0.114192	0.057096	0.057096	0.057096	0	0	0	0	0	0.171288	0.171288	0.228384	0.28548	0.450343	0.504226	0.504226	0.44713
NM_007678,MGI:99480,Cebpa,CCAAT/enhancer binding protein (C/EBP), alpha,Gene	0.275842	0.275842	0.279055	0.279055	0.225171	0.275842	0.275842	0.221959	0.221959	0.164863	0.164863	0.218746	0.221959	0.225171	0.225171	0.336151	0.336151	0.336151	0.336151	0.279055	0.390034	0.275842	0.164863	0.164863	0.164863	0.164863	0.11098	0.0538835	0	0	0	0.0538835	0.11098	0.164863	0.272629	0.329726	0.440705	0.440705	0.440705	0.329726	0.332938	0.339364	0.339364	0.282268	0.171288	0.171288	0.171288	0.171288	0.168075
NM_001081376,MGI:3036258,Chd5,chromodomain helicase DNA binding protein 5,Gene	0.336151	0.443917	0.443917	0.497801	0.722973	0.665876	0.554897	0.55811	0.615206	0.73261	0.789705	0.621632	0.618418	0.618418	0.504226	0.393247	0.164863	0.107767	0.107767	0	0	0	0.11098	0.11098	0.11098	0.11098	0.164863	0.164863	0.221959	0.11098	0.221959	0.336151	0.393247	0.339364	0.396459	0.393247	0.393247	0.507439	0.282268	0.282268	0.282268	0.339364	0.456768	0.624843	0.681939	0.621632	0.621632	0.564535	0.564535
NM_020333,MGI:1862037,Slc12a5,solute carrier family 12, member 5,Gene	0.443917	0.494588	0.551685	0.551685	0.383609	0.329726	0.218746	0.164863	0.11098	0.0538835	0.0538835	0.0538835	0.0538835	0.0538835	0.0538835	0.107767	0.0538835	0.0538835	0.0538835	0.0538835	0.0538835	0.107767	0.11098	0.168075	0.279055	0.443917	0.60878	0.60878	0.554897	0.551685	0.494588	0.437493	0.383609	0.107767	0.107767	0.16165	0.107767	0.221959	0.279055	0.279055	0.393247	0.393247	0.396459	0.55811	0.501014	0.554897	0.659451	0.545259	0.656238
NM_001001885,MGI:2147713,Tmem151a,transmembrane protein 151A,Gene	0.218746	0.218746	0.164863	0.0538835	0.0538835	0.0538835	0.0538835	0	0	0	0	0	0	0	0	0.0538835	0.0538835	0.0538835	0.107767	0.107767	0.164863	0.164863	0.11098	0.11098	0.11098	0.057096	0.057096	0.057096	0	0	0.057096	0.057096	0.168075	0.225171	0.225171	0.336151	0.393247	0.44713	0.390034	0.554897	0.669089	0.611993	0.611993	0.611993	0.60878	0.611993	0.501014	0.494588	0.605568
NM_013530,MGI:95785,Gnb3,guanine nucleotide binding protein (G protein), beta 3,Gene	0.0538835	0.0538835	0.0538835	0.0538835	0	0	0	0	0.0538835	0.0538835	0.0538835	0.16165	0.215533	0.383609	0.383609	0.548472	0.548472	0.605568	0.554897	0.665876	0.55811	0.497801	0.722973	0.665876	0.554897	0.659451	0.548472	0.548472	0.494588	0.272629	0.16165	0.218746	0.11098	0.057096	0.114192	0.171288	0.228384	0.282268	0.225171	0.279055	0.332938	0.275842	0.329726	0.215533	0.215533	0.215533	0.215533	0.215533	0.16165
NM_011718,MGI:108061,Wnt10b,wingless related MMTV integration site 10b,Gene	0.336151	0.390034	0.332938	0.275842	0.275842	0.221959	0.164863	0.107767	0.11098	0.11098	0.164863	0.218746	0.218746	0.218746	0.218746	0.218746	0.107767	0.107767	0.0538835	0	0	0	0	0.107767	0.164863	0.164863	0.221959	0.279055	0.336151	0.336151	0.28548	0.28548	0.28548	0.28548	0.28548	0.171288	0.228384	0.228384	0.171288	0.228384	0.114192	0.225171	0.282268	0.225171	0.225171	0.225171	0.225171	0.279055	0.336151
NM_009528,MGI:98962,Wnt7b,wingless-related MMTV integration site 7B,Gene	0.114192	0.114192	0.114192	0.114192	0.114192	0.114192	0.171288	0.114192	0.057096	0.114192	0.114192	0.171288	0.171288	0.171288	0.114192	0.114192	0.057096	0.057096	0	0.057096	0.11098	0.168075	0.225171	0.282268	0.336151	0.336151	0.336151	0.279055	0.168075	0.168075	0.0538835	0.11098	0.11098	0.164863	0.164863	0.164863	0.279055	0.332938	0.497801	0.440705	0.443917	0.551685	0.60878	0.494588	0.551685	0.60878	0.611993	0.554897	0.611993
NM_024449,MGI:1921749,Sost,sclerostin,Gene	0	0	0	0	0	0	0.171288	0.171288	0.171288	0.171288	0.171288	0.228384	0.28548	0.114192	0.114192	0.114192	0.114192	0.168075	0.282268	0.168075	0.168075	0.168075	0.168075	0.221959	0.221959	0.168075	0.0538835	0.0538835	0.0538835	0.0538835	0.0538835	0	0	0	0.0538835	0.218746	0.383609	0.491376	0.491376	0.491376	0.491376	0.491376	0.383609	0.272629	0.11098	0.057096	0.114192	0.171288	0.282268
NM_019866,MGI:892986,Spib,Spi-B transcription factor (Spi-1/PU.1 related),Gene	0.450343	0.390034	0.390034	0.279055	0.279055	0.164863	0.164863	0.164863	0.11098	0.164863	0.11098	0.164863	0.164863	0.275842	0.218746	0.218746	0.218746	0.218746	0.218746	0.164863	0.11098	0.168075	0.225171	0.393247	0.621632	0.621632	0.621632	0.789705	0.73261	0.789705	0.843589	0.73261	0.561322	0.561322	0.450343	0.393247	0.336151	0.279055	0.164863	0.218746	0.164863	0.275842	0.218746	0.218746	0.164863	0.279055	0.332938	0.390034	0.279055
NM_153777,MGI:1917802,Lrrc56,leucine rich repeat containing 56,Gene	0.225171	0.332938	0.329726	0.329726	0.329726	0.326513	0.326513	0.545259	0.494588	0.497801	0.443917	0.501014	0.55811	0.504226	0.44713	0.171288	0.225171	0.339364	0.339364	0.225171	0.225171	0.225171	0.225171	0.171288	0.114192	0	0	0	0	0	0.0538835	0.107767	0.107767	0.107767	0.164863	0.164863	0.164863	0.168075	0.168075	0.171288	0.225171	0.225171	0.168075	0.168075	0.168075	0.11098	0.0538835	0.107767	0.0538835
NM_080595,MGI:2155091,Emid1,EMI domain containing 1,Gene	0.545259	0.545259	0.656238	0.767219	0.713334	0.824315	0.716547	0.716547	0.605568	0.440705	0.218746	0.326513	0.326513	0.107767	0.16165	0.218746	0.272629	0.272629	0.218746	0.164863	0.218746	0.272629	0.218746	0.16165	0.16165	0.16165	0.16165	0.215533	0.164863	0.164863	0.164863	0.11098	0.168075	0.168075	0.114192	0.057096	0.057096	0.057096	0.11098	0.11098	0.0538835	0.0538835	0.11098	0.11098	0.168075	0.114192	0.171288	0.225171	0.282268
NM_010769,MGI:106591,Matn1,matrilin 1, cartilage matrix protein,Gene	0.057096	0.057096	0.0538835	0.0538835	0.0538835	0.107767	0.107767	0.16165	0.218746	0.164863	0.164863	0.218746	0.164863	0.164863	0.164863	0.164863	0.16165	0.16165	0.16165	0.107767	0.215533	0.215533	0.215533	0.107767	0.107767	0.107767	0.107767	0.0538835	0	0	0	0.114192	0.114192	0.114192	0.225171	0.225171	0.225171	0.336151	0.221959	0.221959	0.329726	0.218746	0.275842	0.497801	0.60878	0.722973	0.722973	0.669089	0.669089
NM_212483,MGI:1915489,Krt42,keratin 42,Gene	0.611993	0.554897	0.551685	0.390034	0.332938	0.164863	0.164863	0.11098	0.11098	0.057096	0.114192	0.114192	0.114192	0.114192	0.114192	0.114192	0.114192	0.11098	0.0538835	0.0538835	0.0538835	0.0538835	0.107767	0.107767	0.0538835	0.11098	0.11098	0.11098	0.11098	0.057096	0.057096	0.114192	0.114192	0.114192	0.168075	0.168075	0.221959	0.221959	0.221959	0.164863	0.107767	0.107767	0.0538835	0.0538835	0.057096	0.114192	0.114192	0.114192	0.114192
NM_175087,MGI:1341204,Aqp6,aquaporin 6,Gene	0.225171	0.279055	0.221959	0.221959	0.164863	0.11098	0.0538835	0.107767	0.0538835	0.0538835	0.164863	0.164863	0.221959	0.221959	0.221959	0.168075	0.221959	0.168075	0.168075	0.168075	0.11098	0.11098	0.168075	0.114192	0.114192	0.114192	0.168075	0.168075	0.336151	0.336151	0.279055	0.390034	0.497801	0.443917	0.443917	0.332938	0.386821	0.386821	0.329726	0.225171	0.225171	0.279055	0.221959	0.221959	0.168075	0.221959	0.164863	0.218746	0.218746
NM_001001807,MGI:3030113,Olfr279,olfactory receptor 279,Gene	0.0538835	0.0538835	0.16165	0.269417	0.484951	0.538835	0.538835	0.649811	0.649811	0.703696	0.649811	0.649811	0.488163	0.542046	0.542046	0.484951	0.431067	0.431067	0.431067	0.377184	0.431067	0.431067	0.484951	0.484951	0.484951	0.542046	0.649811	0.595931	0.649811	0.703696	0.703696	0.703696	0.599143	0.43428	0.380396	0.326513	0.218746	0.11098	0.11098	0.11098	0.0538835	0	0	0	0	0	0	0	0.11098
NM_027857,MGI:1918920,Acy3,aspartoacylase (aminoacylase) 3,Gene	0.171288	0.171288	0.057096	0.057096	0.057096	0.11098	0.11098	0.11098	0.11098	0.0538835	0.0538835	0.0538835	0	0	0	0	0.057096	0.164863	0.164863	0.221959	0.279055	0.279055	0.279055	0.221959	0.114192	0.114192	0.228384	0.114192	0.114192	0.114192	0.114192	0.171288	0.171288	0.171288	0.057096	0.168075	0.168075	0.225171	0.282268	0.225171	0.225171	0.225171	0.228384	0.171288	0.168075	0.221959	0.218746	0.272629	0.272629
NM_178365,MGI:1345181,Pacsin1,protein kinase C and casein kinase substrate in neurons 1,Gene	0	0	0.0538835	0.107767	0.215533	0.215533	0.215533	0.272629	0.326513	0.326513	0.329726	0.221959	0.168075	0.168075	0.11098	0.057096	0.057096	0.057096	0	0	0.057096	0.057096	0.057096	0.11098	0.168075	0.168075	0.168075	0.168075	0.168075	0.168075	0.168075	0.114192	0.11098	0.168075	0.275842	0.218746	0.332938	0.332938	0.386821	0.386821	0.386821	0.329726	0.275842	0.218746	0.215533	0.16165	0.218746	0.221959	0.390034
NM_008972,MGI:97803,Ptma,prothymosin alpha,Gene	0	0	0.0538835	0.0538835	0.11098	0.11098	0.168075	0.168075	0.225171	0.225171	0.336151	0.336151	0.393247	0.450343	0.393247	0.336151	0.336151	0.279055	0.279055	0.164863	0.164863	0.107767	0.16165	0.16165	0.107767	0.11098	0.11098	0.11098	0.11098	0.11098	0.057096	0.114192	0.114192	0.057096	0.057096	0.057096	0.057096	0.114192	0.114192	0.114192	0.168075	0.168075	0.168075	0.168075	0.11098	0.0538835	0.0538835	0.0538835	0
NM_012020,MGI:1349428,Foxl2,forkhead box L2,Gene	0	0	0.114192	0.225171	0.225171	0.282268	0.396459	0.396459	0.396459	0.339364	0.228384	0.171288	0.228384	0.11098	0.11098	0.11098	0.11098	0.168075	0.168075	0.11098	0.11098	0.114192	0.114192	0.114192	0.11098	0.11098	0.221959	0.221959	0.164863	0.164863	0.164863	0.164863	0.11098	0	0.057096	0.057096	0.11098	0.11098	0.168075	0.168075	0.225171	0.332938	0.275842	0.494588	0.554897	0.497801	0.551685	0.551685	0.497801
NM_178774,MGI:2443403,Prr18,proline rich region 18,Gene	0.168075	0.168075	0.168075	0.168075	0	0	0.057096	0.057096	0.057096	0.164863	0.164863	0.218746	0.218746	0.218746	0.16165	0.16165	0.0538835	0.0538835	0	0	0	0	0	0	0	0	0	0	0	0	0	0	0	0	0	0	0	0	0	0	0	0	0	0	0	0	0	0	0
NM_172119,MGI:1306782,Dio3,deiodinase, iodothyronine type III,Gene	0.168075	0.11098	0.11098	0.11098	0.11098	0.164863	0.218746	0.16165	0.164863	0.221959	0.221959	0.221959	0.221959	0.221959	0.221959	0.221959	0.107767	0.164863	0.164863	0.221959	0.221959	0.275842	0.279055	0.332938	0.332938	0.504226	0.501014	0.722973	0.615206	0.672301	0.561322	0.615206	0.440705	0.440705	0.221959	0.279055	0.44713	0.390034	0.443917	0.336151	0.336151	0.279055	0.390034	0.164863	0.164863	0.168075	0.168075	0.168075	0.168075
NM_007418,MGI:87936,Adra2c,adrenergic receptor, alpha 2c,Gene	0	0	0	0	0	0	0.057096	0.057096	0.057096	0.057096	0.11098	0.11098	0.11098	0.11098	0.0538835	0.0538835	0.0538835	0.0538835	0	0	0	0.0538835	0.0538835	0.0538835	0.11098	0.11098	0.11098	0.11098	0.057096	0.057096	0.057096	0	0	0	0	0	0	0	0	0	0.057096	0.057096	0.057096	0.057096	0.057096	0.057096	0.057096	0.057096	0
NM_008957,MGI:105373,Ptch1,patched homolog 1,Gene	0.11098	0.11098	0.11098	0.11098	0.11098	0.11098	0.11098	0.057096	0	0	0	0	0	0	0	0	0.0538835	0.11098	0.11098	0.218746	0.218746	0.218746	0.218746	0.272629	0.215533	0.497801	0.497801	0.665876	0.71976	0.827527	0.773643	0.71976	0.545259	0.545259	0.437493	0.269417	0.215533	0.326513	0.380396	0.545259	0.599143	0.656238	0.710123	0.821099	0.928869	1.2586	1.31248	1.42346	1.37279
NM_013926,MGI:1353589,Cbx8,chromobox homolog 8 (Drosophila Pc class),Gene	0.440705	0.386821	0.386821	0.386821	0.168075	0.168075	0.171288	0.11098	0.221959	0.275842	0.329726	0.329726	0.329726	0.326513	0.326513	0.272629	0.218746	0.329726	0.383609	0.605568	0.71976	0.830739	0.995603	0.884623	0.938507	0.935291	0.992387	0.710123	0.710123	0.716547	0.662664	0.662664	0.501014	0.44713	0.336151	0.336151	0.11098	0.11098	0.0538835	0.057096	0.057096	0.057096	0.057096	0.057096	0.057096	0.057096	0.057096	0	0
NM_173788,MGI:97372,Npr2,natriuretic peptide receptor 2,Gene	0	0	0	0.057096	0.057096	0.057096	0.057096	0.11098	0.11098	0.168075	0.225171	0.168075	0.221959	0.275842	0.332938	0.279055	0.221959	0.275842	0.218746	0.164863	0.11098	0.107767	0.164863	0.218746	0.329726	0.275842	0.275842	0.275842	0.275842	0.221959	0.11098	0.0538835	0.057096	0.168075	0.279055	0.390034	0.44713	0.501014	0.55811	0.55811	0.501014	0.336151	0.221959	0.11098	0.057096	0.057096	0.11098	0.11098	0.168075
NM_008518,MGI:104796,Ltb,lymphotoxin B,Gene	0.0538835	0.0538835	0.0538835	0.0538835	0.0538835	0.0538835	0.0538835	0.107767	0.0538835	0.0538835	0.0538835	0.0538835	0.0538835	0.0538835	0.0538835	0	0	0	0.057096	0.057096	0.057096	0.168075	0.332938	0.497801	0.554897	0.611993	0.722973	0.780069	0.726185	0.669089	0.504226	0.336151	0.336151	0.164863	0.0538835	0.0538835	0.0538835	0.0538835	0.11098	0.168075	0.275842	0.497801	0.554897	0.726185	0.783282	0.783282	0.729399	0.729399	0.621632
NM_138944,MGI:102524,Pou4f2,POU domain, class 4, transcription factor 2,Gene	0.114192	0.114192	0.114192	0.114192	0.114192	0.114192	0.057096	0.11098	0.164863	0.164863	0.221959	0.221959	0.218746	0.275842	0.336151	0.450343	0.396459	0.396459	0.339364	0.339364	0.282268	0.282268	0.221959	0.164863	0.164863	0.164863	0.164863	0.11098	0.107767	0.107767	0.11098	0.11098	0.11098	0.11098	0.164863	0.218746	0.164863	0.16165	0.16165	0.218746	0.332938	0.390034	0.336151	0.336151	0.339364	0.339364	0.450343	0.336151	0.221959
NM_001039038,MGI:3687200,Nhlrc4,NHL repeat containing 4,Gene	0.675515	0.618418	0.564535	0.615206	0.615206	0.504226	0.44713	0.279055	0.279055	0.164863	0.168075	0.114192	0.168075	0.168075	0.168075	0.225171	0.225171	0.225171	0.282268	0.228384	0.28548	0.28548	0.228384	0.228384	0.282268	0.225171	0.221959	0.221959	0.164863	0.164863	0.164863	0.164863	0.11098	0.11098	0.057096	0	0	0	0	0.0538835	0.0538835	0.107767	0.107767	0.107767	0.107767	0.107767	0.107767	0.0538835	0.0538835
NM_021316,MGI:1929898,Cend1,cell cycle exit and neuronal differentiation 1,Gene	0.336151	0.279055	0.221959	0.221959	0.11098	0.057096	0.057096	0.057096	0.114192	0.114192	0.228384	0.228384	0.28548	0.339364	0.339364	0.282268	0.336151	0.393247	0.336151	0.336151	0.279055	0.225171	0.225171	0.171288	0.057096	0	0	0	0	0	0	0.11098	0.11098	0.11098	0.11098	0.11098	0.11098	0.164863	0.164863	0.11098	0.11098	0.11098	0.164863	0.221959	0.168075	0.225171	0.279055	0.393247	0.501014
NM_019719,MGI:1891731,Stub1,STIP1 homology and U-Box containing protein 1,Gene	0.279055	0.332938	0.332938	0.275842	0.221959	0.164863	0.107767	0.0538835	0.0538835	0.164863	0.164863	0.164863	0.221959	0.221959	0.221959	0.221959	0.057096	0.057096	0.057096	0.057096	0.057096	0.057096	0.057096	0.114192	0.114192	0.114192	0.114192	0.168075	0.11098	0.11098	0.11098	0.164863	0.164863	0.218746	0.218746	0.218746	0.275842	0.275842	0.164863	0.164863	0.221959	0.336151	0.282268	0.339364	0.339364	0.393247	0.44713	0.554897	0.386821
NM_178110,MGI:1914775,Trim62,tripartite motif-containing 62,Gene	0	0	0	0	0	0	0	0.0538835	0.0538835	0.0538835	0.0538835	0.0538835	0.11098	0.164863	0.11098	0.164863	0.332938	0.386821	0.386821	0.440705	0.386821	0.440705	0.443917	0.386821	0.279055	0.279055	0.225171	0.225171	0.221959	0.11098	0.107767	0.107767	0.164863	0.332938	0.390034	0.504226	0.450343	0.396459	0.396459	0.393247	0.386821	0.390034	0.440705	0.491376	0.599143	0.710123	0.764003	0.767219	0.713334
NM_001024931,MGI:106368,D11Bwg0517e,DNA segment, Chr 11, Brigham & Women's Genetics 0517 expressed,Gene	0.168075	0.168075	0.168075	0.168075	0.168075	0.168075	0.168075	0.114192	0.057096	0.057096	0.057096	0.057096	0.057096	0.057096	0.168075	0.11098	0.221959	0.221959	0.221959	0.221959	0.279055	0.275842	0.336151	0.336151	0.336151	0.336151	0.393247	0.393247	0.282268	0.168075	0.168075	0.11098	0.114192	0.057096	0.057096	0.171288	0.279055	0.279055	0.279055	0.336151	0.332938	0.332938	0.218746	0.164863	0.11098	0.11098	0.11098	0	0
NM_009628,MGI:1338758,Adnp,activity-dependent neuroprotective protein,Gene	0.887835	0.833952	0.773643	0.659451	0.656238	0.599143	0.602355	0.545259	0.548472	0.605568	0.662664	0.884623	0.780069	0.722973	0.71976	0.878195	0.713334	0.656238	0.548472	0.491376	0.770431	0.881411	0.881411	1.04627	1.15725	1.26824	1.21114	1.3189	1.10337	0.995603	0.776856	0.773643	0.60878	0.551685	0.386821	0.218746	0.16165	0.0538835	0.0538835	0	0	0	0	0	0	0	0	0.057096	0.057096
NM_027857,MGI:1918920,Acy3,aspartoacylase (aminoacylase) 3,Gene	0.228384	0.228384	0.228384	0.171288	0.171288	0.171288	0.114192	0.057096	0.057096	0.057096	0.11098	0.11098	0.11098	0.0538835	0.0538835	0.0538835	0.0538835	0	0	0	0.057096	0.164863	0.164863	0.164863	0.279055	0.279055	0.279055	0.279055	0.221959	0.114192	0.114192	0.171288	0.114192	0.114192	0.114192	0.114192	0.171288	0.171288	0.057096	0.11098	0.168075	0.225171	0.225171	0.225171	0.225171	0.225171	0.282268	0.171288	0.225171
NM_008350,MGI:107613,Il11,interleukin 11,Gene	0.107767	0.107767	0.107767	0.107767	0.107767	0.107767	0.107767	0.0538835	0.0538835	0.0538835	0.107767	0.107767	0.164863	0.164863	0.164863	0.164863	0.164863	0.11098	0.218746	0.16165	0.16165	0.16165	0.16165	0.16165	0.16165	0.16165	0.218746	0.218746	0.164863	0.164863	0.164863	0.218746	0.218746	0.107767	0.107767	0.164863	0.164863	0.279055	0.332938	0.551685	0.551685	0.551685	0.494588	0.494588	0.545259	0.710123	0.602355	0.60878	0.773643
NM_008691,MGI:97314,Nefm,neurofilament, medium polypeptide,Gene	0.11098	0.057096	0.11098	0.11098	0.0538835	0.0538835	0.0538835	0.0538835	0.107767	0.164863	0.279055	0.332938	0.390034	0.44713	0.44713	0.44713	0.393247	0.282268	0.168075	0.168075	0.0538835	0.11098	0.168075	0.221959	0.221959	0.221959	0.168075	0.168075	0.225171	0.168075	0.057096	0.057096	0.057096	0.057096	0.11098	0.0538835	0.0538835	0.0538835	0.0538835	0.168075	0.168075	0.171288	0.171288	0.171288	0.282268	0.339364	0.282268	0.225171	0.221959
NM_145440,MGI:2183450,Uts2r,urotensin 2 receptor,Gene	0	0	0	0	0	0	0	0	0	0	0	0	0	0.057096	0.057096	0.057096	0.164863	0.164863	0.221959	0.221959	0.221959	0.164863	0.164863	0.057096	0.057096	0	0	0	0	0	0	0	0	0	0	0	0.0538835	0.0538835	0.0538835	0.0538835	0.0538835	0.0538835	0.107767	0.0538835	0.0538835	0.11098	0.11098	0.11098	0.11098
NM_007463,MGI:109282,Speg,SPEG complex locus,Gene	0.545259	0.380396	0.164863	0.11098	0.11098	0.218746	0.218746	0.272629	0.329726	0.275842	0.383609	0.383609	0.329726	0.218746	0.164863	0.164863	0.107767	0	0.0538835	0.0538835	0.0538835	0.0538835	0.0538835	0.0538835	0.107767	0.107767	0.11098	0.218746	0.218746	0.218746	0.218746	0.164863	0.221959	0.164863	0.168075	0.228384	0.28548	0.28548	0.28548	0.342576	0.28548	0.228384	0.168075	0.168075	0.282268	0.336151	0.393247	0.336151	0.44713
NM_021286,MGI:104745,Sez6,seizure related gene 6,Gene	0.057096	0.057096	0.057096	0	0	0	0	0	0	0	0	0.107767	0.107767	0.107767	0.107767	0.16165	0.218746	0.275842	0.275842	0.221959	0.275842	0.275842	0.221959	0.221959	0.107767	0.16165	0.107767	0.215533	0.16165	0.16165	0.16165	0.16165	0.164863	0.221959	0.279055	0.171288	0.171288	0.225171	0.225171	0.225171	0.221959	0.164863	0.16165	0.16165	0.272629	0.275842	0.383609	0.440705	0.440705
NM_011551,MGI:98512,Ubtf,upstream binding transcription factor, RNA polymerase I,Gene	0.0538835	0.0538835	0.0538835	0.11098	0.168075	0.168075	0.114192	0.114192	0.114192	0.114192	0.057096	0.057096	0	0	0	0.057096	0.057096	0.164863	0.164863	0.164863	0.221959	0.221959	0.218746	0.218746	0.168075	0.168075	0.225171	0.168075	0.221959	0.168075	0.221959	0.221959	0.164863	0.329726	0.326513	0.326513	0.272629	0.272629	0.218746	0.218746	0.107767	0.0538835	0.057096	0.057096	0.11098	0.218746	0.275842	0.275842	0.275842
NM_019916,MGI:1351209,Tlx3,T-cell leukemia, homeobox 3,Gene	0.279055	0.279055	0.279055	0.336151	0.279055	0.282268	0.339364	0.453556	0.396459	0.564535	0.675515	0.783282	0.783282	0.837166	0.780069	0.722973	0.669089	0.501014	0.329726	0.168075	0.114192	0.057096	0	0	0	0	0	0	0	0	0	0	0	0	0	0	0	0	0	0	0.0538835	0.0538835	0.107767	0.16165	0.215533	0.329726	0.329726	0.386821	0.390034
NM_001025387,MGI:99495,Brd2,bromodomain containing 2,Gene	0.11098	0.11098	0.11098	0.11098	0.057096	0.057096	0.057096	0.057096	0.11098	0.11098	0.11098	0.0538835	0.164863	0.164863	0.218746	0.164863	0.275842	0.275842	0.329726	0.386821	0.443917	0.497801	0.497801	0.386821	0.386821	0.332938	0.218746	0.332938	0.168075	0.114192	0.114192	0.114192	0.114192	0.114192	0	0	0.0538835	0.107767	0.107767	0.107767	0.107767	0.164863	0.164863	0.168075	0.225171	0.228384	0.28548	0.28548	0.396459
NM_001033142,MGI:1915968,Rnf166,ring finger protein 166,Gene	0.11098	0.11098	0.0538835	0.11098	0.168075	0.168075	0.168075	0.282268	0.228384	0.228384	0.228384	0.171288	0.171288	0.171288	0.114192	0.057096	0.11098	0.168075	0.168075	0.11098	0.11098	0.11098	0.11098	0.11098	0.11098	0.0538835	0.11098	0.11098	0.164863	0.218746	0.326513	0.326513	0.272629	0.269417	0.380396	0.326513	0.383609	0.275842	0.390034	0.44713	0.501014	0.393247	0.561322	0.618418	0.507439	0.504226	0.44713	0.501014	0.501014
NM_001081227,MGI:2138735,6330403A02Rik,RIKEN cDNA 6330403A02 gene,Gene	0.0538835	0.107767	0.164863	0.164863	0.168075	0.168075	0.168075	0.168075	0.114192	0.114192	0.114192	0.057096	0.11098	0.11098	0.11098	0.11098	0.218746	0.218746	0.218746	0.218746	0.218746	0.218746	0.218746	0.272629	0.16165	0.16165	0.16165	0.107767	0.107767	0.107767	0.0538835	0	0	0	0	0.164863	0.164863	0.164863	0.164863	0.221959	0.221959	0.221959	0.221959	0.057096	0.11098	0.11098	0.11098	0.168075	0.221959
NM_011680,MGI:99961,Usf2,upstream transcription factor 2,Gene	0	0.057096	0.164863	0.218746	0.272629	0.272629	0.329726	0.329726	0.329726	0.218746	0.11098	0.11098	0.11098	0.11098	0.168075	0.225171	0.282268	0.336151	0.336151	0.282268	0.282268	0.168075	0.164863	0.218746	0.215533	0.218746	0.275842	0.332938	0.332938	0.443917	0.443917	0.336151	0.279055	0.221959	0.275842	0.275842	0.164863	0.11098	0.164863	0.164863	0.164863	0.11098	0.0538835	0.0538835	0.0538835	0.0538835	0	0	0.11098
NM_207689,MGI:1861630,Espn,espin,Gene	0.107767	0.107767	0.0538835	0.16165	0.275842	0.332938	0.332938	0.332938	0.332938	0.279055	0.336151	0.279055	0.279055	0.332938	0.44713	0.44713	0.501014	0.390034	0.390034	0.332938	0.275842	0.164863	0.107767	0.107767	0.107767	0.107767	0.0538835	0.0538835	0.0538835	0.0538835	0.057096	0.057096	0.057096	0.057096	0.168075	0.168075	0.225171	0.225171	0.225171	0.225171	0.279055	0.279055	0.221959	0.164863	0.279055	0.551685	0.551685	0.665876	0.665876
NM_172800,MGI:2443847,Sdk2,sidekick homolog 2 (chicken),Gene	0.440705	0.494588	0.548472	0.437493	0.326513	0.269417	0.326513	0.383609	0.329726	0.279055	0.171288	0.282268	0.282268	0.279055	0.336151	0.332938	0.329726	0.383609	0.383609	0.383609	0.440705	0.329726	0.275842	0.221959	0.221959	0.168075	0.057096	0.057096	0	0	0.0538835	0.107767	0.107767	0.107767	0.221959	0.221959	0.221959	0.221959	0.221959	0.168075	0.168075	0.168075	0.164863	0.164863	0.221959	0.221959	0.168075	0.221959	0.221959
NM_001030296,MGI:3487246,Prr7,proline rich 7 (synaptic),Gene	0.0538835	0.0538835	0.107767	0.107767	0.107767	0.107767	0.0538835	0.0538835	0.0538835	0.0538835	0.0538835	0.0538835	0.0538835	0.0538835	0.11098	0.11098	0.11098	0.057096	0.114192	0.114192	0.114192	0.057096	0.057096	0.114192	0.228384	0.171288	0.228384	0.228384	0.228384	0.228384	0.171288	0.11098	0.164863	0.107767	0.107767	0.164863	0.164863	0.221959	0.221959	0.221959	0.275842	0.602355	0.653027	0.653027	0.649811	0.764003	0.656238	0.881411	0.941719
NM_010689,MGI:1342293,Lat,linker for activation of T cells,Gene	0.44713	0.55811	0.729399	0.672301	0.615206	0.672301	0.729399	0.729399	0.393247	0.336151	0.44713	0.55811	0.44713	0.44713	0.443917	0.443917	0.443917	0.275842	0.107767	0.107767	0.16165	0.107767	0.0538835	0.0538835	0.0538835	0.0538835	0.0538835	0.0538835	0.0538835	0.168075	0.221959	0.221959	0.279055	0.332938	0.504226	0.504226	0.390034	0.390034	0.443917	0.443917	0.332938	0.332938	0.275842	0.332938	0.332938	0.390034	0.390034	0.504226	0.669089
NM_153533,MGI:2387586,Tenc1,tensin like C1 domain-containing phosphatase,Gene	0	0.057096	0.057096	0.057096	0.114192	0.114192	0.114192	0.114192	0.057096	0.114192	0.168075	0.11098	0.168075	0.168075	0.168075	0.168075	0.225171	0.279055	0.501014	0.443917	0.443917	0.443917	0.554897	0.497801	0.386821	0.279055	0.11098	0.11098	0.11098	0.057096	0	0.0538835	0.0538835	0.0538835	0.107767	0.107767	0.107767	0.107767	0.107767	0.0538835	0.0538835	0	0	0	0	0	0	0	0.057096
NM_175263,MGI:1924833,Notum,notum pectinacetylesterase homolog (Drosophila),Gene	0.336151	0.282268	0.225171	0.168075	0.114192	0.057096	0	0	0.057096	0.11098	0.164863	0.164863	0.164863	0.164863	0.164863	0.107767	0.0538835	0	0	0.114192	0.171288	0.171288	0.282268	0.282268	0.282268	0.390034	0.390034	0.386821	0.383609	0.329726	0.272629	0.326513	0.326513	0.16165	0.218746	0.164863	0.11098	0.168075	0.225171	0.225171	0.225171	0.279055	0.279055	0.332938	0.329726	0.326513	0.383609	0.329726	0.326513
NM_183248,MGI:1352738,Nkx6-2,NK6 homeobox 2,Gene	0.0538835	0	0.057096	0.057096	0.057096	0.057096	0.057096	0.114192	0.168075	0.168075	0.11098	0.11098	0.11098	0.11098	0.0538835	0.0538835	0	0	0	0	0	0	0	0	0	0.11098	0.11098	0.11098	0.11098	0.11098	0.11098	0.11098	0.11098	0	0	0	0	0	0	0.057096	0.057096	0.11098	0.168075	0.225171	0.336151	0.393247	0.336151	0.390034	0.390034
NM_025367,MGI:1316649,Sphk1,sphingosine kinase 1,Gene	0.057096	0.057096	0.11098	0.221959	0.390034	0.386821	0.386821	0.386821	0.386821	0.332938	0.279055	0.11098	0.0538835	0	0.11098	0.11098	0.164863	0.275842	0.332938	0.332938	0.390034	0.504226	0.393247	0.393247	0.339364	0.282268	0.225171	0.393247	0.336151	0.221959	0.221959	0.225171	0.282268	0.339364	0.282268	0.228384	0.282268	0.282268	0.225171	0.225171	0.225171	0.168075	0.168075	0.057096	0.057096	0.168075	0.279055	0.279055	0.393247
NM_009097,MGI:104558,Rps6ka1,ribosomal protein S6 kinase polypeptide 1,Gene	0	0	0	0	0	0	0	0	0.057096	0.057096	0.057096	0.057096	0.057096	0.057096	0.057096	0.057096	0	0	0	0.057096	0.171288	0.171288	0.171288	0.225171	0.225171	0.282268	0.282268	0.168075	0.168075	0.168075	0.225171	0.279055	0.279055	0.332938	0.332938	0.390034	0.443917	0.497801	0.662664	0.497801	0.386821	0.551685	0.551685	0.497801	0.554897	0.393247	0.279055	0.332938	0.336151
NM_133501,MGI:2159341,Ntng2,netrin G2,Gene	0.057096	0.057096	0.057096	0.057096	0.057096	0	0.057096	0.057096	0.057096	0.057096	0.057096	0.11098	0.11098	0.107767	0.164863	0.164863	0.164863	0.218746	0.164863	0.164863	0.11098	0.11098	0.0538835	0.0538835	0.0538835	0	0	0	0	0	0	0	0	0	0	0	0	0	0	0	0	0.057096	0.057096	0.342576	0.561322	0.618418	0.726185	0.780069	0.776856
NM_153775,MGI:1914215,Ctu2,cytosolic thiouridylase subunit 2 homolog (S. pombe),Gene	0.16165	0.218746	0.218746	0.275842	0.275842	0.279055	0.225171	0.171288	0.114192	0.168075	0.11098	0.11098	0.11098	0.0538835	0.0538835	0.168075	0.114192	0.114192	0.168075	0.225171	0.225171	0.332938	0.329726	0.440705	0.494588	0.494588	0.548472	0.491376	0.605568	0.551685	0.548472	0.599143	0.770431	0.827527	1.38243	1.32533	1.376	1.26824	1.26824	1.26824	1.09695	0.706907	0.542046	0.545259	0.494588	0.501014	0.501014	0.44713	0.504226
NM_029663,MGI:1913906,Eef1d,eukaryotic translation elongation factor 1 delta (guanine nucleotide exchange protein),Gene	0.44713	0.443917	0.386821	0.386821	0.386821	0.440705	0.437493	0.380396	0.380396	0.326513	0.383609	0.497801	0.443917	0.561322	0.504226	0.507439	0.507439	0.453556	0.396459	0.396459	0.390034	0.450343	0.507439	0.564535	0.564535	0.507439	0.507439	0.504226	0.282268	0.168075	0.0538835	0.11098	0.11098	0.11098	0.057096	0.057096	0.11098	0.11098	0.11098	0.0538835	0.0538835	0.0538835	0.0538835	0	0	0	0.057096	0.057096	0.11098
NM_019820,MGI:1889286,Cbln3,cerebellin 3 precursor protein,Gene	0.218746	0.218746	0.440705	0.497801	0.440705	0.440705	0.440705	0.332938	0.332938	0.164863	0.11098	0.107767	0.164863	0.164863	0.218746	0.221959	0.393247	0.507439	0.678727	0.678727	0.678727	0.678727	0.567748	0.567748	0.396459	0.228384	0.114192	0.057096	0.057096	0.057096	0.057096	0	0	0	0	0	0.0538835	0.0538835	0.0538835	0.0538835	0.0538835	0.0538835	0.0538835	0	0	0.057096	0.114192	0.114192	0.225171
NM_001081166,MGI:2443812,Phf21b,PHD finger protein 21B,Gene	0	0	0	0	0	0	0.0538835	0.0538835	0.0538835	0.0538835	0.0538835	0.0538835	0.0538835	0.0538835	0	0	0	0	0	0	0	0	0	0	0	0	0	0	0	0.0538835	0.0538835	0.107767	0.107767	0.164863	0.164863	0.221959	0.282268	0.282268	0.228384	0.228384	0.228384	0.342576	0.399672	0.28548	0.28548	0.28548	0.28548	0.510652	0.567748
NM_001009950,MGI:2685433,Slc38a8,solute carrier family 38, member 8,Gene	0.494588	0.548472	0.548472	0.494588	0.494588	0.494588	0.440705	0.269417	0.107767	0.221959	0.275842	0.275842	0.279055	0.336151	0.336151	0.336151	0.336151	0.168075	0.114192	0.11098	0.168075	0.11098	0.11098	0.11098	0.11098	0.164863	0.168075	0.164863	0.386821	0.494588	0.548472	0.656238	0.602355	0.599143	0.599143	0.431067	0.3233	0.215533	0.215533	0.107767	0.107767	0.0538835	0.0538835	0	0	0	0	0	0
NM_001081192,MGI:1298209,Hcn4,hyperpolarization-activated, cyclic nucleotide-gated K+ 4,Gene	0.282268	0.282268	0.228384	0.171288	0.057096	0	0.0538835	0.0538835	0.0538835	0.11098	0.164863	0.164863	0.164863	0.11098	0.11098	0.168075	0.11098	0.114192	0.114192	0.168075	0.221959	0.221959	0.275842	0.329726	0.380396	0.43428	0.491376	0.497801	0.60878	0.884623	0.830739	0.887835	0.837166	0.894261	0.780069	0.665876	0.443917	0.497801	0.443917	0.332938	0.329726	0.383609	0.386821	0.443917	0.55811	0.501014	0.443917	0.390034	0.393247
NM_153533,MGI:2387586,Tenc1,tensin like C1 domain-containing phosphatase,Gene	0	0	0	0.057096	0.057096	0.057096	0.057096	0.114192	0.168075	0.339364	0.336151	0.443917	0.611993	0.611993	0.611993	0.611993	0.386821	0.386821	0.225171	0.11098	0.11098	0.0538835	0.0538835	0.0538835	0.0538835	0.0538835	0.0538835	0.0538835	0	0.114192	0.114192	0.168075	0.225171	0.225171	0.336151	0.443917	0.497801	0.554897	0.615206	0.726185	0.669089	0.783282	0.672301	0.561322	0.618418	0.44713	0.390034	0.393247	0.44713
NM_009047,MGI:1097696,Rem1,rad and gem related GTP binding protein 1,Gene	0.393247	0.336151	0.44713	0.501014	0.501014	0.443917	0.443917	0.443917	0.272629	0.164863	0.0538835	0.0538835	0.0538835	0.0538835	0.0538835	0.0538835	0	0.057096	0.057096	0.057096	0.057096	0.057096	0.057096	0.057096	0	0	0	0	0	0	0	0	0.057096	0.057096	0.057096	0.057096	0.057096	0.057096	0.114192	0.336151	0.336151	0.390034	0.497801	0.662664	0.830739	0.938507	0.827527	0.770431	0.773643
NM_026378,MGI:1915039,Dalrd3,DALR anticodon binding domain containing 3,Gene	0.164863	0.057096	0.057096	0	0	0	0	0	0	0	0	0	0	0	0	0	0	0	0	0	0	0	0	0	0	0.057096	0.057096	0.057096	0.057096	0.057096	0.057096	0.057096	0.057096	0	0	0	0	0	0	0	0.057096	0.168075	0.168075	0.221959	0.221959	0.221959	0.221959	0.221959	0.164863
NM_183297,MGI:1336197,Nxph4,neurexophilin 4,Gene	0.491376	0.43428	0.43428	0.437493	0.383609	0.386821	0.494588	0.386821	0.329726	0.329726	0.272629	0.272629	0.218746	0.326513	0.272629	0.383609	0.383609	0.437493	0.437493	0.437493	0.380396	0.380396	0.215533	0.494588	0.656238	0.656238	0.874984	0.93208	0.824315	0.824315	0.710123	0.383609	0.494588	0.440705	0.275842	0.332938	0.332938	0.279055	0.336151	0.225171	0.225171	0.225171	0.11098	0.11098	0.11098	0.11098	0.0538835	0.057096	0.11098
NM_021366,MGI:1354948,Klf13,Kruppel-like factor 13,Gene	0.057096	0.057096	0.11098	0.11098	0.164863	0.221959	0.221959	0.279055	0.275842	0.275842	0.221959	0.279055	0.279055	0.332938	0.386821	0.497801	0.443917	0.501014	0.44713	0.332938	0.332938	0.279055	0.218746	0.221959	0.221959	0.275842	0.275842	0.275842	0.275842	0.168075	0.168075	0.11098	0	0	0	0	0.057096	0.057096	0.057096	0.168075	0.168075	0.168075	0.275842	0.390034	0.390034	0.390034	0.336151	0.332938	0.390034
NM_010142,MGI:99611,Ephb2,Eph receptor B2,Gene	0.275842	0.332938	0.390034	0.336151	0.279055	0.336151	0.44713	0.44713	0.504226	0.443917	0.386821	0.386821	0.329726	0.332938	0.221959	0.279055	0.168075	0.114192	0.114192	0.114192	0.057096	0.057096	0.057096	0.0538835	0.0538835	0.0538835	0.168075	0.168075	0.168075	0.168075	0.114192	0.114192	0.114192	0.057096	0.057096	0.057096	0.114192	0.168075	0.225171	0.225171	0.225171	0.168075	0.168075	0.168075	0.225171	0.171288	0.225171	0.279055	0.393247
NM_008739,MGI:1276545,Nsd1,nuclear receptor-binding SET-domain protein 1,Gene	0.114192	0.114192	0.114192	0.057096	0.057096	0.057096	0.057096	0.057096	0	0	0	0	0	0	0	0	0	0	0	0	0	0	0	0	0	0	0	0.0538835	0.0538835	0.164863	0.164863	0.164863	0.164863	0.164863	0.164863	0.11098	0.0538835	0	0	0	0	0.0538835	0.0538835	0.0538835	0.0538835	0.0538835	0.0538835	0.0538835	0
NM_027504,MGI:1917923,Prdm16,PR domain containing 16,Gene	0.164863	0.164863	0.218746	0.218746	0.380396	0.656238	0.770431	0.827527	0.770431	0.824315	0.770431	0.827527	0.776856	0.501014	0.501014	0.443917	0.336151	0.336151	0.282268	0.11098	0.057096	0.11098	0.11098	0.164863	0.164863	0.221959	0.221959	0.221959	0.225171	0.168075	0.114192	0.228384	0.390034	0.494588	0.494588	0.494588	0.437493	0.437493	0.3233	0.3233	0.107767	0	0	0	0	0.0538835	0.0538835	0.0538835	0.0538835
NM_016967,MGI:1355331,Olig2,oligodendrocyte transcription factor 2,Gene	0.107767	0.107767	0.0538835	0.0538835	0.0538835	0.0538835	0.0538835	0.0538835	0.0538835	0.0538835	0.164863	0.11098	0.11098	0.168075	0.168075	0.168075	0.168075	0.168075	0.057096	0.057096	0	0.057096	0.171288	0.171288	0.171288	0.228384	0.228384	0.282268	0.282268	0.11098	0.11098	0.11098	0.11098	0.11098	0.057096	0.057096	0.114192	0.114192	0.114192	0.11098	0.168075	0.168075	0.168075	0.11098	0.164863	0.164863	0.11098	0.164863	0.107767
NM_007984,MGI:1352745,Fscn1,fascin homolog 1, actin bundling protein (Strongylocentrotus purpuratus),Gene	0.948144	0.726185	0.780069	0.497801	0.336151	0.221959	0.164863	0.11098	0.11098	0.057096	0.057096	0.164863	0.164863	0.164863	0.107767	0.107767	0.107767	0.16165	0.16165	0.107767	0.16165	0.16165	0.16165	0.16165	0.164863	0.164863	0.11098	0.11098	0.057096	0.057096	0.057096	0	0.16165	0.215533	0.215533	0.215533	0.215533	0.215533	0.215533	0.215533	0.057096	0.11098	0.11098	0.11098	0.11098	0.11098	0.11098	0.0538835	0
NM_009318,MGI:1201689,Tapbp,TAP binding protein,Gene	0.164863	0.218746	0.332938	0.44713	0.393247	0.339364	0.504226	0.55811	0.55811	0.55811	0.443917	0.272629	0.329726	0.221959	0.11098	0.11098	0.057096	0.057096	0.057096	0.057096	0.057096	0.171288	0.171288	0.171288	0.171288	0.171288	0.171288	0.171288	0	0	0	0	0	0	0	0	0	0	0	0	0	0	0.057096	0.114192	0.168075	0.225171	0.225171	0.225171	0.225171
NM_028125,,,,	0.164863	0.225171	0.225171	0.279055	0.336151	0.332938	0.390034	0.390034	0.336151	0.279055	0.225171	0.221959	0.221959	0.282268	0.279055	0.279055	0.279055	0.279055	0.279055	0.279055	0.221959	0.164863	0.11098	0.11098	0.11098	0.168075	0.282268	0.339364	0.339364	0.339364	0.339364	0.282268	0.336151	0.393247	0.332938	0.332938	0.332938	0.332938	0.332938	0.329726	0.329726	0.218746	0.107767	0.107767	0.107767	0.107767	0.0538835	0.057096	0.171288
NM_011424,MGI:1337080,Ncor2,nuclear receptor co-repressor 2,Gene	0.16165	0.16165	0.16165	0.0538835	0.0538835	0.0538835	0.0538835	0	0	0.057096	0.057096	0.11098	0.168075	0.279055	0.336151	0.393247	0.393247	0.450343	0.396459	0.396459	0.28548	0.228384	0.171288	0.114192	0.114192	0.171288	0.171288	0.171288	0.228384	0.228384	0.171288	0.221959	0.221959	0.164863	0.164863	0.164863	0.164863	0.164863	0.164863	0.114192	0.171288	0.171288	0.171288	0.114192	0.114192	0.114192	0.057096	0.11098	0.0538835
NM_007988,MGI:95485,Fasn,fatty acid synthase,Gene	0.279055	0.168075	0.11098	0.057096	0.057096	0	0	0	0.0538835	0.0538835	0.107767	0.107767	0.16165	0.218746	0.218746	0.272629	0.218746	0.218746	0.164863	0.11098	0.0538835	0.0538835	0	0	0	0	0.114192	0.114192	0.114192	0.168075	0.221959	0.279055	0.393247	0.450343	0.44713	0.44713	0.615206	0.561322	0.450343	0.390034	0.386821	0.386821	0.390034	0.507439	0.561322	0.561322	0.561322	0.453556	0.453556
NM_001033448,MGI:2685808,Gm962,predicted gene 962,Gene	0.057096	0	0.0538835	0.11098	0.11098	0.11098	0.164863	0.164863	0.272629	0.272629	0.272629	0.329726	0.443917	0.44713	0.501014	0.393247	0.393247	0.393247	0.336151	0.279055	0.221959	0.168075	0.221959	0.168075	0.168075	0.168075	0.164863	0.164863	0.164863	0.164863	0.164863	0.164863	0.164863	0.11098	0.164863	0.164863	0.11098	0.225171	0.279055	0.332938	0.332938	0.279055	0.279055	0.279055	0.221959	0.218746	0.164863	0.221959	0.275842
NM_008590,MGI:96968,Mest,mesoderm specific transcript,Gene	0.615206	0.55811	0.615206	0.615206	0.501014	0.44713	0.393247	0.225171	0.114192	0.057096	0.0538835	0.0538835	0.16165	0.218746	0.272629	0.329726	0.329726	0.275842	0.275842	0.221959	0.164863	0.218746	0.107767	0.107767	0.107767	0.107767	0.107767	0.107767	0.0538835	0	0	0	0	0	0	0.057096	0.057096	0.057096	0.114192	0.282268	0.393247	0.393247	0.450343	0.507439	0.507439	0.561322	0.44713	0.393247	0.390034
NM_001081166,MGI:2443812,Phf21b,PHD finger protein 21B,Gene	0.567748	0.453556	0.396459	0.396459	0.396459	0.510652	0.453556	0.228384	0.171288	0.225171	0.279055	0.279055	0.332938	0.218746	0.272629	0.326513	0.329726	0.329726	0.44713	0.504226	0.618418	0.618418	0.510652	0.453556	0.510652	0.396459	0.228384	0.228384	0.171288	0.171288	0.28548	0.28548	0.510652	0.624843	0.681939	0.681939	0.681939	0.567748	0.567748	0.510652	0.342576	0.282268	0.225171	0.168075	0.225171	0.225171	0.332938	0.332938	0.332938
NM_178596,MGI:2384150,Gjd3,gap junction protein, delta 3,Gene	0.107767	0.107767	0.107767	0.16165	0.16165	0.107767	0.107767	0.0538835	0.0538835	0.11098	0.114192	0.221959	0.275842	0.390034	0.390034	0.390034	0.332938	0.332938	0.329726	0.275842	0.107767	0.107767	0.107767	0.16165	0.16165	0.215533	0.215533	0.215533	0.215533	0.215533	0.16165	0.16165	0.164863	0.114192	0.114192	0.114192	0.114192	0.114192	0.114192	0.057096	0.057096	0	0	0	0	0	0	0	0
NM_153166,MGI:2385908,Cpne5,copine V,Gene	0.548472	0.545259	0.545259	0.43428	0.43428	0.548472	0.551685	0.497801	0.501014	0.393247	0.393247	0.339364	0.339364	0.336151	0.221959	0.168075	0.332938	0.390034	0.497801	0.659451	0.773643	0.770431	0.824315	0.821099	0.713334	0.767219	0.770431	0.659451	0.659451	0.60878	0.55811	0.611993	0.611993	0.44713	0.339364	0.336151	0.393247	0.332938	0.275842	0.329726	0.329726	0.380396	0.326513	0.326513	0.269417	0.272629	0.329726	0.329726	0.221959
NM_001001806,MGI:107945,Zfp36l2,zinc finger protein 36, C3H type-like 2,Gene	0.168075	0.11098	0.11098	0.11098	0.164863	0.221959	0.279055	0.221959	0.168075	0.168075	0.225171	0.171288	0.171288	0.171288	0.114192	0.114192	0.171288	0.114192	0.225171	0.282268	0.225171	0.225171	0.282268	0.339364	0.282268	0.171288	0.171288	0.114192	0.114192	0.11098	0.11098	0.107767	0.107767	0.272629	0.272629	0.272629	0.218746	0.218746	0.164863	0.164863	0	0.0538835	0.11098	0.11098	0.168075	0.168075	0.279055	0.336151	0.336151
NM_201392,MGI:1277961,Plec,plectin,Gene	0.164863	0.221959	0.114192	0.057096	0.057096	0.057096	0.057096	0.114192	0.114192	0.057096	0.057096	0.11098	0.11098	0.11098	0.11098	0.0538835	0.0538835	0.107767	0.107767	0.0538835	0.11098	0.11098	0.11098	0.11098	0.164863	0.218746	0.329726	0.386821	0.60878	0.722973	0.722973	0.837166	0.837166	0.786493	0.672301	0.561322	0.561322	0.44713	0.282268	0.279055	0.164863	0.218746	0.218746	0.164863	0.279055	0.336151	0.282268	0.282268	0.228384
NM_025874,MGI:1914218,Plin5,perilipin 5,Gene	0.16165	0.215533	0.16165	0.16165	0.16165	0.269417	0.3233	0.3233	0.326513	0.326513	0.380396	0.326513	0.326513	0.164863	0.164863	0.164863	0.107767	0.164863	0.272629	0.218746	0.218746	0.218746	0.218746	0.218746	0.218746	0	0	0	0	0	0	0	0.0538835	0.0538835	0.0538835	0.107767	0.107767	0.107767	0.107767	0.107767	0.16165	0.16165	0.107767	0.107767	0.221959	0.279055	0.279055	0.225171	0.282268
NM_001004177,MGI:1858235,Celsr2,cadherin, EGF LAG seven-pass G-type receptor 2 (flamingo homolog, Drosophila),Gene	0.443917	0.390034	0.390034	0.332938	0.218746	0.218746	0.057096	0.057096	0.057096	0.0538835	0.164863	0.221959	0.221959	0.275842	0.390034	0.390034	0.336151	0.282268	0.225171	0.168075	0.114192	0.114192	0	0	0	0	0	0.057096	0.057096	0.057096	0.057096	0.11098	0.11098	0.11098	0.11098	0.0538835	0.0538835	0.107767	0.0538835	0.0538835	0.0538835	0.0538835	0.0538835	0.0538835	0.11098	0.11098	0.11098	0.11098	0.11098
NM_001080943,MGI:2685108,Zdhhc22,zinc finger, DHHC-type containing 22,Gene	0	0.057096	0.057096	0.114192	0.114192	0.114192	0.114192	0.114192	0.057096	0.057096	0.057096	0.057096	0.057096	0.164863	0.164863	0.164863	0.164863	0.164863	0.218746	0.272629	0.272629	0.275842	0.275842	0.275842	0.329726	0.272629	0.275842	0.275842	0.164863	0.164863	0.164863	0.164863	0.11098	0	0.057096	0.057096	0.057096	0.057096	0.057096	0.057096	0.057096	0	0	0	0	0	0	0	0
NM_001024702,MGI:3579909,C1ql4,complement component 1, q subcomponent-like 4,Gene	0.11098	0.168075	0.221959	0.221959	0.275842	0.272629	0.272629	0.326513	0.269417	0.269417	0.269417	0.269417	0.16165	0.16165	0.272629	0.332938	0.504226	0.507439	0.453556	0.621632	0.678727	0.624843	0.678727	0.507439	0.44713	0.390034	0.332938	0.272629	0.329726	0.275842	0.218746	0.275842	0.275842	0.275842	0.168075	0.168075	0.11098	0.225171	0.168075	0.221959	0.221959	0.275842	0.275842	0.44713	0.332938	0.440705	0.386821	0.386821	0.386821
NM_011057,MGI:97528,Pdgfb,platelet derived growth factor, B polypeptide,Gene	0.390034	0.443917	0.390034	0.329726	0.383609	0.383609	0.272629	0.329726	0.275842	0.275842	0.221959	0.393247	0.339364	0.282268	0.225171	0.225171	0.225171	0.225171	0.11098	0	0	0	0.0538835	0.0538835	0.0538835	0.0538835	0.0538835	0.0538835	0.0538835	0.107767	0.0538835	0.0538835	0.164863	0.164863	0.279055	0.279055	0.225171	0.336151	0.336151	0.282268	0.225171	0.225171	0.11098	0.168075	0.168075	0.057096	0.057096	0.11098	0.11098
NM_001039385,MGI:1343180,Vgf,VGF nerve growth factor inducible,Gene	0.171288	0.057096	0.0538835	0.0538835	0.168075	0.168075	0.168075	0.168075	0.168075	0.168075	0.114192	0	0	0	0	0	0	0	0.0538835	0.11098	0.11098	0.168075	0.168075	0.168075	0.168075	0.168075	0.057096	0.057096	0	0	0	0	0	0	0	0.057096	0.057096	0.168075	0.225171	0.225171	0.225171	0.225171	0.225171	0.275842	0.221959	0.107767	0.107767	0.107767	0.107767
NM_175207,MGI:1921501,Ankrd9,ankyrin repeat domain 9,Gene	0.107767	0.107767	0.107767	0	0.0538835	0.0538835	0.0538835	0.0538835	0.0538835	0.0538835	0.0538835	0.0538835	0	0	0	0	0	0	0	0	0.0538835	0.0538835	0.0538835	0.0538835	0.0538835	0.0538835	0.0538835	0.0538835	0	0	0.0538835	0.11098	0.218746	0.275842	0.332938	0.332938	0.386821	0.386821	0.332938	0.332938	0.225171	0.168075	0.168075	0.168075	0.114192	0.168075	0.168075	0.282268	0.282268
NM_009824,MGI:1338013,Cbfa2t3,core-binding factor, runt domain, alpha subunit 2, translocated to, 3 (human),Gene	0.164863	0.164863	0.164863	0.164863	0.275842	0.221959	0.221959	0.168075	0.168075	0.168075	0.225171	0.171288	0.225171	0.221959	0.221959	0.332938	0.332938	0.275842	0.332938	0.332938	0.282268	0.336151	0.336151	0.279055	0.332938	0.332938	0.329726	0.329726	0.383609	0.437493	0.656238	0.602355	0.602355	0.827527	0.716547	0.770431	0.71976	0.716547	0.554897	0.554897	0.615206	0.55811	0.554897	0.554897	0.336151	0.336151	0.336151	0.164863	0.164863
NM_009597,MGI:1194915,Accn2,amiloride-sensitive cation channel 2, neuronal,Gene	0.164863	0.218746	0.272629	0.272629	0.272629	0.272629	0.329726	0.386821	0.279055	0.279055	0.221959	0.275842	0.275842	0.329726	0.329726	0.272629	0.326513	0.218746	0.218746	0.164863	0.11098	0.164863	0.164863	0.164863	0.221959	0.275842	0.332938	0.275842	0.332938	0.390034	0.390034	0.332938	0.225171	0.168075	0.279055	0.275842	0.164863	0.275842	0.332938	0.332938	0.332938	0.501014	0.336151	0.336151	0.282268	0.225171	0.225171	0.497801	0.440705
NM_024474,MGI:2155345,Emid2,EMI domain containing 2,Gene	0.168075	0.114192	0.114192	0.107767	0.164863	0.164863	0.218746	0.218746	0.218746	0.275842	0.275842	0.168075	0.11098	0.164863	0.11098	0.11098	0.11098	0.0538835	0.11098	0.11098	0.11098	0.057096	0.057096	0.057096	0.057096	0.057096	0	0	0	0	0	0	0.0538835	0.0538835	0.0538835	0.0538835	0.0538835	0.0538835	0.164863	0.164863	0.11098	0.168075	0.168075	0.282268	0.339364	0.282268	0.282268	0.336151	0.44713
NM_009926,MGI:88447,Col11a2,collagen, type XI, alpha 2,Gene	0.11098	0.11098	0.11098	0.11098	0.221959	0.221959	0.221959	0.221959	0.221959	0.279055	0.279055	0.279055	0.282268	0.339364	0.339364	0.396459	0.339364	0.339364	0.336151	0.279055	0.11098	0.164863	0.164863	0.16165	0.16165	0.16165	0.107767	0.164863	0.11098	0.168075	0.225171	0.282268	0.282268	0.282268	0.282268	0.336151	0.279055	0.221959	0.11098	0.275842	0.275842	0.332938	0.383609	0.437493	0.494588	0.551685	0.494588	0.605568	0.770431
NM_010592,MGI:96648,Jund,Jun proto-oncogene related gene d,Gene	0.0538835	0.0538835	0	0	0	0	0	0	0	0.057096	0.057096	0.057096	0.057096	0.057096	0.114192	0.114192	0.057096	0.057096	0.057096	0.057096	0.057096	0.164863	0.215533	0.215533	0.215533	0.272629	0.272629	0.272629	0.218746	0.11098	0.057096	0.057096	0	0	0	0	0	0.057096	0.057096	0.114192	0.114192	0.171288	0.225171	0.225171	0.279055	0.275842	0.272629	0.329726	0.329726
NM_001009573,MGI:1917700,Unc13d,unc-13 homolog D (C. elegans),Gene	0.057096	0.114192	0.168075	0.168075	0.225171	0.225171	0.225171	0.168075	0.11098	0.11098	0.057096	0.057096	0	0	0	0	0	0	0	0	0.11098	0.11098	0.11098	0.11098	0.11098	0.164863	0.218746	0.218746	0.326513	0.380396	0.491376	0.548472	0.602355	0.494588	0.440705	0.275842	0.279055	0.168075	0.11098	0.114192	0.114192	0.171288	0.171288	0.114192	0.114192	0.114192	0.114192	0.114192	0.114192
NM_019695,MGI:1927223,Pard6a,par-6 (partitioning defective 6,) homolog alpha (C. elegans),Gene	0.443917	0.443917	0.336151	0.332938	0.332938	0.332938	0.390034	0.282268	0.225171	0.168075	0.168075	0.114192	0.171288	0.171288	0.114192	0.171288	0.171288	0.171288	0.171288	0.114192	0.114192	0.057096	0.168075	0.164863	0.164863	0.164863	0.218746	0.218746	0.218746	0.107767	0.0538835	0.0538835	0.0538835	0	0	0	0	0.0538835	0.0538835	0.0538835	0.0538835	0.0538835	0.11098	0.11098	0.057096	0.057096	0.057096	0.057096	0.114192
NM_001033448,MGI:2685808,Gm962,predicted gene 962,Gene	0.057096	0.057096	0.057096	0	0.0538835	0.11098	0.11098	0.11098	0.164863	0.164863	0.272629	0.326513	0.329726	0.329726	0.443917	0.501014	0.501014	0.501014	0.44713	0.393247	0.336151	0.393247	0.221959	0.221959	0.221959	0.221959	0.168075	0.11098	0.221959	0.164863	0.164863	0.164863	0.164863	0.164863	0.164863	0.0538835	0.164863	0.164863	0.11098	0.168075	0.279055	0.332938	0.332938	0.275842	0.279055	0.279055	0.279055	0.164863	0.164863
NM_009537,MGI:99150,Yy1,YY1 transcription factor,Gene	0.11098	0.11098	0.0538835	0.0538835	0.0538835	0.0538835	0.0538835	0.11098	0.164863	0.272629	0.272629	0.329726	0.329726	0.383609	0.437493	0.380396	0.218746	0.218746	0.16165	0.107767	0.16165	0.107767	0.0538835	0.0538835	0.0538835	0.0538835	0.0538835	0	0	0.0538835	0.0538835	0.0538835	0.11098	0.11098	0.164863	0.332938	0.390034	0.501014	0.615206	0.615206	0.55811	0.55811	0.44713	0.336151	0.282268	0.114192	0.057096	0.11098	0.218746
NM_027980,MGI:1919135,2310003H01Rik,RIKEN cDNA 2310003H01 gene,Gene	0.272629	0.329726	0.218746	0.164863	0.218746	0.218746	0.218746	0.164863	0.221959	0.164863	0.164863	0.11098	0.11098	0.11098	0.057096	0	0	0	0	0	0	0	0	0	0	0	0	0.057096	0.057096	0.11098	0.11098	0.11098	0.11098	0.11098	0.11098	0.0538835	0.057096	0.057096	0.057096	0.114192	0.171288	0.225171	0.336151	0.279055	0.279055	0.336151	0.44713	0.44713	0.390034
NM_010724,MGI:1346527,Psmb8,proteasome (prosome, macropain) subunit, beta type 8 (large multifunctional peptidase 7),Gene	0.443917	0.443917	0.386821	0.494588	0.494588	0.494588	0.272629	0.215533	0.107767	0.107767	0	0	0	0.225171	0.225171	0.225171	0.225171	0.282268	0.339364	0.339364	0.339364	0.114192	0.114192	0.114192	0.114192	0.114192	0.057096	0.057096	0.114192	0.168075	0.279055	0.221959	0.279055	0.386821	0.386821	0.443917	0.386821	0.279055	0.221959	0.221959	0.168075	0.114192	0.057096	0.057096	0.057096	0.057096	0.057096	0.168075	0.225171
NM_021515,MGI:87977,Ak1,adenylate kinase 1,Gene	0	0	0.168075	0.336151	0.336151	0.450343	0.450343	0.450343	0.450343	0.282268	0.336151	0.168075	0.0538835	0.0538835	0.0538835	0.0538835	0.107767	0.164863	0.275842	0.275842	0.275842	0.275842	0.329726	0.275842	0.164863	0.0538835	0.0538835	0.107767	0.107767	0.164863	0.164863	0.221959	0.221959	0.221959	0.221959	0.279055	0.279055	0.225171	0.168075	0.168075	0.168075	0.168075	0.168075	0.057096	0.057096	0	0.11098	0.11098	0.225171
NM_178280,MGI:109295,Sall3,sal-like 3 (Drosophila),Gene	0.057096	0.057096	0.057096	0	0	0	0	0	0	0.0538835	0.0538835	0.0538835	0.0538835	0.0538835	0.0538835	0.0538835	0	0	0	0	0	0	0	0	0	0	0	0	0.0538835	0.0538835	0.0538835	0.0538835	0.0538835	0.0538835	0.107767	0.0538835	0.0538835	0.0538835	0.0538835	0.0538835	0.0538835	0.0538835	0	0	0.057096	0.057096	0.057096	0.168075	0.168075
NM_146202,MGI:2384582,Zfp768,zinc finger protein 768,Gene	0.168075	0.225171	0.282268	0.393247	0.450343	0.450343	0.393247	0.393247	0.450343	0.336151	0.332938	0.279055	0.275842	0.329726	0.275842	0.275842	0.218746	0.164863	0.275842	0.275842	0.164863	0.11098	0.168075	0.168075	0.279055	0.225171	0.225171	0.336151	0.390034	0.390034	0.332938	0.383609	0.329726	0.272629	0.215533	0.16165	0.164863	0.275842	0.386821	0.332938	0.390034	0.390034	0.501014	0.554897	0.501014	0.332938	0.332938	0.332938	0.440705
NM_009153,MGI:107561,Sema3b,sema domain, immunoglobulin domain (Ig), short basic domain, secreted, (semaphorin) 3B,Gene	0.383609	0.275842	0.275842	0.272629	0.272629	0.272629	0.275842	0.218746	0.275842	0.275842	0.168075	0.114192	0.114192	0.171288	0.171288	0.171288	0.171288	0.171288	0.171288	0.171288	0.171288	0.057096	0	0.0538835	0.11098	0.11098	0.11098	0.11098	0.11098	0.11098	0.11098	0.057096	0	0	0	0.0538835	0.107767	0.107767	0.107767	0.164863	0.275842	0.329726	0.329726	0.275842	0.221959	0.221959	0.221959	0.11098	0
NM_175279,MGI:1925998,Rassf10,Ras association (RalGDS/AF-6) domain family (N-terminal) member 10,Gene	0	0	0	0	0.057096	0.057096	0.057096	0.057096	0.057096	0.057096	0.057096	0.057096	0	0	0	0	0	0	0	0	0	0	0	0	0	0	0	0	0	0	0	0	0	0	0.057096	0.28548	0.28548	0.28548	0.28548	0.28548	0.339364	0.339364	0.11098	0.0538835	0.168075	0.168075	0.168075	0.171288	0.171288
NM_027055,MGI:1916613,Spaca4,sperm acrosome associated 4,Gene	0.55811	0.55811	0.44713	0.282268	0.282268	0.228384	0.228384	0.171288	0.114192	0.114192	0.114192	0	0	0	0	0	0	0.0538835	0.0538835	0.107767	0.107767	0.107767	0.107767	0.107767	0.107767	0.0538835	0.0538835	0	0	0.057096	0.057096	0.114192	0.114192	0.114192	0.114192	0.114192	0.168075	0.11098	0.11098	0.11098	0.11098	0.164863	0.164863	0.164863	0.221959	0.221959	0.164863	0.221959	0.221959
NM_001077348,MGI:1914218,Plin5,perilipin 5,Gene	0.218746	0.164863	0.164863	0.107767	0.107767	0.272629	0.272629	0.218746	0.218746	0.218746	0.218746	0.218746	0.107767	0	0	0	0	0	0	0.0538835	0.0538835	0.0538835	0.107767	0.107767	0.107767	0.107767	0.107767	0.16165	0.16165	0.16165	0.107767	0.107767	0.279055	0.279055	0.279055	0.225171	0.282268	0.393247	0.393247	0.336151	0.332938	0.279055	0.336151	0.279055	0.336151	0.44713	0.60878	0.662664	0.722973
NM_130877,MGI:2157785,Peg10,paternally expressed 10,Gene	0	0	0	0	0	0	0	0	0	0.057096	0.114192	0.114192	0.171288	0.228384	0.28548	0.342576	0.399672	0.339364	0.339364	0.450343	0.443917	0.501014	0.501014	0.554897	0.443917	0.501014	0.672301	0.675515	0.618418	0.618418	0.564535	0.564535	0.840377	0.672301	0.726185	0.55811	0.615206	0.615206	0.554897	0.332938	0.336151	0.339364	0.393247	0.336151	0.336151	0.336151	0.336151	0.336151	0.279055
NM_008440,MGI:108391,Kif1a,kinesin family member 1A,Gene	0	0.171288	0.228384	0.228384	0.228384	0.282268	0.443917	0.443917	0.386821	0.269417	0.269417	0.269417	0.269417	0.215533	0.0538835	0.107767	0.107767	0.11098	0.11098	0.11098	0.11098	0.11098	0.11098	0.114192	0.114192	0.057096	0.057096	0.114192	0.114192	0.114192	0.114192	0.11098	0.11098	0.164863	0.164863	0.16165	0.16165	0.16165	0.218746	0.164863	0.164863	0.282268	0.342576	0.510652	0.618418	0.729399	0.672301	0.783282	0.726185
NM_175643,MGI:1347356,Adamts2,a disintegrin-like and metallopeptidase (reprolysin type) with thrombospondin type 1 motif, 2,Gene	0.16165	0.16165	0.164863	0.275842	0.275842	0.383609	0.329726	0.329726	0.443917	0.440705	0.494588	0.491376	0.599143	0.545259	0.545259	0.431067	0.431067	0.3233	0.326513	0.164863	0.339364	0.393247	0.339364	0.450343	0.450343	0.450343	0.393247	0.275842	0.218746	0.218746	0.107767	0.107767	0.164863	0.164863	0.164863	0.168075	0.282268	0.228384	0.282268	0.225171	0.225171	0.225171	0.225171	0.279055	0.164863	0.168075	0.168075	0.279055	0.336151
NM_053256,MGI:2152297,Pth2,parathyroid hormone 2,Gene	0	0	0	0	0.114192	0.114192	0.114192	0.114192	0.114192	0.168075	0.168075	0.11098	0.0538835	0.0538835	0.164863	0.164863	0.164863	0.11098	0.11098	0.11098	0.11098	0.164863	0.16165	0.218746	0.218746	0.218746	0.275842	0.329726	0.275842	0.279055	0.383609	0.383609	0.383609	0.383609	0.43428	0.380396	0.43428	0.3233	0.275842	0.275842	0.60878	0.501014	0.501014	0.44713	0.44713	0.554897	0.554897	0.332938	0.221959
NM_016908,MGI:1926368,Syt5,synaptotagmin V,Gene	0.440705	0.386821	0.332938	0.497801	0.665876	0.722973	0.722973	0.665876	0.722973	0.722973	0.501014	0.390034	0.440705	0.440705	0.383609	0.440705	0.383609	0.329726	0.332938	0.168075	0.168075	0.114192	0.114192	0.057096	0.164863	0.215533	0.272629	0.272629	0.272629	0.272629	0.329726	0.329726	0.168075	0.164863	0.329726	0.386821	0.551685	0.551685	0.60878	0.665876	0.780069	0.669089	0.672301	0.722973	0.833952	0.71976	0.71976	0.548472	0.494588
NM_008199,MGI:892004,H2-Bl,histocompatibility 2, blastocyst,Gene	0.218746	0.164863	0.272629	0.272629	0.215533	0.16165	0.275842	0.221959	0.221959	0.225171	0.225171	0.225171	0.225171	0.225171	0.168075	0.168075	0.11098	0.11098	0.11098	0.279055	0.279055	0.221959	0.221959	0.329726	0.275842	0.275842	0.107767	0.107767	0.107767	0.107767	0	0	0	0	0	0	0	0	0	0	0	0	0	0	0	0	0	0	0
NM_145829,MGI:2387600,Nags,N-acetylglutamate synthase,Gene	0.11098	0.11098	0.11098	0.221959	0.221959	0.168075	0.11098	0.11098	0.11098	0.11098	0	0	0.0538835	0.0538835	0.11098	0.275842	0.497801	0.551685	0.605568	0.551685	0.551685	0.551685	0.437493	0.221959	0.16165	0.164863	0.164863	0.164863	0.164863	0.164863	0.164863	0.221959	0.11098	0.11098	0.11098	0.168075	0.279055	0.279055	0.386821	0.332938	0.443917	0.443917	0.501014	0.494588	0.440705	0.390034	0.332938	0.332938	0.329726
NM_133719,MGI:1917333,Metrn,meteorin, glial cell differentiation regulator,Gene	0	0	0	0	0	0.057096	0.057096	0.057096	0.057096	0.057096	0.057096	0.057096	0	0.057096	0.057096	0.057096	0.057096	0.114192	0.168075	0.225171	0.221959	0.221959	0.221959	0.221959	0.221959	0.11098	0.0538835	0	0	0	0	0	0	0	0	0	0	0	0	0	0	0.057096	0.057096	0.057096	0.114192	0.171288	0.336151	0.390034	0.501014
NM_080559,MGI:1920973,Sh3bgrl3,SH3 domain binding glutamic acid-rich protein-like 3,Gene	0.057096	0.057096	0.11098	0.164863	0.164863	0.107767	0.16165	0.16165	0.16165	0.16165	0.0538835	0.0538835	0.0538835	0	0.0538835	0.0538835	0.107767	0.164863	0.164863	0.164863	0.218746	0.218746	0.164863	0.164863	0.11098	0.0538835	0.0538835	0.114192	0.114192	0.114192	0.114192	0.168075	0.168075	0.225171	0.11098	0.11098	0.11098	0.11098	0.114192	0.171288	0.114192	0.171288	0.171288	0.28548	0.28548	0.228384	0.228384	0.228384	0.282268
NM_201386,MGI:1277961,Plec,plectin,Gene	0.282268	0.282268	0.282268	0.282268	0.225171	0.279055	0.332938	0.218746	0.272629	0.272629	0.272629	0.272629	0.272629	0.215533	0.272629	0.272629	0.272629	0.272629	0.272629	0.218746	0.218746	0.16165	0.16165	0.218746	0.279055	0.279055	0.279055	0.393247	0.393247	0.339364	0.282268	0.225171	0.168075	0.168075	0.11098	0.0538835	0.218746	0.275842	0.332938	0.332938	0.332938	0.390034	0.336151	0.279055	0.171288	0.057096	0.114192	0.114192	0.228384
NM_019725,MGI:104635,Tle2,transducin-like enhancer of split 2, homolog of Drosophila E(spl),Gene	0.275842	0.275842	0.275842	0.329726	0.275842	0.221959	0.11098	0.0538835	0.0538835	0.0538835	0.11098	0.057096	0.168075	0.168075	0.221959	0.221959	0.279055	0.275842	0.275842	0.275842	0.218746	0.218746	0.164863	0.164863	0.107767	0.0538835	0.0538835	0	0	0.057096	0.057096	0.057096	0.11098	0.218746	0.44713	0.665876	0.71976	0.830739	0.941719	0.887835	0.887835	0.71976	0.55811	0.501014	0.332938	0.221959	0.221959	0.221959	0.221959
NM_010108,MGI:106644,Efna3,ephrin A3,Gene	0	0.057096	0.11098	0.11098	0.11098	0.11098	0.11098	0.11098	0.11098	0.057096	0.057096	0.171288	0.228384	0.282268	0.339364	0.339364	0.339364	0.282268	0.282268	0.11098	0.114192	0.114192	0.164863	0.164863	0.164863	0.164863	0.164863	0.164863	0.107767	0	0.057096	0.057096	0.057096	0.057096	0.057096	0.057096	0.057096	0.057096	0.057096	0.057096	0.057096	0.114192	0.171288	0.228384	0.171288	0.171288	0.171288	0.171288	0.225171
NM_009021,MGI:103291,Rai1,retinoic acid induced 1,Gene	0.0538835	0.0538835	0.0538835	0.0538835	0.0538835	0.0538835	0.0538835	0.11098	0.164863	0.164863	0.272629	0.272629	0.272629	0.218746	0.16165	0.16165	0.107767	0	0	0	0.0538835	0.0538835	0.0538835	0.0538835	0.16165	0.215533	0.215533	0.16165	0.16165	0.16165	0.16165	0.0538835	0.0538835	0.16165	0.272629	0.272629	0.326513	0.326513	0.383609	0.494588	0.554897	0.501014	0.44713	0.393247	0.393247	0.450343	0.336151	0.221959	0.221959
NM_008854,MGI:97592,Prkaca,protein kinase, cAMP dependent, catalytic, alpha,Gene	0.057096	0.057096	0.057096	0.057096	0.057096	0.11098	0.164863	0.107767	0.107767	0.107767	0.107767	0.164863	0.164863	0.114192	0.114192	0.114192	0.168075	0.275842	0.275842	0.332938	0.440705	0.554897	0.611993	0.884623	0.884623	0.941719	0.941719	0.938507	1.04306	0.871773	0.760792	0.548472	0.491376	0.491376	0.380396	0.326513	0.11098	0.168075	0.057096	0.057096	0.057096	0.057096	0.057096	0.114192	0.057096	0.114192	0.114192	0.114192	0.114192
NM_010631,MGI:109202,Kifc3,kinesin family member C3,Gene	0.057096	0.057096	0	0	0.0538835	0.168075	0.221959	0.275842	0.275842	0.275842	0.386821	0.332938	0.332938	0.390034	0.282268	0.282268	0.282268	0.171288	0.171288	0.114192	0	0	0	0.057096	0.114192	0.171288	0.282268	0.282268	0.339364	0.396459	0.396459	0.554897	0.497801	0.386821	0.60878	0.71976	0.824315	0.821099	0.662664	0.662664	0.71976	0.662664	0.386821	0.279055	0.282268	0.339364	0.390034	0.55811	0.443917
NM_178389,MGI:1921496,Gale,galactose-4-epimerase, UDP,Gene	0.494588	0.602355	0.602355	0.602355	0.602355	0.491376	0.43428	0.43428	0.326513	0.272629	0.272629	0.168075	0.168075	0.168075	0.114192	0.114192	0.168075	0.164863	0.221959	0.336151	0.621632	0.621632	0.786493	0.786493	0.789705	0.678727	0.621632	0.393247	0.336151	0.225171	0.171288	0.114192	0.114192	0	0	0	0	0	0.057096	0.057096	0.057096	0.057096	0.171288	0.171288	0.171288	0.114192	0.168075	0.168075	0.168075
NM_001018013,MGI:1920706,Izumo1,izumo sperm-egg fusion 1,Gene	0.11098	0.11098	0.11098	0.057096	0.057096	0	0	0	0	0	0.057096	0.057096	0.11098	0.11098	0.168075	0.168075	0.168075	0.11098	0.168075	0.168075	0.114192	0.057096	0.057096	0.11098	0.11098	0.11098	0.0538835	0.0538835	0.0538835	0.0538835	0.0538835	0	0	0	0	0	0	0	0	0	0	0.057096	0.057096	0.057096	0.057096	0.057096	0.057096	0.057096	0
NM_153512,MGI:2663923,Kcng3,potassium voltage-gated channel, subfamily G, member 3,Gene	0.0538835	0.0538835	0.0538835	0.0538835	0.164863	0.164863	0.164863	0.11098	0.11098	0.168075	0.275842	0.332938	0.221959	0.221959	0.221959	0.221959	0.329726	0.329726	0.221959	0.164863	0.218746	0.218746	0.272629	0.164863	0.107767	0.107767	0.107767	0.16165	0.107767	0.0538835	0.0538835	0.0538835	0.164863	0.164863	0.168075	0.339364	0.564535	0.564535	0.672301	0.618418	0.561322	0.561322	0.332938	0.221959	0.107767	0	0	0	0.057096
NM_007939,MGI:109378,Epha8,Eph receptor A8,Gene	0	0	0	0	0	0.057096	0.11098	0.11098	0.11098	0.11098	0.168075	0.168075	0.168075	0.168075	0.225171	0.225171	0.336151	0.390034	0.390034	0.332938	0.332938	0.332938	0.329726	0.218746	0.275842	0.164863	0.164863	0.164863	0.218746	0.164863	0.11098	0.11098	0.164863	0.164863	0.218746	0.221959	0.390034	0.443917	0.548472	0.60878	0.71976	0.71976	0.60878	0.60878	0.494588	0.279055	0.164863	0.107767	0.0538835
NM_172463,MGI:3045960,Sned1,sushi, nidogen and EGF-like domains 1,Gene	0.057096	0.11098	0.168075	0.168075	0.225171	0.279055	0.336151	0.390034	0.332938	0.279055	0.279055	0.336151	0.225171	0.168075	0.114192	0.114192	0.057096	0.057096	0	0	0	0.0538835	0.107767	0.107767	0.107767	0.107767	0.16165	0.16165	0.107767	0.107767	0.164863	0.164863	0.164863	0.164863	0.11098	0.11098	0.057096	0.057096	0.057096	0.11098	0.11098	0.168075	0.221959	0.279055	0.332938	0.383609	0.440705	0.386821	0.383609
NM_001083808,MGI:1919546,Rusc1,RUN and SH3 domain containing 1,Gene	0	0.114192	0.114192	0.171288	0.171288	0.171288	0.171288	0.171288	0.11098	0.164863	0.218746	0.215533	0.215533	0.326513	0.488163	0.542046	0.595931	0.545259	0.602355	0.767219	0.93208	0.659451	0.716547	0.938507	0.995603	0.935291	0.989176	0.827527	0.773643	0.776856	0.776856	0.44713	0.501014	0.393247	0.396459	0.282268	0.282268	0.221959	0.221959	0.11098	0.11098	0.11098	0.0538835	0.0538835	0	0	0	0	0
NM_008090,MGI:95662,Gata2,GATA binding protein 2,Gene	0.107767	0.0538835	0	0	0	0	0	0	0	0	0.057096	0.11098	0.11098	0.218746	0.272629	0.326513	0.380396	0.380396	0.3233	0.380396	0.326513	0.272629	0.164863	0.11098	0.225171	0.171288	0.114192	0.114192	0.114192	0.171288	0.171288	0.282268	0.279055	0.386821	0.440705	0.548472	0.491376	0.491376	0.43428	0.326513	0.215533	0.215533	0.16165	0.0538835	0.0538835	0.0538835	0.107767	0.164863	0.221959
NM_026690,MGI:1915602,Aspdh,aspartate dehydrogenase domain containing,Gene	0.329726	0.329726	0.16165	0.16165	0.218746	0.168075	0.171288	0.228384	0.282268	0.390034	0.55811	0.55811	0.60878	0.60878	0.551685	0.551685	0.443917	0.390034	0.279055	0.114192	0.057096	0.114192	0.171288	0.171288	0.225171	0.168075	0.168075	0.168075	0.168075	0.11098	0.0538835	0	0	0	0	0	0	0	0	0	0	0	0	0	0	0	0	0	0.0538835
NM_010608,MGI:1100509,Kcnk3,potassium channel, subfamily K, member 3,Gene	0.057096	0.057096	0.114192	0.114192	0.114192	0.114192	0.114192	0.171288	0.171288	0.168075	0.168075	0.168075	0.168075	0.11098	0.0538835	0.0538835	0.0538835	0.0538835	0.11098	0.168075	0.168075	0.168075	0.168075	0.114192	0.168075	0.168075	0.107767	0.107767	0.107767	0.107767	0.107767	0.107767	0.0538835	0.0538835	0	0	0.0538835	0.221959	0.221959	0.329726	0.386821	0.386821	0.386821	0.332938	0.275842	0.164863	0.114192	0.11098	0.11098
NM_011977,MGI:1347098,Slc27a1,solute carrier family 27 (fatty acid transporter), member 1,Gene	0.218746	0.11098	0.057096	0.057096	0.057096	0.057096	0.057096	0	0	0	0	0	0	0.057096	0.114192	0.114192	0.171288	0.279055	0.332938	0.440705	0.440705	0.326513	0.440705	0.383609	0.275842	0.221959	0.114192	0.114192	0.114192	0.168075	0.0538835	0.0538835	0.0538835	0.11098	0.11098	0.11098	0.057096	0.164863	0.164863	0.218746	0.218746	0.16165	0.16165	0.16165	0.16165	0.0538835	0.0538835	0	0
NM_008718,MGI:109205,Npas1,neuronal PAS domain protein 1,Gene	0.554897	0.501014	0.443917	0.443917	0.390034	0.393247	0.279055	0.225171	0.225171	0.279055	0.221959	0.164863	0.164863	0.11098	0.221959	0.221959	0.221959	0.225171	0.279055	0.390034	0.332938	0.221959	0.221959	0.275842	0.275842	0.164863	0.0538835	0.0538835	0.11098	0.168075	0.336151	0.336151	0.390034	0.501014	0.55811	0.501014	0.722973	0.551685	0.605568	0.551685	0.662664	0.71976	0.716547	0.548472	0.548472	0.494588	0.443917	0.393247	0.279055
NM_183298,MGI:1353500,Foxe1,forkhead box E1,Gene	0.0538835	0.0538835	0.0538835	0.0538835	0.0538835	0.0538835	0.0538835	0.0538835	0.0538835	0.0538835	0.107767	0.0538835	0.0538835	0.0538835	0.0538835	0.11098	0.11098	0.057096	0.057096	0.057096	0.168075	0.168075	0.221959	0.329726	0.383609	0.491376	0.491376	0.437493	0.437493	0.551685	0.551685	0.440705	0.279055	0.279055	0.279055	0.336151	0.279055	0.225171	0.282268	0.282268	0.339364	0.393247	0.504226	0.44713	0.390034	0.443917	0.501014	0.55811	0.390034
NM_021306,MGI:1343461,Ecel1,endothelin converting enzyme-like 1,Gene	0.272629	0.272629	0.164863	0.168075	0.168075	0.114192	0.114192	0.228384	0.225171	0.225171	0.168075	0.168075	0.168075	0.168075	0.11098	0.225171	0.171288	0.171288	0.171288	0.171288	0.171288	0.225171	0.0538835	0.0538835	0.164863	0.164863	0.164863	0.164863	0.221959	0.225171	0.225171	0.168075	0.168075	0.221959	0.275842	0.275842	0.218746	0.16165	0.275842	0.221959	0.168075	0.221959	0.275842	0.329726	0.386821	0.440705	0.383609	0.383609	0.329726
NM_010225,MGI:1347479,Foxf2,forkhead box F2,Gene	0	0	0	0	0	0	0	0	0.0538835	0.0538835	0.11098	0.11098	0.168075	0.168075	0.168075	0.168075	0.171288	0.282268	0.396459	0.339364	0.393247	0.44713	0.504226	0.44713	0.390034	0.332938	0.218746	0.164863	0.11098	0.168075	0.11098	0.221959	0.168075	0.168075	0.336151	0.44713	0.44713	0.44713	0.393247	0.390034	0.390034	0.390034	0.164863	0.168075	0.11098	0.221959	0.168075	0.221959	0.221959
NM_001099917,MGI:1919523,2210404O07Rik,RIKEN cDNA 2210404O07 gene,Gene	0.057096	0.11098	0.11098	0.168075	0.275842	0.275842	0.329726	0.329726	0.329726	0.275842	0.275842	0.164863	0.11098	0	0	0.0538835	0.221959	0.332938	0.332938	0.390034	0.390034	0.390034	0.336151	0.279055	0.11098	0.11098	0.11098	0.107767	0.215533	0.383609	0.491376	0.437493	0.545259	0.656238	0.713334	0.605568	0.494588	0.329726	0.386821	0.440705	0.332938	0.329726	0.329726	0.383609	0.437493	0.551685	0.554897	0.611993	0.611993
NM_011697,MGI:106199,Vegfb,vascular endothelial growth factor B,Gene	0.164863	0.164863	0.164863	0.11098	0.11098	0.11098	0.11098	0.11098	0.11098	0.11098	0.11098	0.11098	0.057096	0.057096	0	0	0	0.107767	0.107767	0.107767	0.107767	0.16165	0.16165	0.16165	0.107767	0.0538835	0.0538835	0.0538835	0	0.114192	0.114192	0.114192	0.168075	0.282268	0.336151	0.393247	0.336151	0.279055	0.332938	0.501014	0.44713	0.332938	0.279055	0.221959	0.275842	0.332938	0.329726	0.275842	0.329726
NM_001038590,MGI:3033992,Cldn19,claudin 19,Gene	0.510652	0.453556	0.393247	0.390034	0.332938	0.218746	0.164863	0.275842	0.329726	0.329726	0.329726	0.218746	0.275842	0.275842	0.221959	0.221959	0.114192	0.114192	0.225171	0.168075	0.168075	0.168075	0.168075	0.11098	0.11098	0.057096	0.0538835	0.0538835	0.0538835	0.0538835	0.0538835	0.0538835	0.0538835	0.0538835	0	0	0	0	0	0	0	0	0	0	0	0.0538835	0.0538835	0.0538835	0.107767
NM_023627,MGI:1919030,Isyna1,myo-inositol 1-phosphate synthase A1,Gene	0.221959	0.221959	0.168075	0.225171	0.225171	0.225171	0.279055	0.164863	0.11098	0.11098	0.107767	0.107767	0.107767	0.0538835	0.0538835	0.0538835	0.0538835	0	0.0538835	0.0538835	0.0538835	0.0538835	0.0538835	0.0538835	0.0538835	0	0	0	0	0	0	0.0538835	0.0538835	0.0538835	0.0538835	0.11098	0.168075	0.168075	0.225171	0.171288	0.171288	0.171288	0.114192	0.171288	0.114192	0.114192	0.171288	0.171288	0.171288
NM_001025103,MGI:2446129,Efcab4a,EF-hand calcium binding domain 4A,Gene	0.107767	0.107767	0.215533	0.215533	0.269417	0.269417	0.215533	0.215533	0.16165	0.107767	0.0538835	0	0	0	0	0	0	0.057096	0.057096	0.057096	0.057096	0.11098	0.221959	0.275842	0.275842	0.275842	0.332938	0.332938	0.279055	0.221959	0.114192	0.114192	0.114192	0	0	0	0.107767	0.107767	0.272629	0.386821	0.443917	0.554897	0.71976	0.948144	1.00524	1.00524	1.11622	1.00203	0.891049
NM_001037747,MGI:2685628,Card9,caspase recruitment domain family, member 9,Gene	0.3233	0.377184	0.377184	0.269417	0.215533	0.16165	0.16165	0.16165	0.107767	0.107767	0.16165	0.16165	0.269417	0.326513	0.380396	0.437493	0.551685	0.554897	0.554897	0.561322	0.669089	0.611993	0.55811	0.504226	0.336151	0.336151	0.221959	0.221959	0.114192	0.114192	0.057096	0	0	0	0	0.057096	0.057096	0.057096	0.057096	0.057096	0.057096	0.057096	0	0.0538835	0.107767	0.16165	0.16165	0.16165	0.215533
NM_013662,MGI:1202889,Sema6b,sema domain, transmembrane domain (TM), and cytoplasmic domain, (semaphorin) 6B,Gene	0.057096	0	0	0.057096	0.057096	0.114192	0.114192	0.114192	0.225171	0.279055	0.275842	0.329726	0.326513	0.326513	0.326513	0.329726	0.218746	0.221959	0.168075	0.168075	0.114192	0.114192	0.057096	0.057096	0.057096	0.057096	0.057096	0.11098	0.168075	0.225171	0.225171	0.282268	0.225171	0.336151	0.282268	0.282268	0.225171	0.336151	0.393247	0.336151	0.390034	0.332938	0.275842	0.390034	0.336151	0.279055	0.221959	0.114192	0.114192
NM_011642,MGI:1336991,Trp73,transformation related protein 73,Gene	0.0538835	0.0538835	0	0	0.114192	0.114192	0.114192	0.114192	0.114192	0.114192	0.171288	0.114192	0.057096	0.057096	0.057096	0.057096	0.057096	0	0	0	0	0	0	0	0	0	0.057096	0.057096	0.057096	0.11098	0.11098	0.11098	0.11098	0.107767	0.107767	0.107767	0.107767	0.215533	0.215533	0.326513	0.326513	0.440705	0.551685	0.497801	0.55811	0.55811	0.611993	0.501014	0.615206
NM_007625,MGI:1195985,Cbx4,chromobox homolog 4 (Drosophila Pc class),Gene	0.0538835	0.0538835	0.0538835	0.0538835	0.0538835	0.057096	0.114192	0.114192	0.114192	0.168075	0.221959	0.221959	0.221959	0.275842	0.329726	0.329726	0.440705	0.386821	0.440705	0.497801	0.386821	0.390034	0.390034	0.332938	0.390034	0.390034	0.390034	0.504226	0.44713	0.390034	0.336151	0.336151	0.225171	0.225171	0.0538835	0.0538835	0.0538835	0.11098	0.11098	0.221959	0.221959	0.332938	0.390034	0.390034	0.332938	0.332938	0.225171	0.221959	0.221959
NM_007975,MGI:1298207,F2rl3,coagulation factor II (thrombin) receptor-like 3,Gene	0	0	0	0	0	0	0	0	0	0.11098	0.11098	0.11098	0.168075	0.168075	0.168075	0.279055	0.225171	0.279055	0.393247	0.390034	0.390034	0.390034	0.279055	0.221959	0.168075	0.11098	0	0	0	0	0	0	0	0	0	0	0	0	0.0538835	0.0538835	0.11098	0.279055	0.279055	0.279055	0.443917	0.501014	0.44713	0.504226	0.44713
NM_027804,MGI:1918722,Usp19,ubiquitin specific peptidase 19,Gene	0	0.0538835	0.0538835	0.0538835	0.107767	0.215533	0.269417	0.269417	0.215533	0.215533	0.215533	0.3233	0.215533	0.16165	0.107767	0.164863	0.272629	0.326513	0.380396	0.272629	0.383609	0.440705	0.497801	0.386821	0.332938	0.279055	0.390034	0.386821	0.386821	0.501014	0.443917	0.497801	0.497801	0.440705	0.279055	0.221959	0.0538835	0.0538835	0.107767	0.0538835	0.0538835	0.0538835	0.0538835	0.0538835	0.0538835	0.107767	0.11098	0.164863	0.218746
NM_175511,MGI:2443569,Fam78a,family with sequence similarity 78, member A,Gene	0.057096	0.11098	0.164863	0.218746	0.218746	0.218746	0.218746	0.218746	0.218746	0.221959	0.114192	0.057096	0.057096	0.11098	0.11098	0.11098	0.0538835	0.0538835	0.0538835	0.0538835	0.0538835	0	0	0.0538835	0.0538835	0.0538835	0.0538835	0.0538835	0.0538835	0.0538835	0.0538835	0	0	0.0538835	0.0538835	0.0538835	0.0538835	0.0538835	0.0538835	0.0538835	0.057096	0.11098	0.11098	0.221959	0.386821	0.440705	0.548472	0.491376	0.545259
NM_027143,MGI:2451333,Khnyn,KH and NYN domain containing,Gene	0.55811	0.55811	0.669089	0.726185	0.672301	0.55811	0.497801	0.494588	0.440705	0.497801	0.440705	0.329726	0.386821	0.332938	0.225171	0.225171	0.225171	0.114192	0.057096	0	0	0.0538835	0.0538835	0.0538835	0.0538835	0.0538835	0.0538835	0.0538835	0	0	0	0	0	0.057096	0.057096	0.057096	0.057096	0.057096	0.171288	0.339364	0.453556	0.567748	0.624843	0.678727	0.678727	0.678727	0.618418	0.450343	0.221959
NM_023655,MGI:1919419,Trim29,tripartite motif-containing 29,Gene	0.11098	0.168075	0.114192	0.114192	0.114192	0.282268	0.393247	0.393247	0.605568	0.662664	0.833952	0.944932	1.22077	1.32854	1.49662	1.55371	1.50304	1.49983	1.50304	1.44915	1.11301	0.887835	0.776856	0.554897	0.551685	0.437493	0.380396	0.326513	0.326513	0.218746	0.164863	0.11098	0.171288	0.171288	0.28548	0.228384	0.28548	0.564535	0.564535	0.450343	0.564535	0.564535	0.564535	0.621632	0.561322	0.450343	0.507439	0.504226	0.504226
NM_023868,MGI:99685,Ryr2,ryanodine receptor 2, cardiac,Gene	0.11098	0.11098	0.11098	0.168075	0.168075	0.11098	0.057096	0.057096	0.057096	0.057096	0.057096	0	0.057096	0.057096	0.057096	0.114192	0.114192	0.114192	0.114192	0.114192	0.11098	0.164863	0.326513	0.380396	0.43428	0.43428	0.43428	0.43428	0.380396	0.272629	0.107767	0	0	0	0	0	0	0	0	0	0.057096	0.057096	0.171288	0.171288	0.225171	0.225171	0.225171	0.225171	0.275842
NM_053256,MGI:2152297,Pth2,parathyroid hormone 2,Gene	0.057096	0.057096	0.057096	0.057096	0.057096	0.057096	0.057096	0	0	0	0	0	0	0.114192	0.114192	0.114192	0.114192	0.114192	0.114192	0.168075	0.11098	0.0538835	0.0538835	0.107767	0.164863	0.164863	0.11098	0.11098	0.11098	0.11098	0.218746	0.16165	0.218746	0.218746	0.218746	0.218746	0.275842	0.275842	0.221959	0.279055	0.383609	0.383609	0.383609	0.43428	0.380396	0.43428	0.3233	0.275842	0.275842
NM_027120,MGI:1916814,Itgb1bp3,integrin beta 1 binding protein 3,Gene	0.164863	0.11098	0.11098	0.221959	0.221959	0.386821	0.440705	0.437493	0.437493	0.383609	0.329726	0.272629	0.164863	0.164863	0.168075	0.114192	0.171288	0.171288	0.225171	0.225171	0.168075	0.11098	0.168075	0.168075	0.11098	0.057096	0.057096	0.114192	0.114192	0.114192	0.057096	0.057096	0.057096	0.057096	0	0	0	0	0	0	0	0.114192	0.171288	0.28548	0.396459	0.396459	0.396459	0.453556	0.339364
NM_173427,MGI:2444612,Klhdc7a,kelch domain containing 7A,Gene	0.16165	0.107767	0.0538835	0.0538835	0.0538835	0	0	0	0	0	0	0	0.057096	0.114192	0.114192	0.114192	0.114192	0.114192	0.114192	0.057096	0.0538835	0.11098	0.11098	0.11098	0.11098	0.164863	0.164863	0.164863	0.11098	0.0538835	0.107767	0.107767	0.107767	0.0538835	0.0538835	0.0538835	0.0538835	0.107767	0.0538835	0.0538835	0.107767	0.107767	0.107767	0.107767	0.107767	0.11098	0.11098	0.11098	0.057096
NM_001025250,MGI:103178,Vegfa,vascular endothelial growth factor A,Gene	0.225171	0.225171	0.225171	0.168075	0.057096	0.114192	0.057096	0.057096	0.168075	0.168075	0.168075	0.168075	0.11098	0.168075	0.168075	0.168075	0.114192	0.114192	0.171288	0.225171	0.168075	0.168075	0.168075	0.168075	0.11098	0.0538835	0	0	0	0	0	0	0	0.0538835	0.0538835	0.107767	0.107767	0.164863	0.275842	0.332938	0.390034	0.443917	0.497801	0.501014	0.501014	0.440705	0.386821	0.218746	0.380396
NM_018790,MGI:88067,Arc,activity regulated cytoskeletal-associated protein,Gene	0	0	0	0	0.107767	0.107767	0.107767	0.107767	0.107767	0.107767	0.107767	0.107767	0	0.0538835	0.0538835	0.0538835	0.0538835	0.0538835	0.0538835	0.0538835	0.0538835	0	0	0	0	0	0	0	0	0.057096	0.057096	0.057096	0.057096	0.057096	0.057096	0.057096	0.057096	0.057096	0.057096	0.114192	0.114192	0.114192	0.114192	0.057096	0.057096	0.11098	0.11098	0.0538835	0.0538835
NM_025629,MGI:1913798,Adamtsl5,ADAMTS-like 5,Gene	0.729399	0.73261	0.786493	0.786493	0.675515	0.675515	0.561322	0.279055	0.221959	0.11098	0.114192	0.114192	0.114192	0.114192	0.057096	0.057096	0.11098	0.11098	0.0538835	0.0538835	0.107767	0.107767	0.164863	0.11098	0.11098	0.11098	0.168075	0.168075	0.114192	0.114192	0.057096	0.171288	0.171288	0.114192	0.114192	0.114192	0.225171	0.225171	0.164863	0.221959	0.279055	0.279055	0.279055	0.225171	0.168075	0.114192	0.057096	0.057096	0.0538835
NM_001003829,MGI:2443113,Jph4,junctophilin 4,Gene	0.0538835	0.0538835	0.0538835	0.0538835	0.0538835	0	0	0	0	0.0538835	0.107767	0.16165	0.16165	0.16165	0.16165	0.215533	0.16165	0.107767	0.107767	0.107767	0.16165	0.16165	0.215533	0.218746	0.329726	0.383609	0.383609	0.383609	0.329726	0.275842	0.275842	0.275842	0.218746	0.329726	0.497801	0.497801	0.497801	0.497801	0.497801	0.497801	0.336151	0.168075	0.057096	0.057096	0.11098	0.11098	0.0538835	0.11098	0.164863
NM_011061,MGI:1338898,Padi4,peptidyl arginine deiminase, type IV,Gene	0.272629	0.326513	0.380396	0.326513	0.497801	0.611993	0.722973	0.726185	0.726185	0.726185	0.618418	0.504226	0.332938	0.275842	0.16165	0.16165	0.107767	0.16165	0.107767	0.107767	0.0538835	0.0538835	0.0538835	0.0538835	0	0	0	0	0	0	0	0.057096	0.164863	0.164863	0.164863	0.218746	0.275842	0.275842	0.329726	0.218746	0.221959	0.336151	0.393247	0.507439	0.615206	0.618418	0.675515	0.672301	0.780069
NM_011097,MGI:107374,Pitx1,paired-like homeodomain transcription factor 1,Gene	0	0	0	0	0.057096	0.114192	0.168075	0.168075	0.168075	0.168075	0.225171	0.168075	0.11098	0.164863	0.11098	0.11098	0.11098	0.11098	0.0538835	0.0538835	0.0538835	0.0538835	0.0538835	0.11098	0.164863	0.221959	0.336151	0.504226	0.561322	0.789705	0.73261	0.786493	0.73261	0.675515	0.504226	0.450343	0.339364	0.168075	0.168075	0.171288	0.168075	0.168075	0.225171	0.282268	0.282268	0.282268	0.282268	0.282268	0.339364
NM_144828,MGI:94860,Ppp1r1b,protein phosphatase 1, regulatory (inhibitor) subunit 1B,Gene	0.057096	0.11098	0.11098	0.164863	0.218746	0.329726	0.272629	0.272629	0.218746	0.218746	0.332938	0.279055	0.168075	0.279055	0.332938	0.440705	0.551685	0.491376	0.548472	0.602355	0.545259	0.653027	0.599143	0.43428	0.599143	0.545259	0.437493	0.494588	0.386821	0.390034	0.450343	0.396459	0.228384	0.228384	0.171288	0.28548	0.28548	0.396459	0.282268	0.390034	0.390034	0.443917	0.440705	0.437493	0.3233	0.326513	0.218746	0.272629	0.272629
NM_030244,MGI:1919750,Ier5l,immediate early response 5-like,Gene	0	0	0	0	0	0	0	0	0	0	0.057096	0.057096	0.057096	0.057096	0.057096	0.057096	0.057096	0.057096	0	0	0.0538835	0.0538835	0.107767	0.107767	0.107767	0.107767	0.107767	0.0538835	0.11098	0.114192	0.114192	0.114192	0.114192	0.114192	0.114192	0.114192	0	0	0	0	0	0	0	0	0	0	0	0	0
NM_174853,MGI:2447658,Disc1,disrupted in schizophrenia 1,Gene	0.332938	0.272629	0.272629	0.272629	0.218746	0.11098	0.11098	0.168075	0.057096	0.11098	0.11098	0.164863	0.275842	0.275842	0.390034	0.390034	0.443917	0.501014	0.501014	0.501014	0.390034	0.329726	0.272629	0.329726	0.221959	0.168075	0.168075	0.221959	0.168075	0.168075	0.168075	0.11098	0.0538835	0.0538835	0.0538835	0	0	0	0	0	0.107767	0.107767	0.107767	0.16165	0.16165	0.215533	0.326513	0.326513	0.380396
NM_009523,MGI:98957,Wnt4,wingless-related MMTV integration site 4,Gene	0.114192	0.057096	0	0	0	0	0	0	0	0	0	0.164863	0.164863	0.275842	0.275842	0.332938	0.390034	0.390034	0.386821	0.443917	0.443917	0.390034	0.440705	0.383609	0.383609	0.494588	0.551685	0.437493	0.494588	0.494588	0.440705	0.440705	0.386821	0.329726	0.225171	0.329726	0.383609	0.437493	0.437493	0.437493	0.380396	0.380396	0.3233	0.16165	0.107767	0.16165	0.218746	0.272629	0.272629
NM_023672,MGI:1919725,Ssbp3,single-stranded DNA binding protein 3,Gene	0.057096	0.057096	0.057096	0	0	0	0	0.057096	0.057096	0.057096	0.057096	0.057096	0.057096	0.057096	0.057096	0	0	0	0	0	0	0	0.057096	0.057096	0.057096	0.11098	0.164863	0.218746	0.326513	0.269417	0.3233	0.43428	0.380396	0.653027	0.710123	0.821099	0.767219	0.93208	0.878195	0.878195	0.824315	0.605568	0.494588	0.440705	0.275842	0.275842	0.386821	0.386821	0.275842
NM_027504,MGI:1917923,Prdm16,PR domain containing 16,Gene	0.380396	0.380396	0.380396	0.218746	0.11098	0.057096	0.057096	0.057096	0.057096	0.114192	0.225171	0.221959	0.221959	0.221959	0.329726	0.329726	0.272629	0.215533	0.107767	0.107767	0.107767	0.0538835	0	0	0	0	0	0	0	0	0	0	0	0	0.0538835	0.11098	0.11098	0.168075	0.168075	0.221959	0.329726	0.383609	0.437493	0.542046	0.484951	0.484951	0.484951	0.43428	0.437493
NM_010341,MGI:1341898,Nmur1,neuromedin U receptor 1,Gene	0.336151	0.228384	0.114192	0.114192	0.114192	0.221959	0.107767	0.107767	0.16165	0.16165	0.16165	0.16165	0.164863	0.164863	0.164863	0.11098	0.11098	0.11098	0.11098	0.0538835	0	0	0	0	0	0	0	0.11098	0.11098	0.11098	0.11098	0.11098	0.11098	0.11098	0.11098	0.0538835	0.0538835	0.0538835	0.107767	0.107767	0.107767	0.16165	0.16165	0.16165	0.218746	0.218746	0.218746	0.218746	0.218746
NM_007855,MGI:104685,Twist2,twist homolog 2 (Drosophila),Gene	0.114192	0.168075	0.279055	0.332938	0.332938	0.275842	0.275842	0.329726	0.275842	0.164863	0.164863	0.11098	0.11098	0.0538835	0.0538835	0	0	0	0.057096	0.057096	0.221959	0.336151	0.393247	0.450343	0.504226	0.554897	0.554897	0.44713	0.390034	0.386821	0.329726	0.272629	0.168075	0.225171	0.282268	0.386821	0.386821	0.386821	0.440705	0.383609	0.383609	0.383609	0.218746	0.11098	0.168075	0.168075	0.168075	0.168075	0.11098
NM_009636,MGI:1197012,Aebp1,AE binding protein 1,Gene	0.275842	0.332938	0.275842	0.329726	0.218746	0.218746	0.164863	0.164863	0.16165	0.16165	0.16165	0.0538835	0.0538835	0.0538835	0.0538835	0	0	0.057096	0.114192	0.114192	0.114192	0.114192	0.114192	0.114192	0.057096	0	0	0.057096	0.057096	0.057096	0.057096	0.114192	0.114192	0.168075	0.11098	0.11098	0.11098	0.11098	0.11098	0.0538835	0.0538835	0	0	0.0538835	0.0538835	0.0538835	0.0538835	0.11098	0.221959
NM_207652,MGI:109127,Tsc22d1,TSC22 domain family, member 1,Gene	0.11098	0.168075	0.168075	0.114192	0.114192	0.114192	0.114192	0.114192	0.057096	0	0	0	0.0538835	0.107767	0.107767	0.107767	0.107767	0.16165	0.215533	0.215533	0.272629	0.272629	0.488163	0.599143	0.545259	0.545259	0.599143	0.710123	0.545259	0.437493	0.386821	0.501014	0.55811	0.561322	0.507439	0.675515	0.900683	0.900683	0.9039	0.73261	0.675515	0.618418	0.507439	0.339364	0.171288	0	0	0	0.0538835
NM_172709,MGI:2388363,Otop1,otopetrin 1,Gene	0.225171	0.225171	0.225171	0.225171	0.171288	0.171288	0.114192	0.11098	0.0538835	0.0538835	0.0538835	0.0538835	0.107767	0.107767	0.0538835	0.0538835	0.0538835	0.11098	0.11098	0.164863	0.11098	0.168075	0.168075	0.275842	0.275842	0.386821	0.390034	0.390034	0.390034	0.332938	0.450343	0.504226	0.672301	0.44713	0.55811	0.669089	0.722973	0.665876	0.662664	0.611993	0.716547	0.659451	0.548472	0.551685	0.611993	0.665876	0.554897	0.554897	0.501014
NM_009361,MGI:101934,Tfdp1,transcription factor Dp 1,Gene	0.11098	0.11098	0.114192	0.11098	0.168075	0.279055	0.332938	0.332938	0.332938	0.275842	0.386821	0.275842	0.275842	0.218746	0.326513	0.326513	0.545259	0.653027	0.757581	0.814677	0.874984	1.04306	0.935291	0.989176	0.938507	0.884623	0.776856	0.833952	0.776856	0.773643	0.665876	0.71976	0.662664	0.551685	0.60878	0.501014	0.443917	0.615206	0.507439	0.504226	0.450343	0.393247	0.336151	0.225171	0.11098	0.0538835	0.11098	0.057096	0.057096
NM_010065,MGI:107384,Dnm1,dynamin 1,Gene	0.114192	0.114192	0.114192	0.114192	0.057096	0.057096	0	0	0	0	0	0	0	0	0	0	0	0.0538835	0.0538835	0.0538835	0.0538835	0.0538835	0.0538835	0.0538835	0	0	0	0	0	0.0538835	0.0538835	0.107767	0.107767	0.164863	0.221959	0.221959	0.168075	0.168075	0.168075	0.168075	0.168075	0.0538835	0.0538835	0.0538835	0.164863	0.164863	0.168075	0.168075	0.275842
NM_010221,MGI:104769,Fkbp10,FK506 binding protein 10,Gene	0.884623	0.830739	0.776856	0.776856	0.833952	0.561322	0.504226	0.507439	0.28548	0.28548	0.28548	0.28548	0.28548	0.28548	0.228384	0.168075	0.282268	0.282268	0.282268	0.225171	0.225171	0.225171	0.225171	0.057096	0.057096	0	0	0	0	0	0	0	0	0	0	0	0	0	0	0	0	0.0538835	0.0538835	0.0538835	0.0538835	0.0538835	0.107767	0.16165	0.164863
NM_178280,MGI:109295,Sall3,sal-like 3 (Drosophila),Gene	0.221959	0.336151	0.336151	0.336151	0.393247	0.393247	0.282268	0.282268	0.168075	0.225171	0.282268	0.225171	0.171288	0.171288	0.114192	0.171288	0.171288	0.057096	0.057096	0.057096	0.057096	0.057096	0.057096	0	0	0	0	0	0	0.0538835	0.0538835	0.0538835	0.0538835	0.0538835	0.0538835	0.0538835	0	0	0	0	0	0	0	0	0	0	0	0	0.0538835
NM_020276,MGI:1861755,Nelf,nasal embryonic LHRH factor,Gene	0.11098	0.221959	0.279055	0.275842	0.221959	0.332938	0.390034	0.390034	0.390034	0.275842	0.275842	0.279055	0.336151	0.225171	0.282268	0.282268	0.228384	0.228384	0.228384	0.171288	0.168075	0.0538835	0.11098	0.11098	0.11098	0.11098	0.11098	0.11098	0.057096	0.057096	0	0	0	0	0	0	0	0	0	0	0	0	0	0.11098	0.11098	0.164863	0.164863	0.221959	0.275842
NM_001024927,MGI:2685726,Pitpnm3,PITPNM family member 3,Gene	0	0	0	0	0	0.0538835	0.0538835	0.11098	0.218746	0.272629	0.326513	0.326513	0.272629	0.272629	0.272629	0.107767	0.107767	0.107767	0.0538835	0.0538835	0.0538835	0.0538835	0.0538835	0.0538835	0	0.0538835	0.0538835	0.0538835	0.0538835	0.0538835	0.0538835	0.0538835	0	0.107767	0.107767	0.107767	0.218746	0.218746	0.383609	0.383609	0.437493	0.494588	0.662664	0.665876	0.60878	0.551685	0.605568	0.605568	0.548472
NM_010602,MGI:107501,Kcnj11,potassium inwardly rectifying channel, subfamily J, member 11,Gene	0.0538835	0	0	0	0	0	0	0	0	0	0	0	0	0	0	0	0.11098	0.164863	0.164863	0.164863	0.221959	0.275842	0.332938	0.279055	0.225171	0.279055	0.390034	0.390034	0.336151	0.336151	0.279055	0.390034	0.279055	0.332938	0.275842	0.275842	0.275842	0.329726	0.386821	0.275842	0.275842	0.221959	0.225171	0.168075	0.168075	0.114192	0.11098	0.11098	0.11098
NM_183173,MGI:2687280,Ankrd43,ankyrin repeat domain 43,Gene	0.168075	0.168075	0.221959	0.221959	0.11098	0.11098	0.11098	0.0538835	0.0538835	0	0	0	0	0	0	0	0	0	0.057096	0.057096	0.11098	0.11098	0.11098	0.168075	0.168075	0.168075	0.11098	0.114192	0.114192	0.114192	0.057096	0.057096	0.057096	0.057096	0	0	0	0	0	0.11098	0.11098	0.11098	0.11098	0.11098	0.11098	0.11098	0.0538835	0	0
NM_001034875,MGI:2685852,Gm1006,predicted gene 1006,Gene	0.564535	0.621632	0.450343	0.393247	0.282268	0.171288	0.282268	0.279055	0.221959	0.279055	0.279055	0.279055	0.279055	0.168075	0.282268	0.228384	0.228384	0.171288	0.225171	0.168075	0.168075	0.11098	0.0538835	0.0538835	0.0538835	0.164863	0.164863	0.164863	0.164863	0.164863	0.221959	0.221959	0.221959	0.057096	0.057096	0.057096	0.057096	0	0	0	0	0	0	0	0	0	0	0.057096	0.221959
NM_009218,MGI:98329,Sstr3,somatostatin receptor 3,Gene	0	0	0.057096	0.057096	0.114192	0.114192	0.168075	0.275842	0.383609	0.326513	0.43428	0.488163	0.484951	0.653027	0.491376	0.548472	0.494588	0.611993	0.827527	0.71976	0.662664	0.551685	0.497801	0.60878	0.551685	0.332938	0.279055	0.279055	0.279055	0.221959	0.164863	0.215533	0.215533	0.16165	0.16165	0.16165	0.16165	0.16165	0	0	0.0538835	0.11098	0.164863	0.279055	0.390034	0.44713	0.60878	0.662664	0.773643
NM_080595,MGI:2155091,Emid1,EMI domain containing 1,Gene	0.669089	0.726185	0.837166	0.780069	0.783282	0.783282	0.55811	0.497801	0.440705	0.390034	0.332938	0.332938	0.44713	0.554897	0.662664	0.770431	0.659451	0.716547	0.659451	0.659451	0.599143	0.491376	0.275842	0.168075	0.168075	0.11098	0.0538835	0	0	0	0	0	0	0.0538835	0.0538835	0.0538835	0.0538835	0.0538835	0.0538835	0.0538835	0.11098	0.279055	0.332938	0.390034	0.504226	0.675515	0.8468	0.843589	0.843589
NM_010458,MGI:96184,Hoxb3,homeobox B3,Gene	0	0	0	0	0	0.057096	0.057096	0.057096	0.057096	0.057096	0.057096	0.057096	0	0	0	0	0	0	0	0	0	0	0	0	0	0.057096	0.057096	0.057096	0.057096	0.057096	0.114192	0.114192	0.114192	0.11098	0.11098	0.164863	0.164863	0.164863	0.107767	0.107767	0.107767	0.0538835	0.057096	0.057096	0.057096	0.057096	0.057096	0.057096	0.057096
NM_201387,MGI:1277961,Plec,plectin,Gene	0.279055	0.44713	0.393247	0.339364	0.339364	0.282268	0.168075	0.168075	0.168075	0.0538835	0.11098	0.218746	0.332938	0.332938	0.332938	0.390034	0.336151	0.336151	0.171288	0.114192	0.057096	0.114192	0.171288	0.171288	0.228384	0.396459	0.510652	0.510652	0.453556	0.453556	0.393247	0.336151	0.336151	0.390034	0.386821	0.440705	0.551685	0.554897	0.611993	0.551685	0.497801	0.443917	0.504226	0.55811	0.55811	0.554897	0.551685	0.71976	0.60878
NM_172874,MGI:2674939,Podn,podocan,Gene	0.114192	0.114192	0.171288	0.114192	0.114192	0.114192	0.11098	0.11098	0.11098	0.383609	0.383609	0.383609	0.383609	0.383609	0.329726	0.386821	0.218746	0.164863	0.164863	0.164863	0.164863	0.164863	0.164863	0	0	0	0	0	0	0	0	0.0538835	0.107767	0.107767	0.164863	0.221959	0.221959	0.383609	0.383609	0.491376	0.437493	0.494588	0.599143	0.595931	0.595931	0.43428	0.551685	0.551685	0.605568
NM_023622,MGI:1918996,Rgl3,ral guanine nucleotide dissociation stimulator-like 3,Gene	0.440705	0.383609	0.383609	0.272629	0.272629	0.218746	0.218746	0.221959	0.168075	0.114192	0.114192	0.221959	0.218746	0.218746	0.16165	0.272629	0.272629	0.272629	0.272629	0.164863	0.11098	0.11098	0.164863	0.164863	0.164863	0.164863	0.164863	0.164863	0.164863	0.11098	0.11098	0.0538835	0.0538835	0.0538835	0.0538835	0.0538835	0.0538835	0.0538835	0.0538835	0.057096	0.329726	0.329726	0.386821	0.443917	0.55811	0.615206	0.776856	0.611993	0.44713
NM_001081292,MGI:1346879,Map3k10,mitogen-activated protein kinase kinase kinase 10,Gene	0.107767	0.107767	0.107767	0.164863	0.11098	0.11098	0.057096	0.057096	0.114192	0.114192	0.057096	0.057096	0.057096	0.057096	0.057096	0	0	0.057096	0.057096	0.057096	0.057096	0.171288	0.171288	0.171288	0.171288	0.114192	0.114192	0.114192	0.171288	0.057096	0.057096	0.057096	0.057096	0.11098	0.11098	0.11098	0.0538835	0.0538835	0.0538835	0.0538835	0	0	0	0	0	0.057096	0.057096	0.11098	0.11098
NM_173008,MGI:3606211,A430110N23Rik,RIKEN cDNA A430110N23 gene,Gene	0	0	0	0	0	0.057096	0.057096	0.171288	0.171288	0.171288	0.171288	0.171288	0.114192	0.114192	0.171288	0.057096	0.057096	0.11098	0.168075	0.221959	0.221959	0.164863	0.164863	0.164863	0.11098	0.0538835	0.0538835	0	0	0	0.0538835	0.0538835	0.218746	0.218746	0.218746	0.383609	0.494588	0.605568	0.605568	0.551685	0.659451	0.770431	0.770431	0.551685	0.440705	0.386821	0.332938	0.332938	0.168075
NM_019431,MGI:1859167,Cacng4,calcium channel, voltage-dependent, gamma subunit 4,Gene	0	0.0538835	0.0538835	0.0538835	0.0538835	0.0538835	0.0538835	0.0538835	0.107767	0.0538835	0.0538835	0.0538835	0.164863	0.164863	0.164863	0.164863	0.11098	0.11098	0.11098	0	0	0.057096	0.057096	0.114192	0.171288	0.171288	0.225171	0.282268	0.225171	0.225171	0.225171	0.168075	0.168075	0.168075	0.11098	0.168075	0.168075	0.225171	0.279055	0.332938	0.386821	0.332938	0.386821	0.329726	0.383609	0.440705	0.383609	0.329726	0.329726
NM_198423,MGI:2679272,Bahcc1,BAH domain and coiled-coil containing 1,Gene	0.0538835	0.0538835	0	0	0	0	0	0	0	0	0	0	0	0	0	0	0	0	0	0	0	0	0	0	0	0	0	0.057096	0.057096	0.057096	0.057096	0.057096	0.168075	0.168075	0.221959	0.164863	0.164863	0.164863	0.164863	0.164863	0.11098	0.168075	0.168075	0.282268	0.336151	0.336151	0.390034	0.443917	0.440705
NM_019740,MGI:1890081,Foxo3,forkhead box O3,Gene	0.0538835	0.0538835	0.0538835	0.107767	0.16165	0.218746	0.218746	0.164863	0.279055	0.279055	0.336151	0.336151	0.282268	0.225171	0.225171	0.168075	0.11098	0.0538835	0	0	0	0	0	0.0538835	0.16165	0.16165	0.215533	0.215533	0.329726	0.383609	0.386821	0.279055	0.279055	0.282268	0.282268	0.282268	0.28548	0.28548	0.28548	0.456768	0.513865	0.57096	0.675515	0.615206	0.55811	0.611993	0.497801	0.326513	0.380396
NM_021423,MGI:1930016,Shank3,SH3/ankyrin domain gene 3,Gene	0.171288	0.168075	0.107767	0.279055	0.332938	0.390034	0.390034	0.44713	0.44713	0.393247	0.450343	0.390034	0.393247	0.393247	0.393247	0.393247	0.44713	0.390034	0.336151	0.282268	0.221959	0.332938	0.275842	0.221959	0.221959	0.275842	0.218746	0.218746	0.107767	0.0538835	0.0538835	0.11098	0.057096	0.057096	0.114192	0.221959	0.329726	0.386821	0.383609	0.383609	0.437493	0.437493	0.437493	0.329726	0.332938	0.440705	0.386821	0.497801	0.55811
NM_053207,MGI:1932286,Egln1,EGL nine homolog 1 (C. elegans),Gene	0.164863	0.168075	0.168075	0.168075	0.11098	0.11098	0.057096	0.114192	0.114192	0.168075	0.282268	0.282268	0.282268	0.339364	0.339364	0.282268	0.336151	0.168075	0.11098	0.11098	0.11098	0.0538835	0.0538835	0	0.11098	0.275842	0.275842	0.329726	0.383609	0.437493	0.437493	0.437493	0.437493	0.380396	0.440705	0.386821	0.443917	0.561322	0.507439	0.399672	0.453556	0.339364	0.453556	0.453556	0.336151	0.393247	0.393247	0.339364	0.339364
NM_018766,MGI:97386,Ntsr1,neurotensin receptor 1,Gene	0.164863	0.057096	0.11098	0.11098	0.11098	0.11098	0.0538835	0.11098	0.11098	0.057096	0.168075	0.282268	0.282268	0.282268	0.279055	0.279055	0.279055	0.279055	0.11098	0.0538835	0.0538835	0	0.0538835	0.0538835	0.0538835	0.0538835	0.0538835	0.0538835	0.0538835	0.0538835	0	0	0	0.057096	0.057096	0.057096	0.225171	0.339364	0.339364	0.339364	0.339364	0.393247	0.44713	0.390034	0.164863	0.164863	0.221959	0.164863	0.164863
NM_010637,MGI:1342287,Klf4,Kruppel-like factor 4 (gut),Gene	0	0	0	0	0	0	0	0	0	0	0	0	0	0	0.0538835	0.11098	0.164863	0.272629	0.380396	0.494588	0.494588	0.494588	0.440705	0.440705	0.440705	0.332938	0.164863	0.221959	0.279055	0.279055	0.336151	0.336151	0.336151	0.393247	0.282268	0.282268	0.282268	0.225171	0.168075	0.114192	0.114192	0.057096	0.057096	0	0	0	0	0.0538835	0.0538835
NM_153074,MGI:2445284,Lrrc25,leucine rich repeat containing 25,Gene	0.269417	0.269417	0.107767	0.107767	0.164863	0.168075	0.171288	0.282268	0.339364	0.339364	0.44713	0.554897	0.551685	0.602355	0.548472	0.488163	0.542046	0.488163	0.43428	0.326513	0.215533	0.16165	0.16165	0.0538835	0.0538835	0.0538835	0.0538835	0.11098	0.114192	0.114192	0.114192	0.114192	0.114192	0.114192	0.057096	0.11098	0.0538835	0.0538835	0.11098	0.11098	0.11098	0.11098	0.057096	0.057096	0.057096	0.057096	0.0538835	0.0538835	0.107767
NM_133249,MGI:2444934,Ppargc1b,peroxisome proliferative activated receptor, gamma, coactivator 1 beta,Gene	0.11098	0.057096	0.057096	0.057096	0	0	0	0.0538835	0.0538835	0.0538835	0.0538835	0.0538835	0.0538835	0.0538835	0.0538835	0	0	0	0	0	0	0	0	0	0	0	0	0	0	0	0	0	0	0.114192	0.114192	0.114192	0.171288	0.171288	0.282268	0.282268	0.279055	0.221959	0.279055	0.332938	0.332938	0.279055	0.221959	0.168075	0.168075
NM_213615,MGI:3037746,A530032D15Rik,RIKEN cDNA A530032D15Rik gene,Gene	0.326513	0.218746	0.164863	0.0538835	0.0538835	0.0538835	0.107767	0.107767	0.16165	0.16165	0.107767	0.107767	0.107767	0.0538835	0.107767	0.107767	0.107767	0.107767	0.107767	0.107767	0.107767	0.0538835	0.0538835	0.107767	0.215533	0.377184	0.377184	0.431067	0.431067	0.484951	0.431067	0.269417	0.269417	0.164863	0.11098	0.11098	0.164863	0.11098	0.164863	0.279055	0.494588	0.599143	0.653027	0.599143	0.653027	0.599143	0.542046	0.377184	0.16165
NM_010866,MGI:97275,Myod1,myogenic differentiation 1,Gene	0.168075	0.11098	0.11098	0.11098	0.11098	0.0538835	0.0538835	0.0538835	0.057096	0.057096	0.057096	0.057096	0.057096	0.057096	0.057096	0	0	0	0	0.107767	0.107767	0.218746	0.218746	0.272629	0.272629	0.329726	0.221959	0.279055	0.279055	0.332938	0.332938	0.440705	0.440705	0.383609	0.383609	0.329726	0.390034	0.336151	0.336151	0.44713	0.55811	0.615206	0.611993	0.497801	0.497801	0.443917	0.279055	0.168075	0.11098
NM_025753,MGI:1914016,4933425O20Rik,RIKEN cDNA 4933425O20 gene,Gene	0.221959	0.221959	0.221959	0.221959	0.221959	0.221959	0.168075	0	0	0.0538835	0.107767	0.107767	0.164863	0.275842	0.440705	0.440705	0.386821	0.390034	0.390034	0.390034	0.279055	0.057096	0.057096	0.057096	0.057096	0	0	0	0	0	0	0	0	0	0.057096	0.057096	0.057096	0.057096	0.057096	0.168075	0.282268	0.225171	0.225171	0.336151	0.390034	0.44713	0.336151	0.554897	0.60878
NM_008744,MGI:105088,Ntn1,netrin 1,Gene	0	0	0	0	0	0	0	0	0	0	0	0	0	0	0	0	0.114192	0.114192	0.114192	0.114192	0.114192	0.114192	0.168075	0.11098	0.0538835	0.107767	0.107767	0.107767	0.164863	0.168075	0.168075	0.168075	0.171288	0.171288	0.279055	0.221959	0.221959	0.329726	0.329726	0.329726	0.329726	0.329726	0.275842	0.275842	0.164863	0.221959	0.218746	0.326513	0.326513
NM_008975,MGI:1277098,Ptp4a3,protein tyrosine phosphatase 4a3,Gene	0.218746	0.275842	0.275842	0.168075	0.11098	0.057096	0.057096	0.057096	0.057096	0.0538835	0.275842	0.275842	0.390034	0.443917	0.443917	0.497801	0.554897	0.551685	0.497801	0.383609	0.440705	0.497801	0.497801	0.390034	0.279055	0.225171	0.168075	0.168075	0.057096	0	0.057096	0.057096	0.057096	0.057096	0.057096	0.057096	0.057096	0.11098	0.0538835	0.107767	0.107767	0.107767	0.107767	0.275842	0.383609	0.440705	0.440705	0.386821	0.386821
NM_177632,MGI:2676309,Fam43a,family with sequence similarity 43, member A,Gene	0.218746	0.218746	0.164863	0.218746	0.16165	0.107767	0.107767	0.0538835	0.0538835	0.0538835	0	0	0	0	0	0	0	0	0.057096	0.057096	0.057096	0.057096	0.057096	0.057096	0.057096	0.057096	0	0	0	0.057096	0.057096	0.057096	0.057096	0.057096	0.057096	0.057096	0	0	0	0	0	0	0	0	0	0	0	0.057096	0.057096
NM_010238,MGI:99495,Brd2,bromodomain containing 2,Gene	0.225171	0.168075	0.164863	0.221959	0.221959	0.168075	0.275842	0.218746	0.329726	0.383609	0.272629	0.272629	0.329726	0.329726	0.221959	0.11098	0.11098	0.168075	0.275842	0.275842	0.275842	0.332938	0.332938	0.332938	0.440705	0.275842	0.221959	0.164863	0.164863	0.16165	0.16165	0.0538835	0.164863	0.164863	0.164863	0.221959	0.332938	0.386821	0.440705	0.443917	0.494588	0.494588	0.491376	0.383609	0.272629	0.272629	0.275842	0.11098	0.221959
NM_207687,MGI:1861630,Espn,espin,Gene	0.16165	0.107767	0.107767	0.107767	0.107767	0.107767	0	0	0	0	0	0	0	0	0	0	0	0.0538835	0.0538835	0.0538835	0.0538835	0.0538835	0.11098	0.11098	0.057096	0.057096	0.057096	0.057096	0.057096	0.057096	0	0	0	0.0538835	0.0538835	0.0538835	0.11098	0.168075	0.168075	0.221959	0.168075	0.221959	0.507439	0.561322	0.669089	0.995603	1.0527	1.21756	1.4363
NM_172261,MGI:2387581,Ppp1r9b,protein phosphatase 1, regulatory subunit 9B,Gene	0	0	0	0	0	0	0	0	0	0	0	0	0	0	0	0	0	0	0	0	0.0538835	0.0538835	0.0538835	0.0538835	0.0538835	0.0538835	0.168075	0.114192	0.225171	0.225171	0.225171	0.225171	0.225171	0.168075	0.11098	0.057096	0	0.057096	0.11098	0.164863	0.218746	0.329726	0.329726	0.386821	0.437493	0.440705	0.386821	0.386821	0.329726
NM_010574,MGI:1197526,Irx2,Iroquois related homeobox 2 (Drosophila),Gene	0	0	0.057096	0.057096	0.171288	0.171288	0.225171	0.225171	0.282268	0.282268	0.225171	0.168075	0.168075	0.114192	0.171288	0.171288	0.225171	0.339364	0.339364	0.443917	0.501014	0.501014	0.501014	0.501014	0.443917	0.329726	0.221959	0.221959	0.107767	0.107767	0.107767	0.0538835	0.0538835	0.0538835	0	0	0	0	0	0	0	0.107767	0.16165	0.443917	0.443917	0.501014	0.662664	0.881411	0.881411
NM_198417,MGI:2148237,C030039L03Rik,RIKEN cDNA C030039L03 gene,Gene	0.450343	0.561322	0.675515	0.891049	0.891049	0.833952	0.833952	0.776856	0.773643	0.491376	0.545259	0.494588	0.437493	0.437493	0.43428	0.43428	0.43428	0.437493	0.326513	0.380396	0.43428	0.380396	0.380396	0.326513	0.215533	0.16165	0.107767	0.0538835	0	0.0538835	0.164863	0.275842	0.329726	0.602355	0.656238	0.985965	0.989176	0.989176	0.824315	0.878195	0.770431	0.713334	0.494588	0.326513	0.383609	0.326513	0.272629	0.272629	0.11098
NM_134002,MGI:1920014,Csnk1g2,casein kinase 1, gamma 2,Gene	0.057096	0.11098	0.164863	0.107767	0.107767	0.107767	0.107767	0.218746	0.272629	0.164863	0.221959	0.221959	0.275842	0.332938	0.336151	0.336151	0.336151	0.336151	0.279055	0.279055	0.168075	0.168075	0.057096	0.057096	0.057096	0.114192	0.168075	0.221959	0.221959	0.164863	0.221959	0.221959	0.221959	0.164863	0.11098	0.168075	0.225171	0.168075	0.168075	0.168075	0.168075	0.282268	0.225171	0.282268	0.225171	0.279055	0.443917	0.55811	0.390034
NM_028544,MGI:1917153,Rasip1,Ras interacting protein 1,Gene	0.16165	0.16165	0.107767	0.107767	0.107767	0.107767	0.0538835	0	0.0538835	0.107767	0.107767	0.16165	0.329726	0.497801	0.497801	0.443917	0.497801	0.443917	0.390034	0.332938	0.279055	0.164863	0.164863	0.11098	0.164863	0.164863	0.164863	0.164863	0.107767	0.0538835	0.0538835	0.0538835	0	0	0	0	0	0	0.114192	0.114192	0.275842	0.329726	0.329726	0.440705	0.497801	0.497801	0.497801	0.497801	0.339364
NM_001004366,MGI:3045253,Scube3,signal peptide, CUB domain, EGF-like 3,Gene	0.567748	0.336151	0.279055	0.275842	0.326513	0.272629	0.215533	0.272629	0.275842	0.329726	0.332938	0.279055	0.279055	0.390034	0.390034	0.501014	0.497801	0.551685	0.71976	0.71976	0.665876	0.60878	0.611993	0.71976	0.611993	0.497801	0.386821	0.386821	0.275842	0.16165	0.272629	0.11098	0.11098	0.11098	0.11098	0.11098	0.11098	0.0538835	0.057096	0.057096	0.057096	0.057096	0.057096	0.057096	0.057096	0.057096	0	0	0.057096
NM_008319,MGI:109430,Icam5,intercellular adhesion molecule 5, telencephalin,Gene	0.107767	0.107767	0.107767	0.107767	0.0538835	0.0538835	0.218746	0.221959	0.221959	0.332938	0.332938	0.386821	0.386821	0.329726	0.164863	0.279055	0.225171	0.225171	0.171288	0.171288	0.171288	0.171288	0.171288	0.057096	0	0	0	0	0	0	0.057096	0.057096	0.057096	0.057096	0.057096	0.057096	0.057096	0.11098	0.168075	0.168075	0.168075	0.336151	0.44713	0.44713	0.450343	0.393247	0.44713	0.44713	0.390034
NM_008490,MGI:96755,Lcat,lecithin cholesterol acyltransferase,Gene	0.225171	0.279055	0.221959	0.275842	0.218746	0.164863	0.221959	0.279055	0.168075	0.168075	0.171288	0.28548	0.393247	0.336151	0.393247	0.336151	0.336151	0.279055	0.218746	0.326513	0.272629	0.215533	0.272629	0.272629	0.272629	0.272629	0.272629	0.164863	0.11098	0.0538835	0.0538835	0.0538835	0.0538835	0.0538835	0	0	0	0	0	0	0	0.0538835	0.0538835	0.164863	0.336151	0.336151	0.501014	0.55811	0.55811
NM_001081070,MGI:1916441,Pdia2,protein disulfide isomerase associated 2,Gene	0.665876	0.443917	0.332938	0.339364	0.507439	0.393247	0.450343	0.396459	0.453556	0.453556	0.453556	0.225171	0.171288	0.168075	0.11098	0.0538835	0.0538835	0.0538835	0.0538835	0.107767	0.107767	0.107767	0.16165	0.269417	0.326513	0.326513	0.380396	0.326513	0.326513	0.272629	0.275842	0.221959	0.275842	0.275842	0.275842	0.221959	0.221959	0.164863	0.164863	0.107767	0.0538835	0	0	0	0	0.057096	0.225171	0.279055	0.332938
NM_133202,MGI:2177284,Trhr2,thyrotropin releasing hormone receptor 2,Gene	0.057096	0.057096	0.057096	0.164863	0.107767	0.16165	0.16165	0.16165	0.16165	0.16165	0.107767	0.107767	0.107767	0.0538835	0.0538835	0.107767	0.164863	0.218746	0.164863	0.218746	0.272629	0.272629	0.329726	0.329726	0.275842	0.390034	0.336151	0.336151	0.282268	0.225171	0.171288	0.228384	0.114192	0.114192	0.114192	0.114192	0.114192	0.114192	0.057096	0	0	0	0	0	0	0	0	0	0
NM_008588,MGI:107785,Mesp1,mesoderm posterior 1,Gene	0.11098	0.11098	0.11098	0.11098	0.0538835	0.0538835	0.0538835	0	0.0538835	0.0538835	0.0538835	0.0538835	0.0538835	0.0538835	0.0538835	0	0.057096	0.225171	0.225171	0.282268	0.282268	0.393247	0.393247	0.615206	0.665876	0.551685	0.662664	0.605568	0.605568	0.494588	0.491376	0.329726	0.221959	0.11098	0.11098	0.11098	0.11098	0.0538835	0	0	0	0	0	0	0.0538835	0.0538835	0.0538835	0.0538835	0.0538835
NM_028306,MGI:1919880,Hspa12b,heat shock protein 12B,Gene	0.615206	0.669089	0.722973	0.665876	0.662664	0.551685	0.437493	0.3233	0.16165	0.16165	0.215533	0.16165	0.215533	0.215533	0.3233	0.3233	0.269417	0.326513	0.272629	0.272629	0.218746	0.218746	0.11098	0.11098	0.11098	0.0538835	0.0538835	0.0538835	0	0	0	0.057096	0.057096	0.057096	0.168075	0.221959	0.336151	0.336151	0.450343	0.393247	0.615206	0.669089	0.669089	0.722973	0.662664	0.662664	0.659451	0.773643	0.833952
NM_153088,MGI:2654470,Ctdsp1,CTD (carboxy-terminal domain, RNA polymerase II, polypeptide A) small phosphatase 1,Gene	0.107767	0.107767	0.107767	0.107767	0.107767	0.107767	0.107767	0.107767	0	0	0	0	0	0	0	0	0	0	0	0	0	0	0	0	0	0	0	0	0	0	0.057096	0.11098	0.11098	0.11098	0.164863	0.218746	0.218746	0.218746	0.272629	0.272629	0.326513	0.329726	0.329726	0.386821	0.443917	0.332938	0.443917	0.443917	0.332938
NM_008841,MGI:1098772,Pik3r2,phosphatidylinositol 3-kinase, regulatory subunit, polypeptide 2 (p85 beta),Gene	0.0538835	0.0538835	0.0538835	0.0538835	0.0538835	0.0538835	0.0538835	0	0	0	0	0	0	0	0.057096	0.057096	0.057096	0.057096	0.057096	0.057096	0.057096	0.057096	0	0	0	0	0.057096	0.11098	0.11098	0.11098	0.11098	0.11098	0.164863	0.107767	0.0538835	0.164863	0.164863	0.221959	0.221959	0.275842	0.275842	0.275842	0.218746	0.275842	0.218746	0.272629	0.218746	0.275842	0.221959
NM_130458,MGI:2153568,Sp7,Sp7 transcription factor 7,Gene	0.393247	0.393247	0.336151	0.279055	0.11098	0.168075	0.114192	0.171288	0.171288	0.228384	0.228384	0.228384	0.28548	0.393247	0.443917	0.443917	0.386821	0.386821	0.386821	0.329726	0.275842	0.057096	0.107767	0.16165	0.16165	0.16165	0.16165	0.16165	0.218746	0.11098	0.057096	0.057096	0.114192	0.114192	0.114192	0.057096	0.057096	0.057096	0.057096	0	0	0	0	0	0	0	0	0	0
NM_008450,MGI:107978,Klc1,kinesin light chain 1,Gene	0.0538835	0.0538835	0.16165	0.215533	0.269417	0.269417	0.269417	0.215533	0.215533	0.221959	0.221959	0.114192	0.114192	0.114192	0.114192	0.114192	0.057096	0	0	0	0	0	0	0.0538835	0.0538835	0.0538835	0.168075	0.336151	0.336151	0.55811	0.504226	0.504226	0.615206	0.672301	0.615206	0.55811	0.44713	0.443917	0.55811	0.561322	0.561322	0.390034	0.390034	0.501014	0.55811	0.393247	0.332938	0.275842	0.390034
NM_146182,MGI:1277971,Klc3,kinesin light chain 3,Gene	0.0538835	0.164863	0.218746	0.218746	0.218746	0.218746	0.218746	0.164863	0.164863	0	0.0538835	0.0538835	0.0538835	0.0538835	0.0538835	0.0538835	0.0538835	0.0538835	0	0	0	0	0	0.057096	0.057096	0.114192	0.168075	0.168075	0.168075	0.225171	0.332938	0.329726	0.326513	0.440705	0.440705	0.440705	0.440705	0.329726	0.221959	0.168075	0.114192	0	0.057096	0.057096	0.057096	0.225171	0.225171	0.339364	0.396459
NM_025943,MGI:1914311,Dzip1,DAZ interacting protein 1,Gene	0	0	0.0538835	0.107767	0.107767	0.164863	0.164863	0.164863	0.164863	0.11098	0.057096	0.057096	0	0	0.057096	0.057096	0.057096	0.057096	0.057096	0.057096	0.11098	0.107767	0.107767	0.107767	0.107767	0.107767	0.107767	0.0538835	0.057096	0.057096	0.114192	0.114192	0.114192	0.114192	0.114192	0.057096	0.171288	0.171288	0.114192	0.171288	0.171288	0.171288	0.225171	0.164863	0.164863	0.275842	0.437493	0.380396	0.548472
NM_029365,MGI:1922863,Med25,mediator of RNA polymerase II transcription, subunit 25 homolog (yeast),Gene	0.057096	0.057096	0.218746	0.329726	0.437493	0.494588	0.656238	0.713334	0.770431	0.662664	0.554897	0.443917	0.275842	0.168075	0.057096	0.057096	0	0	0.114192	0.114192	0.114192	0.168075	0.168075	0.168075	0.225171	0.168075	0.221959	0.336151	0.390034	0.450343	0.504226	0.675515	0.783282	0.783282	1.01167	0.954567	0.954567	0.954567	0.786493	0.729399	0.564535	0.332938	0.279055	0.164863	0.164863	0.107767	0.107767	0.164863	0.168075
NM_016933,MGI:97811,Ptprcap,protein tyrosine phosphatase, receptor type, C polypeptide-associated protein,Gene	0.282268	0.225171	0.225171	0.339364	0.453556	0.453556	0.453556	0.399672	0.399672	0.342576	0.28548	0.171288	0.114192	0.057096	0.057096	0	0	0	0	0	0	0	0.11098	0.164863	0.164863	0.164863	0.164863	0.164863	0.164863	0.11098	0.0538835	0.0538835	0.107767	0.107767	0.107767	0.16165	0.16165	0.16165	0.16165	0.0538835	0.0538835	0.0538835	0	0.0538835	0.0538835	0.0538835	0.107767	0.215533	0.215533
NM_198671,MGI:1098275,Gse1,genetic suppressor element 1,Gene	0	0	0	0.0538835	0.0538835	0.11098	0.11098	0.11098	0.164863	0.164863	0.11098	0.11098	0.11098	0.168075	0.168075	0.168075	0.171288	0.171288	0.171288	0.171288	0.114192	0.057096	0.057096	0	0	0	0	0	0	0	0.057096	0.057096	0.057096	0.057096	0.057096	0.114192	0.114192	0.114192	0.114192	0.114192	0.114192	0.114192	0.057096	0.057096	0	0.057096	0.11098	0.164863	0.218746
NM_023805,MGI:1923507,Slc38a3,solute carrier family 38, member 3,Gene	0.057096	0.057096	0.057096	0.114192	0.168075	0.168075	0.168075	0.221959	0.218746	0.218746	0.329726	0.272629	0.332938	0.332938	0.390034	0.282268	0.282268	0.225171	0.225171	0.225171	0.11098	0.11098	0.11098	0.168075	0.168075	0.114192	0.114192	0.168075	0.225171	0.279055	0.279055	0.221959	0.221959	0.275842	0.501014	0.501014	0.665876	0.611993	0.665876	0.665876	0.776856	0.611993	0.383609	0.329726	0.272629	0.272629	0.275842	0.164863	0.164863
NM_028021,MGI:1919210,Myh14,myosin, heavy polypeptide 14,Gene	0.11098	0.11098	0	0	0	0	0	0	0	0.0538835	0.0538835	0.0538835	0.0538835	0.0538835	0.0538835	0.0538835	0	0.0538835	0.0538835	0.0538835	0.0538835	0.0538835	0.0538835	0.0538835	0.0538835	0	0	0	0	0	0.0538835	0.164863	0.218746	0.275842	0.275842	0.332938	0.386821	0.386821	0.383609	0.386821	0.443917	0.386821	0.386821	0.329726	0.383609	0.440705	0.440705	0.383609	0.494588
NM_133940,MGI:2141676,Fbxl14,F-box and leucine-rich repeat protein 14,Gene	0.221959	0.164863	0.11098	0.11098	0.11098	0.0538835	0	0	0.057096	0.057096	0.057096	0.057096	0.171288	0.282268	0.282268	0.225171	0.225171	0.282268	0.339364	0.282268	0.171288	0.171288	0.228384	0.28548	0.339364	0.282268	0.332938	0.440705	0.551685	0.605568	0.548472	0.494588	0.437493	0.329726	0.221959	0.11098	0.057096	0.057096	0	0	0.0538835	0.164863	0.164863	0.218746	0.275842	0.332938	0.386821	0.494588	0.440705
NM_011385,MGI:98310,Ski,ski sarcoma viral oncogene homolog (avian),Gene	0.665876	0.665876	0.554897	0.551685	0.494588	0.602355	0.602355	0.380396	0.326513	0.383609	0.329726	0.221959	0.114192	0.114192	0.114192	0.168075	0.168075	0.168075	0.168075	0.11098	0.11098	0.11098	0.11098	0.11098	0.11098	0.11098	0.11098	0.11098	0.11098	0.11098	0.057096	0	0	0	0	0	0	0	0	0	0.0538835	0.107767	0.107767	0.107767	0.107767	0.215533	0.215533	0.269417	0.272629
NM_008262,MGI:1196423,Onecut1,one cut domain, family member 1,Gene	0.057096	0.057096	0.057096	0.0538835	0.0538835	0.0538835	0.107767	0.107767	0.16165	0.16165	0.107767	0.107767	0.107767	0.107767	0.0538835	0	0.0538835	0.0538835	0.0538835	0.11098	0.11098	0.11098	0.168075	0.114192	0.114192	0.114192	0.057096	0.057096	0.114192	0.168075	0.11098	0.168075	0.168075	0.279055	0.279055	0.279055	0.221959	0.275842	0.275842	0.218746	0.218746	0.218746	0.218746	0.218746	0.221959	0.225171	0.225171	0.171288	0.225171
NM_008445,MGI:107979,Kif3c,kinesin family member 3C,Gene	0.329726	0.329726	0.329726	0.272629	0.272629	0.16165	0.215533	0.0538835	0.0538835	0.11098	0.11098	0.11098	0.11098	0.11098	0.11098	0.168075	0.168075	0.11098	0.11098	0.11098	0.11098	0.11098	0	0	0	0	0	0	0	0	0	0.057096	0.057096	0.057096	0.11098	0.168075	0.168075	0.168075	0.164863	0.221959	0.221959	0.168075	0.168075	0.275842	0.390034	0.390034	0.332938	0.386821	0.443917
NM_011718,MGI:108061,Wnt10b,wingless related MMTV integration site 10b,Gene	0.225171	0.225171	0.171288	0.171288	0.11098	0.225171	0.225171	0.282268	0.279055	0.279055	0.279055	0.279055	0.225171	0.164863	0.221959	0.221959	0.221959	0.329726	0.329726	0.383609	0.383609	0.272629	0.16165	0.16165	0.16165	0.0538835	0.0538835	0	0	0	0.0538835	0.0538835	0.107767	0.164863	0.218746	0.275842	0.275842	0.275842	0.275842	0.275842	0.218746	0.218746	0.107767	0.107767	0.11098	0.11098	0.11098	0.114192	0.114192
NM_016713,MGI:1355329,Mink1,misshapen-like kinase 1 (zebrafish),Gene	0.11098	0.11098	0.11098	0.11098	0.0538835	0.0538835	0.0538835	0.0538835	0.0538835	0.0538835	0.0538835	0.0538835	0.0538835	0.168075	0.168075	0.168075	0.221959	0.221959	0.221959	0.221959	0.279055	0.221959	0.168075	0.168075	0.221959	0.275842	0.275842	0.332938	0.218746	0.218746	0.272629	0.164863	0.11098	0.11098	0.11098	0.0538835	0.215533	0.269417	0.269417	0.269417	0.326513	0.383609	0.383609	0.437493	0.275842	0.168075	0.168075	0.168075	0.168075
NM_025611,MGI:1913765,Cul7,cullin 7,Gene	0.225171	0.168075	0.168075	0.0538835	0	0	0	0	0	0.0538835	0.0538835	0.0538835	0.11098	0.11098	0.11098	0.11098	0.221959	0.225171	0.44713	0.840377	0.837166	1.00524	1.11622	1.22398	1.2272	1.27787	1.04948	0.830739	0.662664	0.662664	0.497801	0.437493	0.329726	0.164863	0.107767	0.107767	0.107767	0.11098	0.168075	0.168075	0.168075	0.168075	0.168075	0.221959	0.279055	0.221959	0.11098	0.11098	0.11098
NM_016759,MGI:1858752,Rundc3a,RUN domain containing 3A,Gene	0.494588	0.494588	0.440705	0.221959	0.168075	0.221959	0.164863	0.221959	0.168075	0.168075	0.168075	0.168075	0.057096	0.057096	0.057096	0	0	0	0	0	0	0	0	0.057096	0.11098	0.11098	0.11098	0.11098	0.11098	0.11098	0.0538835	0	0	0	0	0	0	0	0	0	0	0	0	0	0	0	0.057096	0.057096	0.11098
NM_053100,MGI:1933302,Trim8,tripartite motif-containing 8,Gene	0	0	0	0	0	0.221959	0.221959	0.221959	0.221959	0.279055	0.279055	0.279055	0.168075	0.057096	0.057096	0.057096	0	0	0	0	0	0.11098	0.164863	0.164863	0.164863	0.221959	0.275842	0.329726	0.218746	0.218746	0.218746	0.218746	0.218746	0.107767	0.107767	0.0538835	0	0	0	0	0	0.0538835	0.0538835	0.107767	0.107767	0.107767	0.107767	0.107767	0.0538835
NM_009361,MGI:101934,Tfdp1,transcription factor Dp 1,Gene	0	0	0	0.114192	0.114192	0.168075	0.168075	0.225171	0.225171	0.279055	0.164863	0.218746	0.272629	0.272629	0.215533	0.272629	0.272629	0.218746	0.218746	0.114192	0.114192	0.114192	0.114192	0.11098	0.11098	0.164863	0.107767	0.107767	0.215533	0.215533	0.272629	0.218746	0.272629	0.218746	0.329726	0.221959	0.221959	0.221959	0.275842	0.221959	0.221959	0.221959	0.11098	0.11098	0.11098	0.114192	0.11098	0.168075	0.279055
NM_010544,MGI:96533,Ihh,Indian hedgehog,Gene	0	0	0	0	0	0	0.0538835	0.107767	0.107767	0.107767	0.164863	0.164863	0.164863	0.164863	0.11098	0.057096	0.057096	0.164863	0.107767	0.107767	0.215533	0.215533	0.215533	0.215533	0.215533	0.272629	0.437493	0.437493	0.383609	0.440705	0.60878	0.662664	0.60878	0.386821	0.386821	0.44713	0.501014	0.386821	0.225171	0.225171	0.225171	0.225171	0.221959	0.164863	0.107767	0.164863	0.275842	0.390034	0.390034
NM_001013823,MGI:3651030,Krtap4-16,keratin associated protein 4-16,Gene	0.0538835	0.0538835	0.164863	0.164863	0.164863	0.164863	0.275842	0.332938	0.332938	0.221959	0.221959	0.221959	0.221959	0.168075	0.164863	0.0538835	0.0538835	0.0538835	0.0538835	0.0538835	0.0538835	0	0	0	0	0	0	0	0	0.057096	0.057096	0.057096	0.057096	0.114192	0.114192	0.114192	0.114192	0.057096	0.057096	0.057096	0.057096	0	0	0	0	0	0.0538835	0.0538835	0.0538835
NM_011819,MGI:1346047,Gdf15,growth differentiation factor 15,Gene	0.225171	0.225171	0.171288	0.171288	0.114192	0.057096	0	0	0.057096	0.057096	0.057096	0.057096	0.057096	0.057096	0.057096	0.11098	0.0538835	0.0538835	0.0538835	0.0538835	0.0538835	0.0538835	0	0	0	0	0.0538835	0.0538835	0.0538835	0.11098	0.11098	0.164863	0.164863	0.329726	0.383609	0.437493	0.545259	0.545259	0.656238	0.602355	0.551685	0.440705	0.332938	0.275842	0.275842	0.279055	0.275842	0.218746	0.218746
NM_001080819,MGI:1935147,Arid1a,AT rich interactive domain 1A (SWI-like),Gene	0.168075	0.168075	0.221959	0.221959	0.221959	0.164863	0.107767	0.0538835	0.0538835	0	0	0	0	0	0.107767	0.107767	0.221959	0.221959	0.275842	0.275842	0.275842	0.221959	0.168075	0.11098	0.0538835	0	0	0	0	0	0	0.0538835	0.11098	0.168075	0.168075	0.221959	0.383609	0.383609	0.440705	0.551685	0.491376	0.491376	0.437493	0.332938	0.390034	0.332938	0.221959	0.221959	0.279055
NM_025725,MGI:1913967,Ccdc96,coiled-coil domain containing 96,Gene	0.561322	0.561322	0.840377	0.840377	0.891049	0.891049	0.837166	0.944932	0.891049	0.776856	0.722973	0.891049	0.669089	0.611993	0.561322	0.504226	0.450343	0.450343	0.225171	0.332938	0.440705	0.383609	0.269417	0.269417	0.269417	0.269417	0.16165	0.107767	0.0538835	0.11098	0.11098	0.164863	0.164863	0.164863	0.164863	0.164863	0.107767	0.107767	0.107767	0.168075	0.168075	0.168075	0.221959	0.221959	0.168075	0.168075	0.168075	0.0538835	0.218746
NM_020596,MGI:99252,Egr4,early growth response 4,Gene	0.057096	0.057096	0.057096	0.057096	0.057096	0.057096	0.057096	0	0	0	0	0	0	0	0	0	0	0	0	0	0	0	0	0	0	0	0	0	0	0.057096	0.11098	0.11098	0.168075	0.225171	0.279055	0.336151	0.44713	0.336151	0.336151	0.336151	0.279055	0.279055	0.168075	0.057096	0.057096	0.164863	0.164863	0.221959	0.275842
NM_018797,MGI:1890127,Plxnc1,plexin C1,Gene	0.057096	0.114192	0.171288	0.282268	0.339364	0.339364	0.393247	0.504226	0.44713	0.561322	0.561322	0.611993	0.780069	0.783282	0.783282	0.729399	0.55811	0.618418	0.507439	0.28548	0.228384	0.171288	0.171288	0.171288	0.057096	0	0	0	0	0	0	0	0	0	0	0	0	0	0.057096	0.057096	0.057096	0.057096	0.057096	0.057096	0.114192	0.114192	0.11098	0.164863	0.164863
NM_198190,MGI:97381,Ntf5,neurotrophin 5,Gene	0.272629	0.215533	0.215533	0.107767	0.0538835	0.0538835	0.0538835	0	0	0.0538835	0.107767	0.107767	0.107767	0.16165	0.16165	0.16165	0.16165	0.107767	0.0538835	0.0538835	0.0538835	0	0	0	0.057096	0.057096	0.114192	0.114192	0.114192	0.114192	0.114192	0.114192	0.057096	0	0	0.11098	0.11098	0.164863	0.164863	0.164863	0.164863	0.221959	0.279055	0.225171	0.171288	0.228384	0.282268	0.282268	0.225171
NM_175263,MGI:1924833,Notum,notum pectinacetylesterase homolog (Drosophila),Gene	0.168075	0.114192	0.171288	0.114192	0.168075	0.221959	0.279055	0.393247	0.336151	0.336151	0.332938	0.443917	0.55811	0.44713	0.501014	0.55811	0.615206	0.615206	0.55811	0.501014	0.443917	0.386821	0.440705	0.269417	0.269417	0.215533	0.272629	0.332938	0.332938	0.279055	0.336151	0.336151	0.336151	0.282268	0.225171	0.11098	0.11098	0	0	0	0.057096	0.057096	0.057096	0.057096	0.057096	0.11098	0.11098	0.0538835	0.0538835
NM_011837,MGI:1346030,Ly6h,lymphocyte antigen 6 complex, locus H,Gene	0.057096	0.057096	0.057096	0.057096	0.11098	0.11098	0.11098	0.164863	0.107767	0.107767	0.107767	0.0538835	0.0538835	0.0538835	0.0538835	0.11098	0.11098	0.11098	0.11098	0.168075	0.168075	0.225171	0.114192	0.171288	0.28548	0.28548	0.28548	0.228384	0.28548	0.228384	0.282268	0.221959	0.164863	0.279055	0.279055	0.336151	0.332938	0.332938	0.279055	0.279055	0.329726	0.272629	0.43428	0.491376	0.497801	0.497801	0.60878	0.554897	0.60878
NM_008005,MGI:1277980,Fgf18,fibroblast growth factor 18,Gene	0	0.057096	0.057096	0.057096	0.057096	0.057096	0.057096	0.057096	0.114192	0.11098	0.272629	0.443917	0.443917	0.497801	0.497801	0.494588	0.551685	0.60878	0.611993	0.551685	0.551685	0.659451	0.716547	0.605568	0.440705	0.329726	0.272629	0.272629	0.11098	0.107767	0.221959	0.491376	0.491376	0.602355	0.770431	0.770431	0.770431	0.827527	0.716547	0.60878	0.60878	0.443917	0.611993	0.773643	0.824315	0.713334	0.773643	0.773643	0.71976
NM_001081387,MGI:3652571,Ctcfl,CCCTC-binding factor (zinc finger protein)-like,Gene	0.057096	0.114192	0.114192	0.114192	0.114192	0.057096	0.11098	0.11098	0.0538835	0.0538835	0.0538835	0.0538835	0.0538835	0	0	0	0	0.0538835	0.0538835	0.0538835	0.0538835	0.0538835	0.164863	0.164863	0.164863	0.11098	0.11098	0.225171	0.225171	0.225171	0.225171	0.386821	0.440705	0.440705	0.437493	0.548472	0.551685	0.659451	0.548472	0.501014	0.55811	0.55811	0.501014	0.501014	0.44713	0.393247	0.393247	0.279055	0.168075
NM_177262,MGI:108022,Pkn1,protein kinase N1,Gene	0.0538835	0.0538835	0	0	0	0	0	0.057096	0.057096	0.114192	0.114192	0.114192	0.114192	0.114192	0.057096	0.057096	0.057096	0	0	0	0	0	0	0	0	0	0.0538835	0.11098	0.11098	0.11098	0.168075	0.221959	0.279055	0.336151	0.336151	0.279055	0.386821	0.386821	0.275842	0.437493	0.43428	0.484951	0.431067	0.377184	0.380396	0.380396	0.329726	0.275842	0.275842
NM_181074,MGI:1915522,Lingo1,leucine rich repeat and Ig domain containing 1,Gene	0.336151	0.339364	0.228384	0.171288	0.057096	0.057096	0.11098	0.11098	0.164863	0.164863	0.164863	0.221959	0.393247	0.393247	0.453556	0.628055	0.68515	0.628055	0.68515	0.628055	0.564535	0.507439	0.393247	0.221959	0.221959	0.279055	0.275842	0.168075	0.225171	0.225171	0.279055	0.279055	0.221959	0.221959	0.168075	0.225171	0.225171	0.225171	0.228384	0.339364	0.339364	0.339364	0.396459	0.339364	0.44713	0.390034	0.390034	0.332938	0.390034
NM_007806,MGI:1316658,Cyba,cytochrome b-245, alpha polypeptide,Gene	0.443917	0.443917	0.390034	0.390034	0.282268	0.282268	0.279055	0.221959	0.275842	0.218746	0.218746	0.218746	0.218746	0.218746	0.218746	0.16165	0.0538835	0.0538835	0.0538835	0.0538835	0.107767	0.0538835	0.0538835	0.215533	0.215533	0.215533	0.215533	0.16165	0.215533	0.272629	0.11098	0.11098	0.11098	0.11098	0.11098	0.11098	0.057096	0	0	0	0	0	0	0.057096	0.057096	0.171288	0.564535	0.564535	0.618418
NM_007559,MGI:107335,Bmp8b,bone morphogenetic protein 8b,Gene	0	0	0	0	0	0	0	0	0	0	0	0	0	0	0	0	0.057096	0.057096	0.057096	0.057096	0.168075	0.225171	0.44713	0.443917	0.501014	0.615206	0.729399	0.894261	0.783282	0.675515	0.615206	0.615206	0.55811	0.501014	0.44713	0.44713	0.44713	0.450343	0.450343	0.339364	0.396459	0.339364	0.282268	0.168075	0.11098	0.11098	0.168075	0.11098	0.326513
NM_009272,MGI:102690,Srm,spermidine synthase,Gene	0.0538835	0.0538835	0.0538835	0	0	0	0	0	0	0	0	0	0.057096	0.057096	0.114192	0.114192	0.114192	0.114192	0.114192	0.114192	0.057096	0	0.0538835	0.0538835	0.0538835	0.0538835	0.0538835	0.107767	0.107767	0.107767	0.107767	0.107767	0.16165	0.16165	0.16165	0.107767	0.107767	0.0538835	0.0538835	0.107767	0.0538835	0.0538835	0.0538835	0.0538835	0.0538835	0.107767	0.164863	0.218746	0.272629
NM_001004157,MGI:2449455,Scarf1,scavenger receptor class F, member 1,Gene	0.0538835	0.0538835	0.272629	0.272629	0.272629	0.218746	0.218746	0.218746	0.218746	0.272629	0.11098	0.11098	0.11098	0.168075	0.168075	0.221959	0.221959	0.225171	0.279055	0.279055	0.221959	0.275842	0.221959	0.221959	0.221959	0.0538835	0.0538835	0.0538835	0.0538835	0	0	0	0	0	0	0.057096	0.057096	0.11098	0.11098	0.11098	0.11098	0.11098	0.164863	0.107767	0.164863	0.218746	0.218746	0.329726	0.386821
NM_010683,MGI:99914,Lamc1,laminin, gamma 1,Gene	0.11098	0.11098	0.11098	0.11098	0.11098	0.11098	0.0538835	0.11098	0.168075	0.225171	0.443917	0.443917	0.554897	0.669089	0.669089	0.669089	0.669089	0.393247	0.393247	0.393247	0.225171	0.057096	0.057096	0	0.057096	0.057096	0.057096	0.057096	0.057096	0.057096	0.057096	0	0	0	0	0	0	0	0	0	0	0	0.057096	0.057096	0.057096	0.114192	0.171288	0.225171	0.282268
NM_023260,MGI:1930188,Mrps34,mitochondrial ribosomal protein S34,Gene	0.057096	0.114192	0.114192	0.114192	0.114192	0.114192	0.057096	0.057096	0	0	0	0	0	0	0	0	0	0	0.171288	0.282268	0.504226	0.504226	0.615206	0.672301	0.729399	0.726185	0.669089	0.618418	0.615206	0.618418	0.615206	0.672301	0.672301	0.618418	0.507439	0.393247	0.339364	0.282268	0.114192	0.228384	0.171288	0.114192	0.171288	0.171288	0.171288	0.171288	0.114192	0.114192	0.114192
NM_009335,MGI:106032,Tcfap2c,transcription factor AP-2, gamma,Gene	0.0538835	0.107767	0.107767	0.107767	0.107767	0.221959	0.221959	0.329726	0.386821	0.332938	0.332938	0.386821	0.548472	0.545259	0.653027	0.43428	0.488163	0.488163	0.488163	0.272629	0.215533	0.107767	0.0538835	0.0538835	0	0	0.0538835	0.107767	0.107767	0.107767	0.107767	0.221959	0.221959	0.221959	0.279055	0.386821	0.386821	0.386821	0.443917	0.329726	0.386821	0.332938	0.114192	0.168075	0.168075	0.282268	0.282268	0.339364	0.393247
NM_144847,MGI:2385017,Nrbp2,nuclear receptor binding protein 2,Gene	0.168075	0.168075	0.168075	0.057096	0.057096	0.057096	0.0538835	0.11098	0.225171	0.225171	0.225171	0.225171	0.336151	0.336151	0.332938	0.332938	0.390034	0.44713	0.44713	0.393247	0.336151	0.336151	0.228384	0.171288	0.114192	0.057096	0.168075	0.225171	0.282268	0.282268	0.282268	0.282268	0.339364	0.450343	0.336151	0.332938	0.386821	0.440705	0.383609	0.494588	0.329726	0.272629	0.326513	0.218746	0.275842	0.221959	0.221959	0.221959	0.221959
NM_201385,MGI:1277961,Plec,plectin,Gene	0.168075	0.164863	0.218746	0.218746	0.218746	0.218746	0.164863	0.107767	0.0538835	0	0.0538835	0.16165	0.16165	0.16165	0.16165	0.16165	0.16165	0.107767	0.0538835	0	0	0	0	0	0	0.057096	0.057096	0.057096	0.057096	0.11098	0.11098	0.218746	0.218746	0.218746	0.272629	0.272629	0.218746	0.329726	0.221959	0.275842	0.218746	0.386821	0.494588	0.602355	0.824315	0.767219	0.767219	0.878195	0.710123
NM_001081982,MGI:97311,Nfix,nuclear factor I/X,Gene	0.107767	0.107767	0.0538835	0.16165	0.215533	0.269417	0.484951	0.538835	0.542046	0.542046	0.649811	0.542046	0.542046	0.380396	0.272629	0.215533	0.269417	0.215533	0.107767	0.269417	0.377184	0.3233	0.3233	0.269417	0.269417	0.269417	0.215533	0	0.0538835	0.221959	0.329726	0.443917	0.554897	0.665876	0.665876	0.938507	0.992387	0.881411	0.824315	0.713334	0.656238	0.656238	0.605568	0.332938	0.332938	0.279055	0.279055	0.168075	0.168075
NM_144868,MGI:1861733,Pcnxl3,pecanex-like 3 (Drosophila),Gene	0	0	0	0	0	0	0	0	0	0	0	0	0	0	0	0	0	0	0	0	0	0.11098	0.11098	0.11098	0.11098	0.11098	0.225171	0.282268	0.28548	0.228384	0.282268	0.336151	0.336151	0.279055	0.501014	0.497801	0.716547	0.770431	0.716547	0.770431	0.767219	0.656238	0.488163	0.3233	0.326513	0.380396	0.437493	0.329726	0.440705
NM_008381,MGI:96571,Inhbb,inhibin beta-B,Gene	0.0538835	0.0538835	0.0538835	0.0538835	0.0538835	0.107767	0.107767	0.107767	0.107767	0.107767	0.107767	0.218746	0.272629	0.218746	0.164863	0.221959	0.221959	0.390034	0.332938	0.279055	0.225171	0.282268	0.225171	0.225171	0.171288	0.057096	0.114192	0.114192	0.057096	0.114192	0.114192	0.114192	0.114192	0.11098	0.11098	0.11098	0.0538835	0.107767	0.16165	0.218746	0.164863	0.164863	0.164863	0.218746	0.221959	0.279055	0.225171	0.168075	0.168075
NM_009180,MGI:107553,St6galnac2,ST6 (alpha-N-acetyl-neuraminyl-2,3-beta-galactosyl-1,3)-N-acetylgalactosaminide alpha-2,6-sialyltransferase 2,Gene	0.171288	0.171288	0.171288	0.114192	0	0	0.057096	0.057096	0.057096	0.057096	0.057096	0.228384	0.342576	0.342576	0.342576	0.342576	0.342576	0.450343	0.279055	0.164863	0.164863	0.107767	0.107767	0.107767	0.0538835	0	0	0	0.057096	0.057096	0.168075	0.279055	0.279055	0.279055	0.332938	0.332938	0.332938	0.443917	0.443917	0.386821	0.497801	0.55811	0.615206	0.783282	0.669089	0.665876	0.773643	0.71976	0.548472
NM_001037178,MGI:102463,Nfatc2,nuclear factor of activated T-cells, cytoplasmic, calcineurin-dependent 2,Gene	0.168075	0.221959	0.164863	0.275842	0.275842	0.275842	0.275842	0.275842	0.221959	0.168075	0.11098	0	0	0	0	0	0	0	0	0.107767	0.107767	0.107767	0.107767	0.272629	0.329726	0.383609	0.329726	0.386821	0.443917	0.55811	0.501014	0.507439	0.450343	0.453556	0.342576	0.342576	0.228384	0.171288	0.114192	0.057096	0	0	0	0.168075	0.332938	0.332938	0.611993	0.611993	0.665876
NM_031408,MGI:1888677,Gigyf1,GRB10 interacting GYF protein 1,Gene	0.282268	0.168075	0.279055	0.336151	0.339364	0.339364	0.510652	0.453556	0.453556	0.456768	0.399672	0.342576	0.339364	0.168075	0.11098	0.11098	0.0538835	0.0538835	0.0538835	0	0.057096	0.114192	0.221959	0.275842	0.275842	0.275842	0.275842	0.275842	0.329726	0.275842	0.221959	0.221959	0.221959	0.275842	0.275842	0.164863	0.164863	0.168075	0.168075	0.168075	0.114192	0.114192	0.057096	0.057096	0	0	0	0	0.0538835
NM_009361,MGI:101934,Tfdp1,transcription factor Dp 1,Gene	0	0	0	0	0	0.114192	0.114192	0.168075	0.168075	0.168075	0.225171	0.225171	0.279055	0.164863	0.218746	0.272629	0.272629	0.215533	0.272629	0.218746	0.218746	0.164863	0.114192	0.114192	0.114192	0.114192	0.11098	0.11098	0.164863	0.107767	0.215533	0.215533	0.215533	0.218746	0.218746	0.218746	0.218746	0.329726	0.221959	0.221959	0.221959	0.275842	0.221959	0.221959	0.11098	0.11098	0.11098	0.11098	0.057096
NM_198610,MGI:2681842,Igsf21,immunoglobin superfamily, member 21,Gene	0.497801	0.443917	0.386821	0.386821	0.0538835	0.107767	0.0538835	0.0538835	0.11098	0.11098	0.11098	0.11098	0.164863	0.168075	0.221959	0.221959	0.164863	0.164863	0.164863	0.164863	0.0538835	0.057096	0.057096	0.057096	0.057096	0.057096	0.057096	0.057096	0.057096	0	0.057096	0.164863	0.221959	0.221959	0.221959	0.275842	0.275842	0.218746	0.275842	0.164863	0.164863	0.164863	0.218746	0.164863	0.164863	0.221959	0.11098	0.11098	0.275842
NM_133772,MGI:1924150,Ssbp4,single stranded DNA binding protein 4,Gene	0.833952	0.776856	0.665876	0.60878	0.497801	0.332938	0.114192	0.114192	0.057096	0	0	0	0	0	0	0	0	0	0	0	0	0	0.057096	0.057096	0.057096	0.057096	0.057096	0.057096	0.057096	0.0538835	0.11098	0.164863	0.164863	0.218746	0.218746	0.272629	0.272629	0.326513	0.215533	0.269417	0.269417	0.215533	0.16165	0.218746	0.218746	0.221959	0.332938	0.279055	0.386821
NM_009893,MGI:1313268,Chrd,chordin,Gene	0.437493	0.383609	0.383609	0.275842	0.168075	0.057096	0	0	0	0.0538835	0.0538835	0.0538835	0.0538835	0.0538835	0.0538835	0.0538835	0.0538835	0	0.057096	0.164863	0.218746	0.272629	0.383609	0.383609	0.383609	0.383609	0.272629	0.221959	0.225171	0.114192	0.225171	0.282268	0.282268	0.282268	0.282268	0.225171	0.282268	0.225171	0.228384	0.225171	0.336151	0.279055	0.336151	0.393247	0.336151	0.390034	0.336151	0.282268	0.336151
NM_145151,MGI:2675296,Crebzf,CREB/ATF bZIP transcription factor,Gene	0.168075	0.171288	0.171288	0.171288	0.494588	0.494588	0.494588	0.494588	0.3233	0.484951	0.75437	0.484951	0.431067	0.431067	0.431067	0.431067	0.431067	0.057096	0.057096	0.057096	0.057096	0.11098	0.11098	0.11098	0.0538835	0.0538835	0.0538835	0.0538835	0	0	0	0	0	0	0	0	0	0	0	0	0	0	0	0	0.0538835	0.0538835	0.11098	0.11098	0.168075
NM_027960,MGI:1919104,Dpep3,dipeptidase 3,Gene	0	0	0.11098	0.11098	0.11098	0.168075	0.168075	0.168075	0.168075	0.11098	0.057096	0.057096	0	0	0.057096	0.057096	0.11098	0.11098	0.11098	0.11098	0.164863	0.164863	0.107767	0.164863	0.11098	0.11098	0.11098	0.171288	0.171288	0.171288	0.171288	0.114192	0.114192	0.114192	0.057096	0.057096	0.057096	0.114192	0.114192	0.114192	0.171288	0.171288	0.450343	0.564535	0.564535	0.564535	0.675515	0.618418	0.618418
NM_010096,MGI:894289,Ebf3,early B-cell factor 3,Gene	0.71976	0.60878	0.60878	0.71976	0.722973	0.71976	0.554897	0.443917	0.44713	0.44713	0.336151	0.336151	0.386821	0.275842	0.275842	0.164863	0.275842	0.332938	0.329726	0.221959	0.221959	0.221959	0.221959	0.164863	0.332938	0.221959	0.332938	0.390034	0.44713	0.44713	0.44713	0.393247	0.393247	0.339364	0.282268	0.168075	0.168075	0.168075	0.168075	0.0538835	0.0538835	0.0538835	0.0538835	0.0538835	0.107767	0.107767	0.0538835	0.0538835	0.0538835
NM_024412,MGI:1329026,Clcnka,chloride channel Ka,Gene	0.0538835	0.0538835	0.0538835	0.164863	0.218746	0.218746	0.218746	0.164863	0.164863	0.272629	0.16165	0.107767	0.16165	0.16165	0.16165	0.16165	0.218746	0.168075	0.221959	0.221959	0.168075	0.282268	0.282268	0.225171	0.168075	0.114192	0.171288	0.225171	0.225171	0.11098	0.11098	0.11098	0.11098	0.11098	0	0.0538835	0.16165	0.326513	0.383609	0.383609	0.437493	0.437493	0.437493	0.440705	0.332938	0.275842	0.275842	0.390034	0.44713
NM_001047436,MGI:1927223,Pard6a,par-6 (partitioning defective 6,) homolog alpha (C. elegans),Gene	0	0	0	0.057096	0.11098	0.11098	0.164863	0.218746	0.218746	0.272629	0.329726	0.326513	0.272629	0.326513	0.329726	0.329726	0.390034	0.332938	0.279055	0.390034	0.390034	0.393247	0.336151	0.279055	0.386821	0.443917	0.443917	0.336151	0.332938	0.332938	0.332938	0.390034	0.225171	0.225171	0.168075	0.168075	0.114192	0.171288	0.171288	0.114192	0.171288	0.171288	0.171288	0.171288	0.114192	0.114192	0.11098	0.221959	0.164863
NM_001083342,MGI:2444403,Ptchd2,patched domain containing 2,Gene	0	0	0	0	0	0	0.0538835	0.0538835	0.0538835	0.0538835	0.11098	0.11098	0.11098	0.11098	0.057096	0.057096	0.057096	0	0	0.057096	0.171288	0.225171	0.55811	0.611993	0.722973	0.722973	0.773643	0.659451	0.605568	0.383609	0.272629	0.336151	0.393247	0.339364	0.28548	0.28548	0.453556	0.510652	0.507439	0.393247	0.336151	0.44713	0.44713	0.501014	0.44713	0.390034	0.279055	0.279055	0.168075
NM_030256,MGI:1933114,Bcl9l,B-cell CLL/lymphoma 9-like,Gene	0.275842	0.332938	0.279055	0.332938	0.275842	0.218746	0.272629	0.272629	0.275842	0.218746	0.326513	0.443917	0.605568	0.662664	0.716547	0.773643	0.773643	0.773643	0.497801	0.440705	0.332938	0.221959	0.168075	0.0538835	0.0538835	0.11098	0.164863	0.168075	0.168075	0.168075	0.225171	0.225171	0.221959	0.275842	0.164863	0.272629	0.437493	0.605568	0.716547	0.770431	0.770431	0.887835	0.948144	0.897472	0.783282	0.729399	0.675515	0.624843	0.624843
NM_130796,MGI:2137642,Snx18,sorting nexin 18,Gene	0.057096	0.057096	0.057096	0.11098	0.11098	0.168075	0.168075	0.168075	0.11098	0.221959	0.275842	0.329726	0.272629	0.272629	0.329726	0.383609	0.272629	0.272629	0.11098	0.11098	0.11098	0.0538835	0.057096	0.057096	0.057096	0.057096	0.057096	0.11098	0.11098	0.0538835	0.0538835	0.0538835	0.0538835	0.0538835	0.0538835	0	0	0	0	0	0	0	0.057096	0.057096	0.057096	0.171288	0.171288	0.225171	0.282268
NM_001039551,MGI:2151055,Cnnm3,cyclin M3,Gene	0.057096	0.057096	0.057096	0.057096	0.057096	0.057096	0	0	0	0.0538835	0.0538835	0.0538835	0.0538835	0.0538835	0.0538835	0.0538835	0	0	0	0	0	0	0	0	0	0	0	0	0	0	0	0	0	0	0	0	0.0538835	0.0538835	0.0538835	0.0538835	0.0538835	0.0538835	0.168075	0.114192	0.114192	0.114192	0.114192	0.171288	0.171288
NM_130796,MGI:2137642,Snx18,sorting nexin 18,Gene	0.057096	0.057096	0.057096	0.11098	0.11098	0.168075	0.168075	0.11098	0.164863	0.221959	0.329726	0.329726	0.272629	0.329726	0.383609	0.383609	0.272629	0.272629	0.11098	0.11098	0.11098	0.11098	0.057096	0.057096	0.057096	0.057096	0.057096	0.11098	0.11098	0.0538835	0.0538835	0.0538835	0.0538835	0.0538835	0.0538835	0	0	0	0	0	0	0	0.057096	0.057096	0.114192	0.171288	0.171288	0.282268	0.282268
NM_153122,MGI:1922725,Oplah,5-oxoprolinase (ATP-hydrolysing),Gene	0.215533	0.16165	0.16165	0.215533	0.215533	0.16165	0.215533	0.16165	0.16165	0.16165	0.16165	0.107767	0.0538835	0.0538835	0	0	0	0	0	0	0	0	0.11098	0.11098	0.11098	0.11098	0.11098	0.11098	0.11098	0	0.0538835	0.0538835	0.0538835	0.0538835	0.11098	0.11098	0.11098	0.11098	0.057096	0.057096	0.057096	0.057096	0	0	0.057096	0.057096	0.057096	0.057096	0.114192
NM_009609,MGI:87906,Actg1,actin, gamma, cytoplasmic 1,Gene	0	0	0.0538835	0.0538835	0.11098	0.11098	0.11098	0.11098	0.11098	0.057096	0.057096	0.057096	0.057096	0.057096	0.114192	0.114192	0.168075	0.168075	0.11098	0.11098	0.282268	0.282268	0.225171	0.225171	0.282268	0.336151	0.390034	0.443917	0.329726	0.383609	0.551685	0.60878	0.551685	0.501014	0.44713	0.390034	0.336151	0.282268	0.057096	0.057096	0.057096	0	0	0.057096	0.057096	0.057096	0.11098	0.164863	0.164863
NM_183033,MGI:2443957,Zfp516,zinc finger protein 516,Gene	0.164863	0.164863	0.11098	0.0538835	0.0538835	0	0.0538835	0.0538835	0.0538835	0.0538835	0.0538835	0.0538835	0.11098	0.114192	0.225171	0.393247	0.393247	0.393247	0.393247	0.336151	0.279055	0.282268	0.171288	0.168075	0.168075	0.168075	0.168075	0.168075	0.11098	0.0538835	0	0	0	0	0.0538835	0.0538835	0.0538835	0.164863	0.164863	0.164863	0.164863	0.11098	0.11098	0.164863	0.11098	0.0538835	0.164863	0.164863	0.164863
NM_183221,MGI:3045256,Fat4,FAT tumor suppressor homolog 4 (Drosophila),Gene	0.386821	0.443917	0.611993	0.554897	0.390034	0.336151	0.336151	0.393247	0.390034	0.332938	0.221959	0.221959	0.221959	0.221959	0.164863	0.279055	0.279055	0.279055	0.332938	0.332938	0.332938	0.383609	0.269417	0.215533	0.215533	0.16165	0.16165	0.107767	0.0538835	0	0	0	0	0	0.057096	0.057096	0.057096	0.057096	0.057096	0.057096	0.057096	0	0	0	0	0.0538835	0.0538835	0.0538835	0.0538835
NM_008452,MGI:1342772,Klf2,Kruppel-like factor 2 (lung),Gene	0.0538835	0.107767	0.107767	0.107767	0.107767	0.107767	0.0538835	0.0538835	0.0538835	0	0	0	0	0	0	0	0	0	0	0.057096	0.057096	0.057096	0.057096	0.11098	0.11098	0.11098	0.107767	0.107767	0.107767	0.107767	0.0538835	0.107767	0.107767	0.107767	0.164863	0.218746	0.272629	0.272629	0.329726	0.390034	0.336151	0.336151	0.336151	0.282268	0.339364	0.453556	0.396459	0.453556	0.510652
NM_178699,MGI:2444790,B930041F14Rik,RIKEN cDNA B930041F14 gene,Gene	0.164863	0.11098	0.11098	0.11098	0.168075	0.168075	0.168075	0.11098	0.168075	0.168075	0.168075	0.057096	0.057096	0.114192	0.114192	0.057096	0.11098	0.11098	0.11098	0.11098	0.11098	0.0538835	0.0538835	0.0538835	0	0	0	0	0	0	0.057096	0.057096	0.168075	0.168075	0.225171	0.336151	0.336151	0.386821	0.440705	0.383609	0.329726	0.329726	0.272629	0.218746	0.164863	0.11098	0.057096	0.057096	0.057096
NM_010419,MGI:104876,Hes5,hairy and enhancer of split 5 (Drosophila),Gene	0.114192	0.114192	0.171288	0.168075	0.168075	0.11098	0.11098	0.11098	0.11098	0.0538835	0	0	0.057096	0.057096	0.057096	0.057096	0.057096	0.057096	0.057096	0.057096	0.057096	0.057096	0.11098	0.11098	0.11098	0.11098	0.11098	0.168075	0.11098	0.057096	0.057096	0.168075	0.221959	0.279055	0.336151	0.279055	0.44713	0.44713	0.504226	0.561322	0.55811	0.611993	0.611993	0.615206	0.55811	0.501014	0.390034	0.390034	0.339364
NM_025886,MGI:1914235,Rassf7,Ras association (RalGDS/AF-6) domain family (N-terminal) member 7,Gene	0.0538835	0.0538835	0.107767	0.164863	0.164863	0.164863	0.11098	0.11098	0.164863	0.221959	0.168075	0.225171	0.225171	0.279055	0.279055	0.282268	0.282268	0.168075	0.168075	0.11098	0.11098	0.057096	0	0	0	0.0538835	0.0538835	0.0538835	0.0538835	0.0538835	0.0538835	0.11098	0.11098	0.057096	0.057096	0.114192	0.114192	0.114192	0.057096	0.114192	0.114192	0.171288	0.171288	0.114192	0.171288	0.171288	0.114192	0.114192	0.275842
NM_007755,MGI:108442,Cpeb1,cytoplasmic polyadenylation element binding protein 1,Gene	0	0.0538835	0.0538835	0.107767	0.164863	0.221959	0.221959	0.279055	0.279055	0.225171	0.225171	0.114192	0.114192	0.057096	0.0538835	0.0538835	0.0538835	0.0538835	0.0538835	0.164863	0.164863	0.11098	0.168075	0.168075	0.279055	0.332938	0.279055	0.279055	0.336151	0.393247	0.336151	0.332938	0.339364	0.390034	0.44713	0.390034	0.501014	0.443917	0.554897	0.386821	0.336151	0.279055	0.336151	0.336151	0.386821	0.275842	0.383609	0.383609	0.380396
NM_198114,MGI:2677061,Dagla,diacylglycerol lipase, alpha,Gene	0.057096	0.114192	0.171288	0.171288	0.171288	0.114192	0.114192	0.114192	0.114192	0	0.0538835	0.0538835	0.16165	0.16165	0.16165	0.16165	0.16165	0.16165	0.107767	0.0538835	0	0	0	0	0	0	0.057096	0.11098	0.11098	0.11098	0.11098	0.11098	0.218746	0.326513	0.326513	0.440705	0.497801	0.60878	0.722973	0.669089	0.618418	0.453556	0.339364	0.396459	0.44713	0.393247	0.332938	0.443917	0.501014
NM_177231,MGI:99473,Arrb1,arrestin, beta 1,Gene	0.114192	0.057096	0	0	0	0	0	0	0	0	0	0	0	0	0	0	0	0	0	0.057096	0.057096	0.11098	0.164863	0.218746	0.218746	0.218746	0.16165	0.16165	0.16165	0.16165	0.0538835	0.0538835	0.0538835	0.0538835	0.0538835	0.0538835	0.0538835	0	0	0.0538835	0.0538835	0.107767	0.107767	0.16165	0.16165	0.383609	0.491376	0.599143	0.599143
NM_015779,MGI:2679229,Elane,elastase, neutrophil expressed,Gene	0.114192	0.114192	0.057096	0.057096	0.057096	0	0	0	0	0	0	0	0	0	0	0	0	0	0	0	0	0	0	0.057096	0.114192	0.114192	0.114192	0.114192	0.114192	0.114192	0.114192	0	0	0	0	0	0	0	0	0	0	0	0.107767	0.218746	0.218746	0.275842	0.332938	0.386821	0.386821
NM_017467,MGI:1860402,Zfp316,zinc finger protein 316,Gene	0.0538835	0.11098	0.11098	0.11098	0.218746	0.218746	0.164863	0.164863	0.164863	0.107767	0.107767	0.0538835	0	0	0	0.0538835	0.0538835	0.0538835	0.0538835	0.0538835	0.107767	0.107767	0.107767	0.279055	0.332938	0.386821	0.443917	0.390034	0.443917	0.443917	0.390034	0.218746	0.332938	0.332938	0.332938	0.279055	0.332938	0.440705	0.767219	0.656238	0.659451	0.659451	0.827527	0.773643	0.71976	0.611993	0.611993	0.60878	0.602355
NM_173774,MGI:2653235,Slc45a1,solute carrier family 45, member 1,Gene	0.107767	0.107767	0.107767	0.107767	0.107767	0.107767	0.16165	0.107767	0.16165	0.215533	0.215533	0.215533	0.326513	0.326513	0.272629	0.380396	0.329726	0.329726	0.329726	0.329726	0.218746	0.275842	0.168075	0.057096	0.057096	0.057096	0.057096	0.057096	0	0.057096	0.057096	0.114192	0.114192	0.114192	0.114192	0.114192	0.057096	0.057096	0	0	0	0	0.0538835	0.225171	0.332938	0.497801	0.71976	0.833952	1.11301
NM_001033399,MGI:2145304,Gfod1,glucose-fructose oxidoreductase domain containing 1,Gene	0.057096	0.057096	0.114192	0.114192	0.168075	0.168075	0.168075	0.221959	0.164863	0.164863	0.107767	0.107767	0.11098	0.11098	0.11098	0.168075	0.282268	0.336151	0.390034	0.332938	0.390034	0.390034	0.390034	0.164863	0.11098	0.164863	0.11098	0.11098	0.0538835	0.0538835	0.0538835	0.0538835	0	0.057096	0.057096	0.057096	0.11098	0.168075	0.168075	0.168075	0.225171	0.168075	0.168075	0.171288	0.114192	0.114192	0.171288	0.114192	0.221959
NM_007880,MGI:1328360,Arid3a,AT rich interactive domain 3A (BRIGHT-like),Gene	0.221959	0.168075	0.11098	0.11098	0.114192	0.057096	0.057096	0.057096	0.057096	0.168075	0.279055	0.386821	0.443917	0.501014	0.554897	0.611993	0.726185	0.669089	0.669089	0.618418	0.729399	0.840377	0.729399	0.504226	0.504226	0.450343	0.336151	0.225171	0.114192	0	0	0	0	0	0	0	0.057096	0.168075	0.225171	0.336151	0.336151	0.390034	0.390034	0.332938	0.332938	0.275842	0.275842	0.164863	0.164863
NM_027819,MGI:1918772,Ggt6,gamma-glutamyltransferase 6,Gene	0.107767	0.107767	0	0	0	0	0.057096	0.057096	0.057096	0.057096	0.168075	0.168075	0.168075	0.11098	0.11098	0.11098	0.11098	0.057096	0.114192	0.168075	0.168075	0.225171	0.225171	0.225171	0.225171	0.11098	0.11098	0.057096	0.057096	0.0538835	0.0538835	0.0538835	0.0538835	0.107767	0.107767	0.107767	0.0538835	0.0538835	0.0538835	0.0538835	0	0	0	0.057096	0.114192	0.114192	0.279055	0.279055	0.279055
NM_008434,MGI:108083,Kcnq1,potassium voltage-gated channel, subfamily Q, member 1,Gene	0.107767	0.164863	0.164863	0.164863	0.164863	0.11098	0.11098	0.11098	0.11098	0	0	0	0	0	0	0	0.11098	0.11098	0.11098	0.164863	0.164863	0.164863	0.221959	0.221959	0.164863	0.164863	0.11098	0.11098	0.11098	0.164863	0.107767	0.11098	0.168075	0.168075	0.221959	0.44713	0.504226	0.672301	0.672301	0.783282	0.726185	0.837166	0.55811	0.55811	0.672301	0.561322	0.618418	0.561322	0.618418
NM_001102404,MGI:87883,Acp5,acid phosphatase 5, tartrate resistant,Gene	0.0538835	0.0538835	0.0538835	0.0538835	0.0538835	0	0	0	0.057096	0.057096	0.057096	0.057096	0.057096	0.057096	0.057096	0.057096	0	0	0	0.11098	0.11098	0.11098	0.168075	0.168075	0.225171	0.225171	0.114192	0.114192	0.114192	0.114192	0.057096	0	0	0	0.0538835	0.0538835	0.0538835	0.11098	0.11098	0.168075	0.168075	0.168075	0.114192	0.114192	0.057096	0.114192	0.057096	0.164863	0.221959
NM_145926,MGI:2143974,Mgat4b,mannoside acetylglucosaminyltransferase 4, isoenzyme B,Gene	0.329726	0.329726	0.329726	0.329726	0.272629	0.272629	0.329726	0.272629	0.11098	0.11098	0.11098	0.11098	0.11098	0.107767	0.107767	0.0538835	0.0538835	0.0538835	0.0538835	0.0538835	0.057096	0.057096	0.057096	0.171288	0.171288	0.28548	0.342576	0.399672	0.342576	0.342576	0.342576	0.282268	0.225171	0.336151	0.390034	0.501014	0.611993	0.726185	0.726185	0.669089	0.669089	0.611993	0.501014	0.44713	0.443917	0.440705	0.440705	0.440705	0.443917
NM_025915,MGI:1914270,Tmem88,transmembrane protein 88,Gene	0	0	0	0.114192	0.497801	0.605568	0.716547	0.827527	0.881411	0.881411	0.881411	0.605568	0.329726	0.218746	0.11098	0	0	0	0	0	0	0	0	0	0.057096	0.057096	0.057096	0.164863	0.221959	0.221959	0.221959	0.164863	0.164863	0.164863	0.11098	0.057096	0	0	0	0	0	0	0	0	0	0.0538835	0.107767	0.164863	0.393247
NM_172449,MGI:2450877,Bzrap1,benzodiazapine receptor associated protein 1,Gene	0.897472	0.843589	0.786493	0.618418	0.399672	0.171288	0.057096	0.057096	0	0.0538835	0.0538835	0.0538835	0.0538835	0.0538835	0.107767	0.107767	0.0538835	0.0538835	0.0538835	0.11098	0.11098	0.057096	0.057096	0.057096	0.057096	0.114192	0.114192	0.057096	0.11098	0.11098	0.11098	0.11098	0.0538835	0.0538835	0.0538835	0	0	0	0	0	0.0538835	0.0538835	0.11098	0.168075	0.168075	0.168075	0.168075	0.171288	0.171288
NM_028055,MGI:1919264,Btbd17,BTB (POZ) domain containing 17,Gene	0.275842	0.221959	0.164863	0.164863	0.164863	0.0538835	0.0538835	0.16165	0.107767	0.107767	0.107767	0.107767	0.107767	0.107767	0	0	0	0	0	0	0	0	0	0	0	0	0	0.11098	0.11098	0.221959	0.221959	0.329726	0.386821	0.386821	0.386821	0.275842	0.386821	0.275842	0.168075	0.11098	0.164863	0.218746	0.218746	0.215533	0.218746	0.272629	0.272629	0.272629	0.218746
NM_008851,MGI:1197524,Pitpnm1,phosphatidylinositol transfer protein, membrane-associated 1,Gene	0.275842	0.332938	0.332938	0.275842	0.275842	0.221959	0.11098	0.11098	0.0538835	0.0538835	0.0538835	0.0538835	0.16165	0.16165	0.16165	0.16165	0.218746	0.275842	0.221959	0.221959	0.225171	0.279055	0.279055	0.279055	0.164863	0.164863	0.164863	0.0538835	0	0	0.057096	0.114192	0.171288	0.171288	0.171288	0.28548	0.396459	0.396459	0.282268	0.339364	0.282268	0.336151	0.221959	0.225171	0.221959	0.275842	0.275842	0.275842	0.275842
NM_172708,MGI:3584043,Dok7,docking protein 7,Gene	0.218746	0.16165	0.0538835	0.0538835	0.11098	0.168075	0.168075	0.279055	0.279055	0.332938	0.332938	0.221959	0.272629	0.386821	0.440705	0.329726	0.275842	0.275842	0.275842	0.221959	0.168075	0.107767	0.11098	0.168075	0.221959	0.221959	0.279055	0.279055	0.225171	0.225171	0.168075	0.057096	0.057096	0.114192	0.057096	0.057096	0.11098	0.164863	0.164863	0.221959	0.275842	0.272629	0.386821	0.332938	0.332938	0.450343	0.450343	0.55811	0.450343
NM_170684,MGI:2142747,Cpne7,copine VII,Gene	0.107767	0.107767	0.164863	0.218746	0.218746	0.218746	0.218746	0.164863	0.272629	0.329726	0.329726	0.275842	0.329726	0.329726	0.275842	0.168075	0.168075	0.164863	0.164863	0.168075	0.168075	0.168075	0.221959	0.275842	0.218746	0.164863	0.164863	0.107767	0.107767	0.0538835	0.0538835	0.0538835	0.11098	0.225171	0.225171	0.282268	0.282268	0.336151	0.336151	0.225171	0.164863	0.218746	0.272629	0.272629	0.386821	0.332938	0.332938	0.390034	0.443917
NM_176838,MGI:1924661,Esrp2,epithelial splicing regulatory protein 2,Gene	0.0538835	0.0538835	0.0538835	0.057096	0.057096	0.057096	0.057096	0.057096	0.164863	0.164863	0.164863	0.107767	0.107767	0.107767	0.107767	0.057096	0.057096	0.057096	0.057096	0.114192	0.114192	0.114192	0.057096	0.057096	0.057096	0.11098	0.107767	0.107767	0.107767	0.107767	0.107767	0.107767	0.11098	0.11098	0.057096	0.057096	0.057096	0.057096	0.057096	0	0	0.11098	0.168075	0.225171	0.225171	0.225171	0.279055	0.390034	0.393247
NM_153166,MGI:2385908,Cpne5,copine V,Gene	0.107767	0.107767	0.0538835	0.0538835	0.0538835	0.0538835	0.168075	0.168075	0.171288	0.171288	0.171288	0.171288	0.171288	0.171288	0.057096	0	0	0	0	0	0	0	0	0.0538835	0.0538835	0.0538835	0.0538835	0.168075	0.168075	0.168075	0.336151	0.501014	0.554897	0.60878	0.551685	0.60878	0.773643	0.887835	0.71976	0.669089	0.615206	0.504226	0.504226	0.396459	0.28548	0.279055	0.221959	0.221959	0.275842
NM_138682,MGI:2182081,Lrrc4,leucine rich repeat containing 4,Gene	0.057096	0.164863	0.279055	0.275842	0.443917	0.443917	0.501014	0.55811	0.55811	0.393247	0.450343	0.342576	0.228384	0.336151	0.390034	0.332938	0.329726	0.383609	0.383609	0.383609	0.545259	0.437493	0.491376	0.545259	0.380396	0.494588	0.494588	0.440705	0.390034	0.390034	0.339364	0.339364	0.282268	0.225171	0.225171	0.114192	0.057096	0.057096	0	0	0	0	0	0	0	0	0	0.057096	0.057096
NM_175631,MGI:2154433,Cbln4,cerebellin 4 precursor protein,Gene	0.0538835	0.0538835	0.0538835	0.107767	0.164863	0.218746	0.164863	0.164863	0.218746	0.272629	0.329726	0.386821	0.275842	0.332938	0.332938	0.279055	0.225171	0.225171	0.114192	0.057096	0	0	0.057096	0.057096	0.057096	0.057096	0.057096	0.057096	0.057096	0	0	0	0	0	0	0	0	0	0	0	0.0538835	0.168075	0.168075	0.225171	0.282268	0.282268	0.282268	0.228384	0.228384
NM_009066,MGI:1101770,Ring1,ring finger protein 1,Gene	0.057096	0.057096	0	0.0538835	0.0538835	0.11098	0.168075	0.168075	0.332938	0.390034	0.390034	0.336151	0.393247	0.390034	0.332938	0.168075	0.225171	0.168075	0.168075	0.218746	0.218746	0.221959	0.275842	0.275842	0.437493	0.437493	0.386821	0.386821	0.440705	0.383609	0.380396	0.326513	0.218746	0.218746	0.16165	0.107767	0.218746	0.164863	0.218746	0.275842	0.332938	0.332938	0.332938	0.221959	0.168075	0.168075	0.282268	0.282268	0.279055
NM_009652,MGI:87986,Akt1,thymoma viral proto-oncogene 1,Gene	0.221959	0.168075	0.168075	0.11098	0.057096	0.057096	0.057096	0.057096	0.057096	0.057096	0.057096	0.057096	0	0	0	0	0.107767	0.107767	0.107767	0.107767	0.107767	0.107767	0.164863	0.218746	0.168075	0.168075	0.168075	0.168075	0.225171	0.225171	0.171288	0.168075	0.275842	0.275842	0.332938	0.386821	0.386821	0.443917	0.386821	0.336151	0.390034	0.390034	0.279055	0.221959	0.164863	0.275842	0.386821	0.497801	0.501014
NM_001081141,MGI:2386030,Gabbr2,gamma-aminobutyric acid (GABA) B receptor, 2,Gene	0.453556	0.453556	0.396459	0.453556	0.453556	0.171288	0.171288	0.114192	0.114192	0.057096	0	0	0.057096	0.057096	0.057096	0.168075	0.225171	0.225171	0.225171	0.221959	0.221959	0.279055	0.225171	0.225171	0.279055	0.279055	0.282268	0.282268	0.225171	0.225171	0.339364	0.336151	0.339364	0.339364	0.393247	0.450343	0.44713	0.390034	0.279055	0.332938	0.272629	0.275842	0.218746	0.221959	0.221959	0.279055	0.279055	0.171288	0.114192
NM_207663,MGI:2661187,Synm,synemin, intermediate filament protein,Gene	0.11098	0.057096	0.057096	0.057096	0.057096	0.057096	0.057096	0	0.057096	0.057096	0.057096	0.057096	0.164863	0.221959	0.221959	0.221959	0.221959	0.221959	0.221959	0.168075	0.114192	0.057096	0.057096	0	0	0	0	0	0	0	0	0	0	0	0	0.171288	0.279055	0.386821	0.443917	0.497801	0.551685	0.60878	0.60878	0.386821	0.332938	0.332938	0.440705	0.443917	0.390034
NM_010331,MGI:1202392,Gpaa1,GPI anchor attachment protein 1,Gene	0.11098	0.057096	0.057096	0	0	0.057096	0.11098	0.11098	0.11098	0.11098	0.11098	0.11098	0.11098	0	0	0.057096	0.057096	0.057096	0.057096	0.057096	0.057096	0.057096	0.11098	0.0538835	0.0538835	0.0538835	0.0538835	0.0538835	0.107767	0.0538835	0.0538835	0.0538835	0.107767	0.107767	0.107767	0.218746	0.218746	0.275842	0.332938	0.279055	0.279055	0.279055	0.221959	0.168075	0.11098	0.168075	0.11098	0.164863	0.164863
NM_001034869,MGI:3645498,Gm4981,predicted gene 4981,Gene	0.107767	0.107767	0.107767	0.0538835	0.107767	0.16165	0.215533	0.215533	0.215533	0.269417	0.380396	0.380396	0.326513	0.218746	0.218746	0.218746	0.221959	0.114192	0.057096	0.057096	0.057096	0.057096	0.164863	0.272629	0.269417	0.269417	0.269417	0.326513	0.43428	0.380396	0.326513	0.326513	0.437493	0.551685	0.494588	0.60878	0.60878	0.60878	0.60878	0.830739	0.60878	0.60878	0.494588	0.494588	0.548472	1.44595	1.44595	1.38885	1.44273
NM_175284,MGI:2136761,Fzd10,frizzled homolog 10 (Drosophila),Gene	0.225171	0.225171	0.282268	0.279055	0.279055	0.225171	0.168075	0.168075	0.168075	0.225171	0.114192	0.171288	0.171288	0.171288	0.171288	0.171288	0.114192	0.114192	0.114192	0.171288	0.171288	0.171288	0.171288	0.114192	0.114192	0.11098	0.11098	0.11098	0.11098	0.11098	0.11098	0.11098	0.11098	0.057096	0.0538835	0.107767	0.218746	0.326513	0.380396	0.380396	0.380396	0.491376	0.383609	0.383609	0.383609	0.329726	0.437493	0.437493	0.437493
NM_144914,MGI:2385897,Tmem184a,transmembrane protein 184a,Gene	0.393247	0.339364	0.279055	0.501014	0.554897	0.554897	0.497801	0.497801	0.440705	0.443917	0.390034	0.221959	0.168075	0.168075	0.057096	0.057096	0.057096	0	0	0	0	0	0	0	0	0	0	0	0	0	0	0.057096	0.114192	0.114192	0.168075	0.221959	0.221959	0.332938	0.332938	0.440705	0.60878	0.833952	0.897472	0.897472	0.897472	0.957783	0.9039	0.850017	0.57096
NM_029303,MGI:2178800,Pfn3,profilin 3,Gene	0	0	0.0538835	0.0538835	0.0538835	0.107767	0.107767	0.107767	0.107767	0.107767	0.0538835	0.0538835	0.0538835	0	0	0	0	0.0538835	0.0538835	0.0538835	0.0538835	0.0538835	0.0538835	0.0538835	0	0	0	0	0	0	0	0	0	0	0.057096	0.114192	0.168075	0.168075	0.282268	0.282268	0.282268	0.225171	0.168075	0.225171	0.171288	0.282268	0.168075	0.221959	0.275842
NM_011218,MGI:97815,Ptprs,protein tyrosine phosphatase, receptor type, S,Gene	0.057096	0.057096	0.057096	0.057096	0.057096	0.057096	0.0538835	0.0538835	0.0538835	0.0538835	0.0538835	0.0538835	0.0538835	0	0	0	0	0	0	0	0.057096	0.057096	0.057096	0.057096	0.057096	0.057096	0.057096	0	0	0	0	0	0	0	0.107767	0.164863	0.164863	0.164863	0.164863	0.164863	0.164863	0.164863	0	0.057096	0.057096	0.057096	0.164863	0.275842	0.501014
NM_181413,MGI:2446180,Anks1,ankyrin repeat and SAM domain containing 1,Gene	0.339364	0.453556	0.561322	0.615206	0.726185	0.837166	0.948144	0.944932	0.944932	0.830739	0.776856	0.611993	0.443917	0.497801	0.329726	0.272629	0.164863	0.332938	0.44713	0.504226	0.393247	0.393247	0.339364	0.396459	0.228384	0.171288	0.11098	0.11098	0.11098	0.168075	0.218746	0.275842	0.386821	0.390034	0.501014	0.501014	0.605568	0.551685	0.440705	0.383609	0.272629	0.272629	0.215533	0.107767	0.0538835	0.0538835	0.0538835	0.0538835	0.107767
NM_198602,MGI:88568,Cux1,cut-like homeobox 1,Gene	0	0	0	0	0	0	0	0	0	0	0.171288	0.228384	0.282268	0.339364	0.396459	0.396459	0.396459	0.282268	0.225171	0.168075	0.114192	0.057096	0.114192	0.114192	0.168075	0.332938	0.386821	0.383609	0.383609	0.326513	0.383609	0.329726	0.329726	0.164863	0.057096	0.114192	0.171288	0.114192	0.114192	0.171288	0.171288	0.279055	0.336151	0.221959	0.221959	0.221959	0.221959	0.221959	0.114192
NM_001001984,MGI:1354736,Kdm2a,lysine (K)-specific demethylase 2A,Gene	0	0	0	0	0	0	0	0	0	0	0	0	0	0	0	0	0.114192	0.114192	0.114192	0.114192	0.114192	0.114192	0.114192	0	0	0	0	0	0	0	0	0.057096	0.057096	0.168075	0.225171	0.339364	0.44713	0.44713	0.55811	0.554897	0.554897	0.554897	0.383609	0.437493	0.554897	0.665876	0.60878	0.773643	0.773643
NM_173365,MGI:2441803,Gpr20,G protein-coupled receptor 20,Gene	0.221959	0.164863	0.275842	0.275842	0.168075	0.168075	0.11098	0.11098	0.11098	0.0538835	0	0	0.057096	0.218746	0.218746	0.218746	0.272629	0.272629	0.329726	0.386821	0.279055	0.225171	0.279055	0.336151	0.336151	0.336151	0.221959	0.164863	0.164863	0.164863	0.218746	0.16165	0.16165	0.16165	0.16165	0.218746	0.221959	0.168075	0.114192	0.114192	0.114192	0.114192	0.171288	0.171288	0.225171	0.225171	0.225171	0.225171	0.225171
NM_001013780,MGI:2686215,Slc25a34,solute carrier family 25, member 34,Gene	0.218746	0.16165	0.16165	0.107767	0	0	0	0.107767	0.16165	0.215533	0.215533	0.215533	0.215533	0.383609	0.383609	0.279055	0.279055	0.225171	0.225171	0.225171	0.168075	0.168075	0.168075	0.168075	0.168075	0.168075	0.168075	0.168075	0.168075	0.057096	0	0	0	0	0.0538835	0.0538835	0.0538835	0.0538835	0.11098	0.11098	0.11098	0.057096	0.11098	0.11098	0.225171	0.168075	0.168075	0.168075	0.168075
NM_015745,MGI:97878,Rbp3,retinol binding protein 3, interstitial,Gene	0.057096	0.057096	0.057096	0.057096	0.057096	0.057096	0	0.0538835	0.11098	0.11098	0.11098	0.164863	0.218746	0.218746	0.218746	0.164863	0.107767	0.107767	0.107767	0	0	0	0	0	0	0	0	0	0.0538835	0.107767	0.107767	0.107767	0.107767	0.107767	0.107767	0.0538835	0.0538835	0	0	0	0	0	0	0	0	0	0.0538835	0.0538835	0.0538835
NM_001033262,MGI:2446144,March9,membrane-associated ring finger (C3HC4) 9,Gene	0.11098	0.0538835	0.107767	0.0538835	0.0538835	0.11098	0.11098	0.11098	0.11098	0.057096	0.057096	0.057096	0	0	0	0.0538835	0.0538835	0.107767	0.107767	0.16165	0.16165	0.16165	0.16165	0.107767	0.107767	0.0538835	0	0	0	0	0.11098	0.11098	0.168075	0.221959	0.275842	0.329726	0.386821	0.329726	0.390034	0.386821	0.332938	0.279055	0.225171	0.168075	0.168075	0.11098	0.0538835	0	0
NM_144847,MGI:2385017,Nrbp2,nuclear receptor binding protein 2,Gene	0.11098	0.057096	0.057096	0.11098	0.11098	0.0538835	0.11098	0.164863	0.164863	0.164863	0.164863	0.221959	0.275842	0.332938	0.221959	0.221959	0.275842	0.332938	0.279055	0.168075	0.168075	0.11098	0.11098	0.11098	0	0.057096	0.11098	0.164863	0.164863	0.164863	0.164863	0.164863	0.164863	0.107767	0.0538835	0	0.057096	0.057096	0.057096	0.057096	0.057096	0.057096	0.057096	0.057096	0.057096	0.057096	0.057096	0.164863	0.164863
NM_008808,MGI:97527,Pdgfa,platelet derived growth factor, alpha,Gene	0.450343	0.450343	0.396459	0.396459	0.342576	0.336151	0.164863	0.164863	0.218746	0.16165	0.218746	0.329726	0.329726	0.275842	0.275842	0.221959	0.221959	0.275842	0.16165	0.16165	0.218746	0.272629	0.326513	0.383609	0.386821	0.440705	0.332938	0.275842	0.275842	0.168075	0.168075	0.221959	0.11098	0.11098	0.11098	0.11098	0.168075	0.168075	0.171288	0.114192	0.114192	0.114192	0.168075	0.11098	0.11098	0.168075	0.164863	0.164863	0.164863
NM_080641,MGI:2153710,Bhlhe23,basic helix-loop-helix family, member e23,Gene	0	0	0	0	0.057096	0.057096	0.11098	0.11098	0.11098	0.11098	0.279055	0.386821	0.386821	0.332938	0.390034	0.390034	0.390034	0.275842	0.225171	0.114192	0.114192	0.057096	0.057096	0.057096	0.057096	0.057096	0	0	0	0	0.0538835	0.0538835	0.0538835	0.0538835	0.0538835	0.0538835	0.0538835	0.057096	0.057096	0.057096	0.114192	0.114192	0.171288	0.28548	0.228384	0.228384	0.282268	0.282268	0.390034
NM_021273,MGI:88407,Ckb,creatine kinase, brain,Gene	0	0.0538835	0.0538835	0.0538835	0.0538835	0.0538835	0.0538835	0.0538835	0.0538835	0.057096	0.057096	0.057096	0.057096	0.057096	0.057096	0.057096	0.057096	0	0	0.0538835	0.16165	0.16165	0.3233	0.545259	0.599143	0.599143	0.599143	0.491376	0.491376	0.329726	0.221959	0.164863	0.11098	0.11098	0.057096	0.057096	0.114192	0.114192	0.11098	0.11098	0.11098	0.11098	0.279055	0.450343	0.450343	0.396459	0.507439	0.507439	0.618418
NM_145217,MGI:2183442,Diras1,DIRAS family, GTP-binding RAS-like 1,Gene	0.11098	0.0538835	0.0538835	0.0538835	0.0538835	0	0	0	0	0	0.0538835	0.0538835	0.0538835	0.11098	0.11098	0.11098	0.11098	0.11098	0.11098	0.164863	0.107767	0.107767	0.107767	0.107767	0.0538835	0.0538835	0.0538835	0	0	0	0	0.107767	0.107767	0.16165	0.215533	0.269417	0.488163	0.649811	0.814677	0.814677	0.868562	1.2586	1.2586	1.09373	1.09695	0.935291	0.824315	0.881411	0.770431
NM_198960,MGI:2679630,Tcfap2e,transcription factor AP-2, epsilon,Gene	0	0	0	0	0	0	0	0	0	0	0	0	0	0	0	0	0	0	0	0	0	0	0	0	0	0	0	0	0.0538835	0.0538835	0.0538835	0.0538835	0.0538835	0.0538835	0.0538835	0.0538835	0	0.057096	0.057096	0.11098	0.168075	0.168075	0.168075	0.225171	0.225171	0.168075	0.168075	0.057096	0.057096
NM_026915,MGI:1916282,Lyzl4,lysozyme-like 4,Gene	0.390034	0.390034	0.275842	0.279055	0.228384	0.171288	0.171288	0.171288	0.114192	0.171288	0.228384	0.282268	0.282268	0.339364	0.393247	0.450343	0.450343	0.279055	0.225171	0.225171	0.282268	0.339364	0.342576	0.28548	0.28548	0.28548	0.342576	0.282268	0.225171	0.11098	0.168075	0.168075	0.168075	0.450343	0.339364	0.393247	0.393247	0.393247	0.336151	0.393247	0.336151	0.168075	0.114192	0.114192	0.171288	0.171288	0.114192	0.114192	0.114192
NM_009920,MGI:1277225,Cnih2,cornichon homolog 2 (Drosophila),Gene	0.11098	0	0	0	0	0	0	0	0.057096	0.114192	0.114192	0.114192	0.114192	0.114192	0.168075	0.168075	0.11098	0.168075	0.221959	0.221959	0.221959	0.168075	0.168075	0.168075	0.11098	0	0	0	0	0	0.057096	0.057096	0.272629	0.272629	0.383609	0.383609	0.383609	0.437493	0.437493	0.440705	0.390034	0.336151	0.332938	0.332938	0.332938	0.332938	0.275842	0.275842	0.329726
NM_010564,MGI:96569,Inha,inhibin alpha,Gene	0.279055	0.332938	0.218746	0.218746	0.221959	0.332938	0.332938	0.329726	0.221959	0.332938	0.332938	0.390034	0.221959	0.279055	0.279055	0.332938	0.275842	0.221959	0.221959	0.218746	0.218746	0.218746	0.11098	0.11098	0.11098	0.11098	0.057096	0.11098	0.164863	0.107767	0.107767	0.107767	0.164863	0.164863	0.11098	0.11098	0.11098	0.11098	0.11098	0.168075	0.168075	0.221959	0.282268	0.339364	0.450343	0.561322	0.504226	0.554897	0.554897
NM_001003920,MGI:2685946,Brsk1,BR serine/threonine kinase 1,Gene	0.0538835	0.0538835	0.107767	0.107767	0.16165	0.218746	0.218746	0.272629	0.326513	0.272629	0.326513	0.326513	0.215533	0.218746	0.275842	0.221959	0.168075	0.168075	0.275842	0.275842	0.275842	0.16165	0.16165	0.269417	0.269417	0.16165	0.16165	0.16165	0.16165	0.16165	0.107767	0.221959	0.221959	0.279055	0.332938	0.390034	0.390034	0.336151	0.336151	0.275842	0.329726	0.43428	0.377184	0.431067	0.484951	0.484951	0.538835	0.538835	0.538835
NM_176922,MGI:2442114,Itga11,integrin alpha 11,Gene	0.057096	0.114192	0.057096	0.057096	0.057096	0.057096	0.057096	0.11098	0.11098	0.0538835	0.0538835	0.107767	0.107767	0.107767	0.107767	0.0538835	0.0538835	0.107767	0.107767	0.0538835	0.11098	0.11098	0.11098	0.11098	0.057096	0.057096	0.057096	0	0	0	0.057096	0.057096	0.057096	0.114192	0.168075	0.279055	0.336151	0.504226	0.501014	0.554897	0.497801	0.501014	0.443917	0.497801	0.386821	0.329726	0.221959	0.221959	0.615206
NM_001097621,MGI:2447072,Kif26a,kinesin family member 26A,Gene	0.16165	0.16165	0.107767	0.0538835	0	0	0.0538835	0.0538835	0.0538835	0.0538835	0.168075	0.168075	0.221959	0.221959	0.168075	0.168075	0.168075	0.221959	0.107767	0.221959	0.168075	0.168075	0.168075	0.168075	0.114192	0.171288	0.057096	0.057096	0.057096	0.057096	0.057096	0.057096	0.057096	0	0	0	0.11098	0.11098	0.168075	0.168075	0.168075	0.168075	0.225171	0.168075	0.114192	0.225171	0.225171	0.225171	0.390034
NM_008101,MGI:99572,Gcgr,glucagon receptor,Gene	0.114192	0.114192	0.114192	0.114192	0	0	0	0	0	0	0.107767	0.107767	0.164863	0.164863	0.164863	0.218746	0.275842	0.168075	0.168075	0.11098	0.11098	0.11098	0.057096	0	0	0	0	0.0538835	0.0538835	0.107767	0.221959	0.221959	0.329726	0.329726	0.275842	0.275842	0.275842	0.218746	0.215533	0.16165	0.107767	0.107767	0.107767	0.107767	0.11098	0.11098	0.164863	0.164863	0.221959
NM_054071,MGI:2150920,Fgfrl1,fibroblast growth factor receptor-like 1,Gene	0.11098	0.11098	0.164863	0.164863	0.221959	0.221959	0.164863	0.164863	0.11098	0.11098	0.057096	0	0	0	0.114192	0.114192	0.114192	0.114192	0.168075	0.168075	0.168075	0.164863	0.107767	0.107767	0.164863	0.164863	0.11098	0.168075	0.114192	0.114192	0.114192	0.114192	0.057096	0.057096	0.057096	0.168075	0.221959	0.275842	0.275842	0.440705	0.440705	0.383609	0.437493	0.383609	0.383609	0.440705	0.332938	0.443917	0.501014
NM_001025246,MGI:2670995,Trp53i11,transformation related protein 53 inducible protein 11,Gene	0.057096	0.057096	0.057096	0.057096	0.057096	0.057096	0	0	0	0	0	0	0	0	0	0.0538835	0.107767	0.164863	0.164863	0.164863	0.164863	0.279055	0.279055	0.171288	0.114192	0.114192	0.114192	0.114192	0.114192	0	0	0	0	0	0	0	0	0	0.107767	0.107767	0.164863	0.279055	0.279055	0.336151	0.44713	0.393247	0.510652	0.510652	0.396459
NM_001001565,MGI:106576,Chpf,chondroitin polymerizing factor,Gene	0.887835	0.837166	0.783282	0.672301	0.55811	0.561322	0.339364	0.339364	0.282268	0.282268	0.225171	0.225171	0.225171	0.279055	0.279055	0.168075	0.225171	0.168075	0.225171	0.282268	0.225171	0.171288	0.171288	0.171288	0.114192	0.057096	0.11098	0.107767	0.16165	0.272629	0.43428	0.488163	0.488163	0.602355	0.713334	0.659451	0.602355	0.602355	0.605568	0.770431	0.713334	0.602355	0.548472	0.548472	0.548472	0.440705	0.275842	0.275842	0.218746
NM_001024602,MGI:2145043,AW555464,expressed sequence AW555464,Gene	0.11098	0.107767	0.107767	0.107767	0.0538835	0.0538835	0.11098	0.11098	0.057096	0.057096	0.057096	0.057096	0.057096	0.057096	0.057096	0.057096	0.11098	0.164863	0.221959	0.332938	0.443917	0.386821	0.386821	0.386821	0.336151	0.336151	0.279055	0.339364	0.282268	0.282268	0.282268	0.225171	0.279055	0.332938	0.332938	0.501014	0.501014	0.501014	0.55811	0.55811	0.450343	0.393247	0.225171	0.114192	0.114192	0.057096	0.114192	0.057096	0.114192
NM_201393,MGI:1277961,Plec,plectin,Gene	0.114192	0.329726	0.272629	0.272629	0.272629	0.272629	0.326513	0.326513	0.3233	0.218746	0.218746	0.275842	0.275842	0.275842	0.279055	0.332938	0.279055	0.282268	0.336151	0.390034	0.390034	0.390034	0.386821	0.275842	0.218746	0.275842	0.221959	0.168075	0.168075	0.114192	0.171288	0.228384	0.171288	0.168075	0.336151	0.336151	0.336151	0.336151	0.336151	0.279055	0.339364	0.396459	0.339364	0.396459	0.453556	0.510652	0.507439	0.507439	0.336151
NM_172417,MGI:1921433,2310042D19Rik,RIKEN cDNA 2310042D19 gene,Gene	0	0	0	0	0	0	0	0	0	0.057096	0.057096	0.057096	0.057096	0.057096	0.057096	0.057096	0.057096	0.057096	0.057096	0.114192	0.171288	0.171288	0.171288	0.171288	0.171288	0.114192	0.057096	0.11098	0.0538835	0.0538835	0.0538835	0.0538835	0.0538835	0.0538835	0	0	0.114192	0.221959	0.275842	0.275842	0.329726	0.329726	0.329726	0.326513	0.326513	0.164863	0.218746	0.218746	0.164863
NM_053162,MGI:2137227,Mrpl34,mitochondrial ribosomal protein L34,Gene	0.332938	0.282268	0.225171	0.168075	0.168075	0.057096	0.11098	0.168075	0.11098	0.11098	0.168075	0.168075	0.168075	0.114192	0.114192	0.057096	0.057096	0.057096	0	0.0538835	0.0538835	0.0538835	0.11098	0.168075	0.168075	0.225171	0.282268	0.228384	0.28548	0.342576	0.396459	0.339364	0.339364	0.339364	0.282268	0.225171	0.225171	0.114192	0.057096	0.057096	0.057096	0	0	0	0	0	0	0	0
NM_177056,MGI:2443133,Tmem198,transmembrane protein 198,Gene	0	0	0	0	0	0	0	0	0	0	0	0	0	0	0	0	0	0	0	0	0	0.0538835	0.0538835	0.0538835	0.0538835	0.0538835	0.107767	0.107767	0.164863	0.164863	0.221959	0.221959	0.221959	0.221959	0.275842	0.218746	0.218746	0.275842	0.440705	0.548472	0.602355	0.548472	0.602355	0.713334	0.770431	0.659451	0.602355	0.656238	0.713334
NM_172397,MGI:1915053,Limd2,LIM domain containing 2,Gene	0.114192	0.171288	0.171288	0.114192	0.057096	0.114192	0.171288	0.171288	0.171288	0.114192	0.114192	0.114192	0.114192	0.057096	0	0	0	0	0	0	0.0538835	0.0538835	0.0538835	0.0538835	0.107767	0.107767	0.107767	0.221959	0.168075	0.282268	0.282268	0.396459	0.342576	0.399672	0.28548	0.342576	0.339364	0.393247	0.390034	0.332938	0.275842	0.332938	0.275842	0.164863	0.11098	0.114192	0.114192	0.114192	0.057096
NM_011837,MGI:1346030,Ly6h,lymphocyte antigen 6 complex, locus H,Gene	0.107767	0.107767	0.107767	0.0538835	0.0538835	0.0538835	0.11098	0.11098	0.11098	0.11098	0.11098	0.168075	0.168075	0.225171	0.114192	0.228384	0.28548	0.28548	0.228384	0.228384	0.228384	0.282268	0.279055	0.164863	0.164863	0.279055	0.336151	0.279055	0.386821	0.332938	0.279055	0.332938	0.272629	0.437493	0.43428	0.494588	0.497801	0.554897	0.60878	0.554897	0.60878	0.497801	0.602355	0.542046	0.599143	0.542046	0.599143	0.491376	0.437493
NM_199251,MGI:2684043,Kcnk12,potassium channel, subfamily K, member 12,Gene	0.16165	0.218746	0.275842	0.275842	0.390034	0.504226	0.504226	0.450343	0.393247	0.443917	0.501014	0.55811	0.390034	0.443917	0.390034	0.390034	0.504226	0.339364	0.450343	0.336151	0.225171	0.279055	0.393247	0.279055	0.279055	0.282268	0.225171	0.225171	0.171288	0.057096	0.057096	0.057096	0	0	0	0	0	0	0	0.057096	0.057096	0.057096	0.057096	0.057096	0.057096	0.057096	0.057096	0.057096	0.168075
NM_153288,MGI:2387153,Npb,neuropeptide B,Gene	0.057096	0	0	0	0.0538835	0.0538835	0.0538835	0.0538835	0.0538835	0.0538835	0.0538835	0.0538835	0	0	0	0	0	0.057096	0.057096	0.057096	0.057096	0.057096	0.057096	0.057096	0	0	0.11098	0.221959	0.279055	0.279055	0.279055	0.279055	0.279055	0.168075	0.057096	0	0	0	0.0538835	0.0538835	0.107767	0.107767	0.107767	0.107767	0.164863	0.11098	0.11098	0.168075	0.282268
NM_001085509,MGI:2685280,Myom3,myomesin family, member 3,Gene	0.672301	0.729399	0.840377	0.840377	0.783282	0.504226	0.450343	0.393247	0.339364	0.339364	0.282268	0.279055	0.332938	0.332938	0.218746	0.16165	0.107767	0.329726	0.383609	0.329726	0.329726	0.329726	0.329726	0.329726	0.218746	0.107767	0	0	0.057096	0.114192	0.114192	0.114192	0.114192	0.114192	0.114192	0.057096	0.11098	0.11098	0.11098	0.168075	0.168075	0.279055	0.386821	0.332938	0.332938	0.386821	0.443917	0.501014	0.443917
NM_011549,MGI:103270,Tcfeb,transcription factor EB,Gene	0.057096	0.221959	0.279055	0.279055	0.336151	0.390034	0.551685	0.659451	0.548472	0.491376	0.602355	0.599143	0.713334	0.884623	0.669089	0.833952	0.780069	0.833952	0.722973	0.605568	0.440705	0.497801	0.605568	0.440705	0.440705	0.497801	0.443917	0.55811	0.443917	0.336151	0.336151	0.390034	0.390034	0.393247	0.332938	0.332938	0.332938	0.275842	0.221959	0.386821	0.390034	0.279055	0.336151	0.336151	0.44713	0.44713	0.393247	0.336151	0.221959
NM_016973,MGI:1355316,St6galnac6,ST6 (alpha-N-acetyl-neuraminyl-2,3-beta-galactosyl-1,3)-N-acetylgalactosaminide alpha-2,6-sialyltransferase 6,Gene	0.494588	0.494588	0.497801	0.497801	0.383609	0.383609	0.326513	0.218746	0.272629	0.380396	0.548472	0.713334	0.770431	0.830739	0.830739	0.887835	0.780069	0.669089	0.611993	0.443917	0.386821	0.386821	0.275842	0.221959	0.168075	0.168075	0.057096	0.0538835	0.0538835	0.11098	0.11098	0.11098	0.168075	0.168075	0.168075	0.171288	0.114192	0.114192	0.114192	0.057096	0.057096	0.057096	0.057096	0	0	0	0	0	0.114192
NM_023051,MGI:1929895,Clstn1,calsyntenin 1,Gene	0.0538835	0.0538835	0.057096	0.057096	0.057096	0.057096	0.057096	0.057096	0.057096	0.057096	0.057096	0.057096	0.057096	0.057096	0.057096	0.057096	0.0538835	0.0538835	0.0538835	0.0538835	0.0538835	0.0538835	0.0538835	0	0.057096	0.057096	0.057096	0.057096	0.11098	0.11098	0.11098	0.107767	0.16165	0.16165	0.272629	0.218746	0.218746	0.218746	0.164863	0.164863	0.218746	0.272629	0.326513	0.380396	0.43428	0.545259	0.599143	0.599143	0.602355
NM_019739,MGI:1890077,Foxo1,forkhead box O1,Gene	0.057096	0.057096	0.057096	0.057096	0.057096	0	0	0	0	0	0.114192	0.114192	0.114192	0.228384	0.28548	0.339364	0.339364	0.396459	0.282268	0.282268	0.221959	0.221959	0.11098	0.164863	0.164863	0.107767	0.16165	0.215533	0.16165	0.16165	0.107767	0.107767	0.164863	0.164863	0.057096	0.057096	0.057096	0.057096	0.057096	0.057096	0	0	0	0	0.107767	0.107767	0.107767	0.16165	0.16165
NM_013599,MGI:97011,Mmp9,matrix metallopeptidase 9,Gene	0.339364	0.228384	0.228384	0.228384	0.228384	0.114192	0.114192	0.057096	0.057096	0.057096	0.057096	0.057096	0.057096	0.057096	0	0	0	0	0	0	0	0	0.057096	0.11098	0.11098	0.221959	0.275842	0.275842	0.332938	0.390034	0.279055	0.332938	0.390034	0.225171	0.225171	0.225171	0.168075	0.11098	0.164863	0.0538835	0.275842	0.275842	0.275842	0.275842	0.275842	0.279055	0.279055	0.11098	0.114192
NM_015739,MGI:95667,Gbx1,gastrulation brain homeobox 1,Gene	0.11098	0.11098	0.164863	0.275842	0.275842	0.275842	0.218746	0.218746	0.329726	0.329726	0.164863	0.164863	0.11098	0.11098	0.11098	0.057096	0	0	0.0538835	0.0538835	0.0538835	0.107767	0.215533	0.215533	0.272629	0.272629	0.272629	0.329726	0.383609	0.497801	0.443917	0.548472	0.494588	0.665876	0.665876	0.665876	0.497801	0.501014	0.396459	0.453556	0.507439	0.279055	0.279055	0.336151	0.282268	0.282268	0.168075	0.168075	0.114192
NM_010603,MGI:108495,Kcnj12,potassium inwardly-rectifying channel, subfamily J, member 12,Gene	0.272629	0.272629	0.218746	0.218746	0.218746	0.164863	0.11098	0.0538835	0	0	0	0	0	0.114192	0.114192	0.228384	0.28548	0.396459	0.510652	0.510652	0.396459	0.567748	0.621632	0.675515	0.783282	0.665876	0.71976	0.887835	0.770431	0.824315	0.821099	0.548472	0.548472	0.440705	0.326513	0.383609	0.218746	0.329726	0.275842	0.332938	0.390034	0.443917	0.386821	0.332938	0.332938	0.282268	0.225171	0.225171	0.279055
NM_152915,MGI:2152889,Dner,delta/notch-like EGF-related receptor,Gene	0.0538835	0.0538835	0.0538835	0.0538835	0.0538835	0.0538835	0	0	0	0.107767	0.107767	0.272629	0.272629	0.326513	0.326513	0.383609	0.383609	0.443917	0.443917	0.279055	0.332938	0.279055	0.221959	0.168075	0.221959	0.107767	0.107767	0.0538835	0.0538835	0.0538835	0.0538835	0	0	0.0538835	0.0538835	0.0538835	0.0538835	0.107767	0.107767	0.107767	0.0538835	0.0538835	0.0538835	0.0538835	0.0538835	0.057096	0.057096	0.164863	0.164863
NM_172708,MGI:3584043,Dok7,docking protein 7,Gene	0.386821	0.329726	0.329726	0.275842	0.275842	0.275842	0.168075	0.107767	0.0538835	0.11098	0.221959	0.221959	0.221959	0.279055	0.279055	0.225171	0.168075	0.11098	0.057096	0.057096	0.057096	0.057096	0.11098	0.11098	0.164863	0.164863	0.221959	0.272629	0.329726	0.386821	0.332938	0.393247	0.450343	0.55811	0.504226	0.507439	0.393247	0.393247	0.507439	0.390034	0.336151	0.225171	0.225171	0.168075	0.168075	0.0538835	0	0.0538835	0.11098
NM_011536,MGI:102556,Tbx4,T-box 4,Gene	0.057096	0.11098	0.11098	0.11098	0.0538835	0.11098	0.168075	0.168075	0.114192	0.114192	0.114192	0.114192	0.057096	0	0	0.0538835	0.107767	0.107767	0.107767	0.107767	0.107767	0.164863	0.11098	0.11098	0.057096	0.057096	0.11098	0.11098	0.107767	0.107767	0.107767	0.107767	0.107767	0.0538835	0.0538835	0.0538835	0.107767	0.275842	0.332938	0.386821	0.440705	0.440705	0.611993	0.55811	0.554897	0.443917	0.551685	0.551685	0.716547
NM_009896,MGI:1354910,Socs1,suppressor of cytokine signaling 1,Gene	0	0	0	0.0538835	0.0538835	0.0538835	0.0538835	0.0538835	0.0538835	0.0538835	0.0538835	0.11098	0.218746	0.275842	0.275842	0.329726	0.383609	0.551685	0.554897	0.551685	0.443917	0.440705	0.548472	0.494588	0.494588	0.383609	0.383609	0.386821	0.386821	0.332938	0.336151	0.44713	0.443917	0.443917	0.443917	0.386821	0.386821	0.390034	0.225171	0.114192	0.114192	0.057096	0.057096	0.057096	0.057096	0.057096	0.11098	0.11098	0.275842
NM_001005511,MGI:3039582,Lmtk3,lemur tyrosine kinase 3,Gene	0.16165	0.107767	0.107767	0.107767	0.107767	0.0538835	0.0538835	0.0538835	0	0	0	0	0	0	0	0	0	0	0	0	0	0	0	0	0	0	0.057096	0.057096	0.057096	0.168075	0.168075	0.168075	0.168075	0.11098	0.11098	0.11098	0.0538835	0.057096	0.057096	0.114192	0.225171	0.339364	0.393247	0.393247	0.336151	0.443917	0.672301	0.55811	0.554897
NM_021901,MGI:98769,Tlx1,T-cell leukemia, homeobox 1,Gene	0.0538835	0.0538835	0.0538835	0	0	0	0	0	0	0	0	0	0	0	0	0	0.057096	0.057096	0.057096	0.057096	0.057096	0.171288	0.171288	0.171288	0.168075	0.279055	0.336151	0.336151	0.279055	0.221959	0.221959	0.275842	0.221959	0.11098	0.0538835	0.0538835	0.0538835	0.107767	0.11098	0.11098	0.168075	0.225171	0.225171	0.279055	0.279055	0.225171	0.168075	0.168075	0.11098
NM_183037,MGI:2673000,Trim46,tripartite motif-containing 46,Gene	0.380396	0.380396	0.380396	0.269417	0.215533	0.215533	0.107767	0.221959	0.168075	0.114192	0.114192	0.114192	0.168075	0.168075	0.168075	0.11098	0.225171	0.282268	0.339364	0.28548	0.28548	0.228384	0.228384	0.171288	0.114192	0.057096	0	0	0	0	0.057096	0.057096	0.057096	0.11098	0.11098	0.11098	0.11098	0.0538835	0.107767	0.107767	0.0538835	0.11098	0.11098	0.11098	0.11098	0.11098	0.11098	0.168075	0.221959
NM_130458,MGI:2153568,Sp7,Sp7 transcription factor 7,Gene	0.43428	0.488163	0.488163	0.488163	0.542046	0.653027	0.599143	0.599143	0.545259	0.545259	0.599143	0.656238	0.821099	0.767219	0.821099	0.656238	0.656238	0.710123	0.602355	0.605568	0.437493	0.437493	0.332938	0.332938	0.386821	0.386821	0.383609	0.380396	0.383609	0.440705	0.440705	0.440705	0.501014	0.504226	0.450343	0.393247	0.393247	0.279055	0.279055	0.11098	0.168075	0.114192	0.171288	0.228384	0.228384	0.228384	0.28548	0.228384	0.336151
NM_198618,MGI:3039563,Dlgap3,discs, large (Drosophila) homolog-associated protein 3,Gene	0	0.057096	0.057096	0.057096	0.057096	0.057096	0.114192	0.114192	0.114192	0.057096	0.057096	0.057096	0.057096	0.057096	0	0	0	0	0	0	0	0	0	0.057096	0.11098	0.11098	0.11098	0.11098	0.11098	0.164863	0.218746	0.107767	0.107767	0.107767	0.107767	0.275842	0.672301	0.951356	0.951356	0.951356	1.00524	1.05912	1.00524	0.833952	0.44713	0.332938	0.336151	0.282268	0.28548
NM_001081127,MGI:2179942,Adamts14,a disintegrin-like and metallopeptidase (reprolysin type) with thrombospondin type 1 motif, 14,Gene	0.107767	0.107767	0.107767	0.0538835	0.0538835	0	0.057096	0.057096	0.057096	0.057096	0.11098	0.11098	0.11098	0.168075	0.168075	0.168075	0.168075	0.225171	0.282268	0.282268	0.168075	0.168075	0.221959	0.221959	0.168075	0.11098	0.0538835	0.0538835	0.107767	0.107767	0.0538835	0.0538835	0.0538835	0.0538835	0.107767	0.164863	0.11098	0.11098	0.168075	0.168075	0.168075	0.225171	0.114192	0.114192	0.171288	0.228384	0.171288	0.171288	0.114192
NM_173068,MGI:1859545,Syt7,synaptotagmin VII,Gene	0.057096	0.057096	0.057096	0.057096	0	0.0538835	0.0538835	0.0538835	0.107767	0.164863	0.218746	0.218746	0.164863	0.221959	0.329726	0.275842	0.218746	0.164863	0.218746	0.218746	0.218746	0.107767	0.164863	0.218746	0.326513	0.386821	0.386821	0.443917	0.443917	0.443917	0.336151	0.390034	0.339364	0.450343	0.501014	0.501014	0.554897	0.60878	0.665876	0.497801	0.440705	0.275842	0.279055	0.225171	0.171288	0.057096	0.057096	0.114192	0.114192
NM_024412,MGI:1329026,Clcnka,chloride channel Ka,Gene	0.114192	0.225171	0.225171	0.168075	0.11098	0.11098	0.11098	0.11098	0.11098	0	0.0538835	0.272629	0.326513	0.383609	0.383609	0.437493	0.437493	0.494588	0.440705	0.386821	0.275842	0.275842	0.443917	0.44713	0.44713	0.450343	0.450343	0.44713	0.44713	0.390034	0.221959	0.221959	0.164863	0.16165	0.215533	0.107767	0.107767	0.107767	0.107767	0.107767	0.107767	0	0	0.057096	0.057096	0.057096	0.11098	0.221959	0.275842
NM_133902,MGI:2182607,Sdsl,serine dehydratase-like,Gene	0.168075	0.168075	0.11098	0.11098	0.11098	0	0	0.11098	0.11098	0.168075	0.168075	0.275842	0.275842	0.275842	0.164863	0.164863	0.107767	0.107767	0.107767	0	0	0	0.057096	0.057096	0.057096	0.057096	0.057096	0.11098	0.11098	0.164863	0.107767	0.107767	0.107767	0.107767	0.16165	0.107767	0.16165	0.107767	0.332938	0.561322	0.618418	0.564535	0.621632	0.681939	0.789705	0.843589	0.561322	0.44713	0.44713
NM_019945,MGI:1861901,Mast1,microtubule associated serine/threonine kinase 1,Gene	0	0	0	0.0538835	0.107767	0.107767	0.107767	0.16165	0.16165	0.16165	0.164863	0.164863	0.11098	0.11098	0.11098	0.057096	0.057096	0	0	0	0	0	0	0	0	0	0	0	0.0538835	0.0538835	0.0538835	0.0538835	0.107767	0.107767	0.16165	0.16165	0.164863	0.218746	0.218746	0.386821	0.332938	0.279055	0.386821	0.329726	0.383609	0.386821	0.326513	0.383609	0.497801
NM_153142,MGI:2144150,Slc35e4,solute carrier family 35, member E4,Gene	0.107767	0.107767	0.164863	0.164863	0.164863	0.11098	0.057096	0.057096	0.057096	0.057096	0.057096	0.11098	0.11098	0.11098	0.164863	0.164863	0.275842	0.218746	0.164863	0.164863	0.164863	0.164863	0.11098	0.11098	0.16165	0.16165	0.16165	0.16165	0.16165	0.16165	0.16165	0.16165	0	0.057096	0.057096	0.11098	0.11098	0.11098	0.11098	0.11098	0.11098	0.11098	0.11098	0.057096	0.057096	0.057096	0.11098	0.11098	0.11098
NM_023502,MGI:1916507,Elf2,E74-like factor 2,Gene	0.057096	0.057096	0.114192	0.057096	0.057096	0.057096	0.168075	0.168075	0.225171	0.225171	0.168075	0.168075	0.225171	0.228384	0.171288	0.171288	0.114192	0.228384	0.228384	0.225171	0.279055	0.386821	0.440705	0.440705	0.326513	0.380396	0.380396	0.488163	0.431067	0.269417	0.3233	0.3233	0.380396	0.551685	0.551685	0.504226	0.561322	0.561322	0.507439	0.450343	0.55811	0.386821	0.275842	0.272629	0.269417	0.326513	0.43428	0.329726	0.383609
NM_021791,MGI:1926250,Doc2g,double C2, gamma,Gene	0.0538835	0.0538835	0.107767	0.16165	0.107767	0.107767	0.107767	0.107767	0.107767	0.0538835	0	0.0538835	0.0538835	0.0538835	0.0538835	0.0538835	0.0538835	0.11098	0.11098	0.057096	0.168075	0.168075	0.225171	0.225171	0.282268	0.279055	0.279055	0.279055	0.221959	0.164863	0.164863	0.107767	0.0538835	0.107767	0.11098	0.11098	0.11098	0.11098	0.11098	0.11098	0.168075	0.168075	0.168075	0.168075	0.279055	0.279055	0.279055	0.279055	0.11098
NM_013569,MGI:1341722,Kcnh2,potassium voltage-gated channel, subfamily H (eag-related), member 2,Gene	0.282268	0.44713	0.504226	0.450343	0.44713	0.44713	0.44713	0.44713	0.336151	0.282268	0.168075	0.057096	0.057096	0	0	0	0	0	0	0.107767	0.107767	0.164863	0.164863	0.164863	0.164863	0.218746	0.11098	0.168075	0.168075	0.218746	0.218746	0.218746	0.164863	0.164863	0.164863	0.107767	0.11098	0.057096	0.11098	0.11098	0.11098	0.168075	0.225171	0.168075	0.168075	0.114192	0.282268	0.393247	0.443917
NM_010896,MGI:107754,Neurog1,neurogenin 1,Gene	0.0538835	0.0538835	0.0538835	0.0538835	0.11098	0.221959	0.221959	0.225171	0.279055	0.279055	0.332938	0.332938	0.279055	0.279055	0.221959	0.221959	0.168075	0.168075	0.057096	0.057096	0	0.057096	0.11098	0.168075	0.225171	0.225171	0.225171	0.225171	0.279055	0.336151	0.279055	0.332938	0.275842	0.275842	0.275842	0.275842	0.215533	0.215533	0.164863	0.164863	0.221959	0.221959	0.336151	0.282268	0.282268	0.282268	0.279055	0.279055	0.275842
NM_015731,MGI:1330826,Atp9a,ATPase, class II, type 9A,Gene	0.057096	0.057096	0	0	0	0	0	0	0	0	0	0	0.0538835	0.0538835	0.0538835	0.0538835	0.0538835	0.0538835	0.107767	0.11098	0.11098	0.11098	0.11098	0.11098	0.164863	0.11098	0.0538835	0.107767	0.107767	0.107767	0.107767	0.0538835	0.0538835	0.0538835	0	0	0	0	0	0	0.057096	0.114192	0.336151	0.390034	0.44713	0.44713	0.71976	0.662664	0.605568
NM_182636,No associated gene,,,	0	0.0538835	0.164863	0.218746	0.275842	0.275842	0.275842	0.329726	0.329726	0.332938	0.168075	0.11098	0.11098	0.11098	0.057096	0.057096	0.057096	0	0	0	0	0	0	0	0	0	0	0	0	0	0	0	0	0.0538835	0.0538835	0.0538835	0.0538835	0.11098	0.11098	0.11098	0.114192	0.114192	0.114192	0.114192	0.057096	0.057096	0.11098	0.164863	0.164863
NM_144731,MGI:1349449,Galnt7,UDP-N-acetyl-alpha-D-galactosamine: polypeptide N-acetylgalactosaminyltransferase 7,Gene	0	0	0	0	0	0	0	0	0	0	0	0	0	0	0	0	0	0.057096	0.114192	0.114192	0.114192	0.228384	0.228384	0.228384	0.171288	0.225171	0.225171	0.225171	0.168075	0.221959	0.279055	0.332938	0.443917	0.497801	0.611993	0.554897	0.60878	0.497801	0.443917	0.390034	0.279055	0.168075	0.0538835	0	0	0	0	0	0
NM_201389,MGI:1277961,Plec,plectin,Gene	0.329726	0.275842	0.275842	0.275842	0.332938	0.168075	0.11098	0.11098	0.11098	0.11098	0.11098	0.057096	0	0	0	0	0	0	0	0.057096	0.11098	0.11098	0.11098	0.11098	0.164863	0.164863	0.107767	0.107767	0.0538835	0.0538835	0.0538835	0	0	0.0538835	0.0538835	0.0538835	0.0538835	0.0538835	0.0538835	0.0538835	0	0	0.0538835	0.164863	0.275842	0.440705	0.497801	0.497801	0.551685
NM_022982,MGI:2136886,Rtn4r,reticulon 4 receptor,Gene	0	0.0538835	0.0538835	0.107767	0.164863	0.164863	0.164863	0.164863	0.164863	0.164863	0.11098	0.11098	0.0538835	0.107767	0.107767	0.0538835	0.11098	0.11098	0.168075	0.225171	0.225171	0.28548	0.28548	0.28548	0.399672	0.456768	0.456768	0.453556	0.396459	0.55811	0.611993	0.440705	0.440705	0.554897	0.551685	0.605568	0.662664	0.497801	0.554897	0.551685	0.551685	0.383609	0.329726	0.218746	0.218746	0.218746	0.107767	0.16165	0.218746
NM_130455,MGI:2150393,Grin3b,glutamate receptor, ionotropic, NMDA3B,Gene	0	0.0538835	0.0538835	0.0538835	0.11098	0.221959	0.221959	0.221959	0.275842	0.221959	0.221959	0.221959	0.164863	0.0538835	0.0538835	0.0538835	0.0538835	0.0538835	0.0538835	0.0538835	0.0538835	0.0538835	0.107767	0.11098	0.11098	0.11098	0.11098	0.11098	0.11098	0.11098	0	0	0	0	0	0.057096	0.057096	0.057096	0.057096	0.057096	0.057096	0.057096	0.057096	0	0	0	0	0.0538835	0.221959
NM_008240,MGI:1347474,Foxj1,forkhead box J1,Gene	0	0	0	0	0	0	0	0	0	0	0	0	0	0	0.057096	0.114192	0.114192	0.336151	0.393247	0.44713	0.672301	0.672301	0.615206	0.55811	0.450343	0.393247	0.282268	0.114192	0.057096	0.057096	0.057096	0	0	0	0.0538835	0.0538835	0.164863	0.164863	0.164863	0.164863	0.164863	0.164863	0.11098	0.0538835	0	0	0	0.057096	0.168075
NM_001039090,MGI:106203,Skil,SKI-like,Gene	0.491376	0.599143	0.653027	0.706907	0.653027	0.599143	0.437493	0.43428	0.380396	0.437493	0.545259	0.380396	0.380396	0.380396	0.380396	0.380396	0.3233	0.269417	0.269417	0.380396	0.380396	0.43428	0.43428	0.488163	0.43428	0.326513	0.215533	0.215533	0.16165	0.0538835	0	0	0.0538835	0.0538835	0.0538835	0.107767	0.16165	0.215533	0.215533	0.377184	0.3233	0.488163	0.488163	0.380396	0.380396	0.494588	0.386821	0.386821	0.443917
NM_009852,MGI:103566,Cd6,CD6 antigen,Gene	0.11098	0.11098	0.114192	0.057096	0.057096	0.057096	0.057096	0.057096	0.057096	0.057096	0.11098	0.168075	0.168075	0.168075	0.168075	0.282268	0.225171	0.228384	0.228384	0.393247	0.507439	0.675515	0.729399	0.837166	0.944932	0.944932	0.887835	0.662664	0.548472	0.383609	0.326513	0.218746	0.164863	0.0538835	0.0538835	0.0538835	0.0538835	0	0.0538835	0.0538835	0.0538835	0.0538835	0.0538835	0.11098	0.11098	0.114192	0.114192	0.114192	0.114192
NM_001024716,MGI:1349410,Triobp,TRIO and F-actin binding protein,Gene	0.164863	0.164863	0.272629	0.272629	0.272629	0.164863	0.164863	0.221959	0.221959	0.114192	0.114192	0.114192	0.057096	0.057096	0.11098	0.0538835	0.0538835	0.0538835	0.0538835	0.0538835	0.0538835	0.0538835	0.057096	0.057096	0.057096	0.057096	0.057096	0.057096	0.11098	0.0538835	0.0538835	0.11098	0.11098	0.168075	0.168075	0.225171	0.171288	0.228384	0.228384	0.171288	0.168075	0.168075	0.11098	0.11098	0.0538835	0.0538835	0.0538835	0	0
NM_134159,MGI:2159336,Il17rc,interleukin 17 receptor C,Gene	0.336151	0.336151	0.225171	0.168075	0.164863	0.164863	0.11098	0.0538835	0.11098	0.11098	0.11098	0.11098	0.057096	0.057096	0.11098	0.16165	0.16165	0.16165	0.16165	0.215533	0.329726	0.275842	0.221959	0.221959	0.221959	0.221959	0.168075	0.0538835	0.0538835	0.0538835	0	0.0538835	0.0538835	0.0538835	0.0538835	0.0538835	0.0538835	0.0538835	0.225171	0.171288	0.171288	0.225171	0.225171	0.225171	0.225171	0.168075	0.11098	0.11098	0.164863
NM_025367,MGI:1316649,Sphk1,sphingosine kinase 1,Gene	0.279055	0.336151	0.390034	0.390034	0.390034	0.390034	0.390034	0.221959	0.11098	0.11098	0.057096	0.171288	0.171288	0.114192	0.225171	0.332938	0.332938	0.386821	0.329726	0.329726	0.329726	0.275842	0.11098	0.11098	0.11098	0	0	0	0	0	0.0538835	0.0538835	0.0538835	0.0538835	0.0538835	0.11098	0.11098	0.057096	0.057096	0.057096	0.057096	0.057096	0.114192	0.057096	0.057096	0.057096	0.11098	0.221959	0.390034
NM_001033320,MGI:2685431,Rltpr,RGD motif, leucine rich repeats, tropomodulin domain and proline-rich containing,Gene	0.215533	0.16165	0.16165	0.16165	0.16165	0.215533	0.11098	0.11098	0.168075	0.168075	0.225171	0.225171	0.225171	0.114192	0.114192	0.057096	0.168075	0.11098	0.11098	0.11098	0.11098	0.11098	0.11098	0.16165	0.107767	0.107767	0.107767	0.107767	0.107767	0.16165	0.215533	0.269417	0.269417	0.269417	0.269417	0.326513	0.326513	0.272629	0.164863	0.164863	0.164863	0.164863	0.218746	0.218746	0.326513	0.326513	0.43428	0.43428	0.43428
NM_008727,MGI:97371,Npr1,natriuretic peptide receptor 1,Gene	0	0	0	0	0	0	0	0.0538835	0.0538835	0.0538835	0.0538835	0.0538835	0.0538835	0.0538835	0	0	0	0	0	0	0	0	0	0.0538835	0.0538835	0.0538835	0.0538835	0.0538835	0.0538835	0.0538835	0	0	0	0	0.057096	0.114192	0.228384	0.228384	0.228384	0.282268	0.282268	0.225171	0.168075	0.11098	0.0538835	0.0538835	0	0.11098	0.168075
NM_025367,MGI:1316649,Sphk1,sphingosine kinase 1,Gene	0.225171	0.336151	0.336151	0.390034	0.390034	0.390034	0.390034	0.221959	0.11098	0.11098	0.057096	0.171288	0.171288	0.114192	0.168075	0.332938	0.332938	0.332938	0.386821	0.329726	0.329726	0.329726	0.164863	0.11098	0.11098	0.057096	0	0	0	0	0.0538835	0.0538835	0.0538835	0.0538835	0.0538835	0.0538835	0.11098	0.11098	0.057096	0.057096	0.057096	0.057096	0.114192	0.057096	0.057096	0.057096	0.11098	0.164863	0.332938
NM_011819,MGI:1346047,Gdf15,growth differentiation factor 15,Gene	0.225171	0.393247	0.450343	0.726185	0.780069	0.833952	0.780069	0.780069	0.669089	0.665876	0.554897	0.221959	0.275842	0.164863	0.221959	0.164863	0.225171	0.225171	0.225171	0.225171	0.171288	0.171288	0.114192	0.057096	0	0	0.057096	0.057096	0.057096	0.057096	0.057096	0.057096	0.057096	0.11098	0.0538835	0.0538835	0.0538835	0.0538835	0.0538835	0.0538835	0	0	0	0	0.0538835	0.0538835	0.0538835	0.11098	0.11098
NM_021415,MGI:1928842,Cacna1h,calcium channel, voltage-dependent, T type, alpha 1H subunit,Gene	0.107767	0	0	0	0	0.057096	0.11098	0.11098	0.11098	0.11098	0.168075	0.225171	0.168075	0.168075	0.114192	0.275842	0.275842	0.329726	0.272629	0.329726	0.329726	0.383609	0.383609	0.221959	0.168075	0.221959	0.164863	0.164863	0.164863	0.11098	0.11098	0.164863	0.218746	0.16165	0.16165	0.16165	0.218746	0.218746	0.272629	0.272629	0.218746	0.218746	0.272629	0.272629	0.215533	0.272629	0.164863	0.164863	0.164863
NM_011551,MGI:98512,Ubtf,upstream binding transcription factor, RNA polymerase I,Gene	0.221959	0.164863	0.164863	0.107767	0.221959	0.221959	0.168075	0.168075	0.168075	0.225171	0.279055	0.279055	0.221959	0.279055	0.332938	0.390034	0.443917	0.386821	0.554897	0.659451	0.659451	0.770431	0.767219	0.824315	0.824315	0.602355	0.440705	0.554897	0.443917	0.332938	0.168075	0.168075	0.114192	0.114192	0.057096	0	0.0538835	0.0538835	0.221959	0.386821	0.386821	0.440705	0.440705	0.440705	0.443917	0.390034	0.164863	0.282268	0.282268
NM_177265,MGI:2444776,6330512M04Rik,RIKEN cDNA 6330512M04 gene,Gene	0.164863	0.11098	0.11098	0.0538835	0.107767	0.107767	0.0538835	0.0538835	0.0538835	0.0538835	0.0538835	0	0	0	0	0	0	0	0	0.11098	0.11098	0.11098	0.11098	0.11098	0.11098	0.164863	0.11098	0.107767	0.16165	0.326513	0.380396	0.380396	0.437493	0.437493	0.440705	0.497801	0.390034	0.279055	0.282268	0.282268	0.171288	0.171288	0.11098	0.164863	0.221959	0.279055	0.221959	0.279055	0.336151
NM_054081,MGI:2150037,Mta1,metastasis associated 1,Gene	0	0.0538835	0.0538835	0.0538835	0.107767	0.107767	0.107767	0.107767	0.329726	0.383609	0.383609	0.491376	0.437493	0.437493	0.491376	0.437493	0.437493	0.494588	0.440705	0.440705	0.494588	0.494588	0.497801	0.329726	0.329726	0.275842	0.332938	0.279055	0.336151	0.390034	0.332938	0.279055	0.386821	0.383609	0.440705	0.440705	0.440705	0.386821	0.386821	0.390034	0.282268	0.171288	0.114192	0.114192	0.114192	0.114192	0.11098	0.0538835	0.0538835
NM_053254,MGI:2149593,Tle6,transducin-like enhancer of split 6, homolog of Drosophila E(spl),Gene	0.168075	0.114192	0.114192	0.168075	0.221959	0.221959	0.164863	0.164863	0.107767	0.107767	0.107767	0.215533	0.215533	0.383609	0.437493	0.437493	0.494588	0.548472	0.440705	0.443917	0.386821	0.390034	0.443917	0.501014	0.611993	0.561322	0.561322	0.611993	0.554897	0.501014	0.497801	0.437493	0.326513	0.326513	0.329726	0.332938	0.332938	0.168075	0.275842	0.221959	0.275842	0.386821	0.329726	0.329726	0.386821	0.332938	0.279055	0.225171	0.225171
NM_145475,MGI:2386052,Cerk,ceramide kinase,Gene	0	0.225171	0.282268	0.339364	0.396459	0.396459	0.561322	0.615206	0.55811	0.501014	0.494588	0.605568	0.548472	0.551685	0.440705	0.386821	0.440705	0.386821	0.221959	0.168075	0.11098	0.11098	0.11098	0	0	0	0.0538835	0.0538835	0.0538835	0.0538835	0.0538835	0.0538835	0.0538835	0.0538835	0	0	0	0	0	0	0	0.057096	0.057096	0.057096	0.171288	0.228384	0.28548	0.342576	0.28548
NM_172122,MGI:3529431,Crocc,ciliary rootlet coiled-coil, rootletin,Gene	0.44713	0.393247	0.390034	0.332938	0.164863	0.11098	0.0538835	0.11098	0.164863	0.218746	0.164863	0.221959	0.275842	0.275842	0.332938	0.221959	0.279055	0.507439	0.615206	0.615206	0.615206	0.672301	0.729399	0.729399	0.675515	0.396459	0.396459	0.342576	0.342576	0.171288	0.225171	0.168075	0.168075	0.168075	0.11098	0.164863	0.164863	0.221959	0.218746	0.272629	0.326513	0.43428	0.659451	0.605568	0.605568	0.497801	0.551685	0.554897	0.44713
NM_025396,MGI:1913421,Pgls,6-phosphogluconolactonase,Gene	0.107767	0.16165	0.107767	0.107767	0.164863	0.164863	0.221959	0.221959	0.114192	0.114192	0.114192	0.114192	0.057096	0	0	0	0	0	0	0	0	0.057096	0.225171	0.225171	0.282268	0.339364	0.396459	0.450343	0.393247	0.225171	0.225171	0.225171	0.11098	0.0538835	0.0538835	0.057096	0.057096	0.057096	0.057096	0.114192	0.168075	0.168075	0.168075	0.225171	0.225171	0.225171	0.225171	0.171288	0.225171
NM_010795,MGI:104532,Mgat3,mannoside acetylglucosaminyltransferase 3,Gene	0.107767	0.107767	0.221959	0.221959	0.114192	0.171288	0.171288	0.171288	0.228384	0.228384	0.114192	0.171288	0.228384	0.171288	0.171288	0.114192	0.114192	0.114192	0.168075	0.0538835	0.0538835	0.0538835	0.0538835	0.0538835	0.386821	0.501014	0.504226	0.618418	0.786493	0.840377	0.897472	0.954567	0.675515	0.561322	0.561322	0.393247	0.339364	0.282268	0.390034	0.221959	0.275842	0.275842	0.443917	0.497801	0.551685	0.501014	0.501014	0.554897	0.501014
NM_008281,MGI:1196620,Hpn,hepsin,Gene	0.164863	0.11098	0.0538835	0.0538835	0.0538835	0.11098	0.168075	0.225171	0.279055	0.336151	0.390034	0.554897	0.773643	0.770431	0.827527	0.824315	0.716547	0.713334	0.548472	0.332938	0.275842	0.275842	0.332938	0.279055	0.225171	0.225171	0.282268	0.282268	0.228384	0.114192	0.057096	0.057096	0.057096	0	0	0	0	0.11098	0.168075	0.221959	0.332938	0.390034	0.443917	0.443917	0.501014	0.44713	0.443917	0.336151	0.279055
NM_013661,MGI:107555,Sema5b,sema domain, seven thrombospondin repeats (type 1 and type 1-like), transmembrane domain (TM) and short cytoplasmic domain, (semaphorin) 5B,Gene	0.11098	0.11098	0.11098	0.114192	0.114192	0.057096	0.057096	0.057096	0.057096	0.057096	0	0	0	0	0	0	0	0	0	0	0	0	0	0	0	0.0538835	0.164863	0.221959	0.221959	0.221959	0.279055	0.332938	0.44713	0.44713	0.443917	0.501014	0.665876	0.833952	0.833952	0.887835	0.891049	0.840377	0.894261	0.783282	0.843589	0.73261	0.729399	0.672301	0.55811
NM_007931,MGI:1261433,Endog,endonuclease G,Gene	0	0	0	0	0	0	0	0	0	0	0	0	0	0	0	0	0	0	0	0	0	0	0	0	0	0	0	0	0	0.057096	0.114192	0.114192	0.114192	0.114192	0.168075	0.225171	0.168075	0.11098	0.11098	0.168075	0.225171	0.171288	0.114192	0.114192	0.114192	0.171288	0.171288	0.225171	0.332938
NM_010923,MGI:104716,Nnat,neuronatin,Gene	0.0538835	0.0538835	0.16165	0.16165	0.16165	0.16165	0.107767	0.164863	0.164863	0.164863	0.057096	0.057096	0.057096	0.057096	0	0	0	0.0538835	0.0538835	0.0538835	0.0538835	0.0538835	0.11098	0.11098	0.057096	0.057096	0.057096	0.057096	0.057096	0	0	0	0	0	0	0	0	0.0538835	0.0538835	0.0538835	0.0538835	0.0538835	0.168075	0.168075	0.171288	0.171288	0.225171	0.225171	0.443917
NM_001005511,MGI:3039582,Lmtk3,lemur tyrosine kinase 3,Gene	0.107767	0.11098	0.11098	0.11098	0.221959	0.279055	0.279055	0.332938	0.279055	0.221959	0.221959	0.275842	0.107767	0.107767	0.107767	0.0538835	0.107767	0.107767	0.0538835	0.107767	0.164863	0.164863	0.164863	0.164863	0.164863	0.221959	0.336151	0.225171	0.282268	0.282268	0.339364	0.339364	0.456768	0.453556	0.396459	0.393247	0.501014	0.554897	0.60878	0.494588	0.437493	0.383609	0.326513	0.218746	0.11098	0.0538835	0.11098	0.11098	0.168075
NM_021555,MGI:1930628,Brp16,brain protein 16,Gene	0.114192	0.114192	0.114192	0.114192	0.114192	0.114192	0.114192	0	0	0	0	0	0	0	0	0.0538835	0.0538835	0.107767	0.107767	0.164863	0.164863	0.164863	0.164863	0.11098	0.11098	0.057096	0.057096	0	0	0	0	0.0538835	0.0538835	0.0538835	0.0538835	0.0538835	0.0538835	0.0538835	0.0538835	0	0	0.057096	0.057096	0.114192	0.114192	0.171288	0.228384	0.339364	0.339364
NM_008120,MGI:95715,Gja4,gap junction protein, alpha 4,Gene	0.057096	0.168075	0.168075	0.11098	0.168075	0.221959	0.221959	0.221959	0.164863	0.164863	0.164863	0.164863	0.0538835	0.0538835	0.0538835	0.0538835	0	0	0	0	0	0	0	0	0	0	0	0	0	0.057096	0.057096	0.057096	0.057096	0.114192	0.114192	0.171288	0.114192	0.171288	0.171288	0.171288	0.171288	0.114192	0.114192	0.057096	0.057096	0.057096	0.171288	0.228384	0.228384
NM_022427,MGI:1927653,Gpr88,G-protein coupled receptor 88,Gene	0	0	0	0	0	0	0	0.164863	0.164863	0.164863	0.218746	0.218746	0.218746	0.218746	0.16165	0.107767	0.107767	0.0538835	0.0538835	0.0538835	0.0538835	0.11098	0.057096	0.057096	0.11098	0.11098	0.168075	0.225171	0.168075	0.168075	0.225171	0.171288	0.171288	0.114192	0.057096	0.057096	0.057096	0	0	0	0	0	0	0	0	0	0	0.0538835	0.11098
NM_001029877,MGI:104296,Nova2,neuro-oncological ventral antigen 2,Gene	0	0.057096	0.057096	0.11098	0.225171	0.225171	0.282268	0.282268	0.282268	0.225171	0.171288	0.171288	0.168075	0.168075	0.11098	0.11098	0.11098	0.11098	0.11098	0	0	0	0.107767	0.164863	0.164863	0.164863	0.164863	0.164863	0.221959	0.114192	0.057096	0.057096	0.11098	0.11098	0.275842	0.275842	0.218746	0.275842	0.275842	0.221959	0.275842	0.11098	0.11098	0.11098	0.0538835	0.0538835	0.0538835	0.057096	0.057096
NM_144549,MGI:2443397,Trib1,tribbles homolog 1 (Drosophila),Gene	0.383609	0.326513	0.215533	0.16165	0.107767	0.107767	0	0	0	0	0	0.057096	0.057096	0.057096	0.114192	0.114192	0.114192	0.114192	0.057096	0.11098	0.11098	0.11098	0.11098	0.11098	0.11098	0.168075	0.114192	0.168075	0.168075	0.221959	0.329726	0.329726	0.329726	0.386821	0.386821	0.390034	0.393247	0.393247	0.390034	0.501014	0.386821	0.386821	0.383609	0.440705	0.494588	0.497801	0.336151	0.332938	0.332938
NM_001042528,MGI:88296,Cacna1b,calcium channel, voltage-dependent, N type, alpha 1B subunit,Gene	0	0	0	0	0	0	0	0	0	0	0.0538835	0.0538835	0.0538835	0.0538835	0.0538835	0.0538835	0.0538835	0.0538835	0.0538835	0.107767	0.107767	0.275842	0.275842	0.275842	0.275842	0.275842	0.168075	0.168075	0.114192	0	0	0	0.107767	0.215533	0.215533	0.380396	0.380396	0.43428	0.43428	0.380396	0.326513	0.272629	0.215533	0.16165	0.107767	0.221959	0.275842	0.275842	0.329726
NM_001001984,MGI:1354736,Kdm2a,lysine (K)-specific demethylase 2A,Gene	0.662664	0.551685	0.329726	0.437493	0.437493	0.491376	0.380396	0.326513	0.383609	0.440705	0.494588	0.386821	0.279055	0.440705	0.383609	0.326513	0.3233	0.380396	0.326513	0.326513	0.275842	0.275842	0.390034	0.44713	0.390034	0.390034	0.443917	0.443917	0.332938	0.272629	0.272629	0.272629	0.218746	0.164863	0.164863	0.11098	0.057096	0	0	0.0538835	0.11098	0.11098	0.11098	0.11098	0.168075	0.168075	0.171288	0.225171	0.168075
NM_007454,MGI:1096368,Ap1b1,adaptor protein complex AP-1, beta 1 subunit,Gene	0.0538835	0.0538835	0.0538835	0.0538835	0.0538835	0.11098	0.11098	0.057096	0.057096	0.057096	0.11098	0.11098	0.11098	0.0538835	0.0538835	0.0538835	0.0538835	0.0538835	0	0	0.057096	0.11098	0.164863	0.164863	0.164863	0.275842	0.329726	0.548472	0.494588	0.548472	0.548472	0.548472	0.437493	0.440705	0.329726	0.164863	0.168075	0.114192	0.171288	0.336151	0.336151	0.279055	0.332938	0.494588	0.548472	0.710123	0.868562	0.814677	0.814677
NM_008855,MGI:97596,Prkcb,protein kinase C, beta,Gene	0	0	0	0	0	0.0538835	0.11098	0.168075	0.168075	0.168075	0.168075	0.221959	0.168075	0.168075	0.11098	0.0538835	0.0538835	0.0538835	0.0538835	0.0538835	0.0538835	0.107767	0.107767	0.164863	0.164863	0.272629	0.272629	0.326513	0.272629	0.326513	0.380396	0.380396	0.380396	0.43428	0.380396	0.494588	0.605568	0.60878	0.497801	0.611993	0.672301	0.726185	0.672301	0.615206	0.561322	0.675515	0.678727	0.450343	0.510652
NM_008158,MGI:1202299,Gpr27,G protein-coupled receptor 27,Gene	0.0538835	0.0538835	0.0538835	0.0538835	0.107767	0.107767	0.0538835	0.0538835	0.0538835	0.0538835	0.0538835	0.0538835	0.11098	0.11098	0.221959	0.336151	0.393247	0.393247	0.450343	0.507439	0.55811	0.611993	0.497801	0.440705	0.545259	0.659451	0.548472	0.437493	0.383609	0.383609	0.383609	0.386821	0.221959	0.164863	0.164863	0.275842	0.221959	0.390034	0.332938	0.332938	0.332938	0.332938	0.332938	0.390034	0.443917	0.332938	0.386821	0.497801	0.71976
NM_008052,MGI:1352744,Dtx1,deltex 1 homolog (Drosophila),Gene	0.107767	0.107767	0.107767	0.0538835	0.0538835	0	0	0	0.057096	0.168075	0.168075	0.168075	0.168075	0.168075	0.168075	0.11098	0.0538835	0.107767	0.107767	0.107767	0.16165	0.215533	0.269417	0.3233	0.215533	0.215533	0.215533	0.215533	0.16165	0.16165	0.107767	0.0538835	0.0538835	0.0538835	0.0538835	0.16165	0.164863	0.336151	0.336151	0.390034	0.44713	0.501014	0.393247	0.44713	0.332938	0.275842	0.275842	0.164863	0.11098
NM_001048167,MGI:1201690,Mtap6,microtubule-associated protein 6,Gene	0.11098	0.11098	0.11098	0.168075	0.11098	0.11098	0.11098	0.057096	0.057096	0.057096	0	0	0	0	0	0.0538835	0.0538835	0.0538835	0.0538835	0.0538835	0.0538835	0.11098	0.057096	0.057096	0.057096	0.057096	0.057096	0.057096	0.057096	0	0	0	0	0	0	0	0	0.057096	0.057096	0.057096	0.057096	0.057096	0.057096	0.057096	0.057096	0	0	0.0538835	0.0538835
NM_013823,MGI:1101771,Kl,klotho,Gene	0.0538835	0.0538835	0.0538835	0.0538835	0.0538835	0	0	0	0.0538835	0.0538835	0.0538835	0.107767	0.16165	0.16165	0.16165	0.16165	0.107767	0.107767	0.107767	0	0	0	0	0.057096	0.114192	0.114192	0.114192	0.114192	0.114192	0.114192	0.114192	0	0	0.164863	0.221959	0.336151	0.561322	0.615206	0.729399	0.729399	0.729399	0.786493	0.783282	0.944932	0.780069	0.722973	0.776856	0.830739	0.605568
NM_199200,MGI:2448496,Fam171a2,family with sequence similarity 171, member A2,Gene	0.168075	0.168075	0.11098	0.057096	0.057096	0.0538835	0.0538835	0.0538835	0.11098	0.11098	0.11098	0.11098	0.057096	0.114192	0.114192	0.057096	0.057096	0.057096	0.11098	0.11098	0.11098	0.0538835	0.0538835	0.0538835	0.107767	0.0538835	0.0538835	0.0538835	0.0538835	0.0538835	0.0538835	0.0538835	0	0	0	0	0	0	0.0538835	0.0538835	0.107767	0.164863	0.386821	0.554897	0.71976	0.773643	0.773643	0.776856	0.881411
NM_009396,MGI:104960,Tnfaip2,tumor necrosis factor, alpha-induced protein 2,Gene	0.057096	0.057096	0.057096	0.057096	0.057096	0.11098	0.0538835	0.0538835	0.0538835	0.0538835	0.107767	0.107767	0.0538835	0.0538835	0.0538835	0.0538835	0.0538835	0.0538835	0	0.11098	0.11098	0.11098	0.11098	0.168075	0.168075	0.168075	0.057096	0.057096	0.11098	0.11098	0.0538835	0.16165	0.16165	0.215533	0.269417	0.269417	0.215533	0.215533	0.16165	0.107767	0.0538835	0	0	0	0.0538835	0.0538835	0.0538835	0.11098	0.164863
NM_133743,MGI:1919684,Lypd3,Ly6/Plaur domain containing 3,Gene	0.871773	0.599143	0.656238	0.494588	0.275842	0.057096	0.057096	0.11098	0.11098	0.0538835	0.0538835	0.0538835	0.0538835	0.107767	0.225171	0.225171	0.225171	0.282268	0.282268	0.282268	0.282268	0.114192	0.057096	0.057096	0	0	0	0	0	0.0538835	0.11098	0.164863	0.164863	0.164863	0.164863	0.164863	0.11098	0.221959	0.275842	0.332938	0.390034	0.44713	0.501014	0.501014	0.554897	0.440705	0.386821	0.329726	0.386821
NM_007913,MGI:95295,Egr1,early growth response 1,Gene	0.0538835	0.0538835	0.0538835	0.11098	0.11098	0.11098	0.168075	0.168075	0.168075	0.168075	0.168075	0.168075	0.168075	0.168075	0.057096	0.057096	0.114192	0.057096	0.168075	0.221959	0.329726	0.329726	0.440705	0.383609	0.383609	0.326513	0.218746	0.11098	0.11098	0.11098	0	0.0538835	0.0538835	0.11098	0.168075	0.225171	0.279055	0.336151	0.396459	0.396459	0.339364	0.282268	0.225171	0.225171	0.228384	0.28548	0.225171	0.225171	0.225171
NM_011586,MGI:2667185,Myo18a,myosin XVIIIA,Gene	0.440705	0.332938	0.336151	0.221959	0.272629	0.218746	0.221959	0.221959	0.221959	0.164863	0.164863	0.164863	0.114192	0.114192	0.11098	0.168075	0.168075	0.336151	0.336151	0.332938	0.390034	0.44713	0.390034	0.390034	0.279055	0.221959	0.168075	0.11098	0.0538835	0	0	0	0.171288	0.171288	0.171288	0.28548	0.396459	0.396459	0.453556	0.282268	0.336151	0.336151	0.221959	0.279055	0.279055	0.221959	0.279055	0.282268	0.336151
NM_008393,MGI:1197522,Irx3,Iroquois related homeobox 3 (Drosophila),Gene	0	0	0	0.107767	0.107767	0.107767	0.16165	0.16165	0.218746	0.218746	0.164863	0.168075	0.168075	0.221959	0.225171	0.168075	0.168075	0.168075	0.168075	0.11098	0.11098	0.11098	0.0538835	0.0538835	0.0538835	0.0538835	0.0538835	0.0538835	0	0.057096	0.11098	0.164863	0.164863	0.279055	0.279055	0.336151	0.440705	0.386821	0.386821	0.386821	0.386821	0.272629	0.215533	0.107767	0.107767	0.164863	0.275842	0.275842	0.332938
NM_007421,MGI:87947,Adssl1,adenylosuccinate synthetase like 1,Gene	0.713334	0.827527	0.827527	0.71976	0.941719	0.837166	0.726185	0.618418	0.672301	0.554897	0.554897	0.332938	0.221959	0.221959	0.164863	0.164863	0.0538835	0.0538835	0.107767	0.107767	0.107767	0.107767	0.16165	0.16165	0.16165	0.0538835	0.0538835	0.0538835	0.0538835	0	0.0538835	0.0538835	0.0538835	0.0538835	0.164863	0.221959	0.332938	0.279055	0.279055	0.443917	0.551685	0.662664	0.551685	0.551685	0.440705	0.494588	0.383609	0.390034	0.282268
NM_011639,MGI:1343458,Trip6,thyroid hormone receptor interactor 6,Gene	0.501014	0.55811	0.504226	0.615206	0.615206	0.561322	0.564535	0.675515	0.390034	0.44713	0.393247	0.393247	0.453556	0.510652	0.564535	0.507439	0.507439	0.450343	0.450343	0.393247	0.336151	0.279055	0.114192	0.114192	0.114192	0.057096	0.057096	0	0	0	0	0	0	0	0	0.0538835	0.11098	0.11098	0.164863	0.164863	0.221959	0.221959	0.168075	0.11098	0.11098	0.057096	0.057096	0.0538835	0.0538835
NM_009168,MGI:1099461,Shd,src homology 2 domain-containing transforming protein D,Gene	0.057096	0.057096	0.057096	0.057096	0.057096	0	0.057096	0.11098	0.11098	0.11098	0.168075	0.225171	0.225171	0.282268	0.332938	0.279055	0.336151	0.279055	0.221959	0.275842	0.272629	0.164863	0.164863	0.164863	0.16165	0.215533	0.272629	0.164863	0.164863	0.326513	0.326513	0.272629	0.326513	0.326513	0.326513	0.380396	0.326513	0.329726	0.383609	0.383609	0.329726	0.329726	0.383609	0.275842	0.386821	0.440705	0.443917	0.497801	0.551685
NM_138306,MGI:1278339,Dgkz,diacylglycerol kinase zeta,Gene	0.218746	0.164863	0.164863	0.11098	0.168075	0.11098	0.11098	0.164863	0.221959	0.221959	0.275842	0.218746	0.218746	0.164863	0.164863	0.0538835	0.0538835	0	0.057096	0.11098	0.11098	0.11098	0.164863	0.218746	0.275842	0.275842	0.164863	0.164863	0.221959	0.221959	0.168075	0.057096	0.057096	0.057096	0.057096	0.057096	0	0	0.057096	0.057096	0.057096	0.057096	0.228384	0.282268	0.453556	0.396459	0.396459	0.450343	0.450343
NM_009599,MGI:87876,Ache,acetylcholinesterase,Gene	0.0538835	0.0538835	0	0	0	0	0.057096	0.114192	0.114192	0.168075	0.168075	0.332938	0.55811	0.669089	0.830739	0.884623	1.10658	1.0527	1.11301	1.11301	0.941719	0.827527	0.611993	0.501014	0.390034	0.390034	0.11098	0.11098	0.057096	0.11098	0.11098	0.11098	0.0538835	0.0538835	0.0538835	0.0538835	0.0538835	0	0	0	0	0	0.057096	0.11098	0.11098	0.11098	0.225171	0.279055	0.279055
NM_175162,MGI:1918319,Stox2,storkhead box 2,Gene	0.171288	0.171288	0.171288	0.171288	0.171288	0.171288	0.171288	0.0538835	0.11098	0.11098	0.11098	0.11098	0.11098	0.11098	0.11098	0	0	0.114192	0.114192	0.114192	0.114192	0.114192	0.168075	0.168075	0.11098	0.0538835	0.164863	0.164863	0.164863	0.164863	0.11098	0.11098	0.11098	0.107767	0.0538835	0.0538835	0.0538835	0.11098	0.168075	0.168075	0.171288	0.225171	0.396459	0.504226	0.504226	0.44713	0.443917	0.55811	0.44713
NM_199470,MGI:1928330,Cdh24,cadherin-like 24,Gene	0.0538835	0.0538835	0.0538835	0	0	0	0	0	0	0	0	0	0	0	0	0	0	0	0	0	0	0	0	0	0	0	0.164863	0.275842	0.332938	0.443917	0.659451	0.716547	0.830739	0.887835	0.722973	0.665876	0.776856	0.669089	0.615206	0.55811	0.443917	0.386821	0.386821	0.329726	0.164863	0.218746	0.16165	0.164863	0.221959
NM_011817,MGI:1346325,Gadd45g,growth arrest and DNA-damage-inducible 45 gamma,Gene	0.221959	0.383609	0.437493	0.548472	0.605568	0.716547	0.659451	0.716547	0.665876	0.44713	0.396459	0.450343	0.339364	0.282268	0.282268	0.225171	0.225171	0.339364	0.336151	0.279055	0.336151	0.336151	0.336151	0.336151	0.221959	0.11098	0.057096	0	0	0	0	0	0	0	0	0	0	0.057096	0.057096	0.057096	0.057096	0.11098	0.164863	0.164863	0.107767	0.107767	0.107767	0.107767	0.107767
NM_016874,MGI:1858496,Deaf1,deformed epidermal autoregulatory factor 1 (Drosophila),Gene	0.164863	0.221959	0.114192	0.225171	0.332938	0.332938	0.332938	0.332938	0.332938	0.275842	0.16165	0.225171	0.171288	0.171288	0.171288	0.171288	0.282268	0.282268	0.11098	0.164863	0.164863	0.218746	0.218746	0.218746	0.16165	0.16165	0.16165	0.221959	0.221959	0.168075	0.282268	0.228384	0.228384	0.282268	0.168075	0.221959	0.221959	0.107767	0.164863	0.164863	0.225171	0.339364	0.450343	0.507439	0.729399	0.783282	0.951356	0.891049	1.0527
NM_007721,MGI:1096320,Ccr10,chemokine (C-C motif) receptor 10,Gene	0.221959	0.221959	0.221959	0.279055	0.332938	0.275842	0.168075	0.168075	0.11098	0.11098	0.11098	0	0	0	0	0	0	0	0	0	0	0.057096	0.057096	0.057096	0.11098	0.11098	0.11098	0.11098	0.11098	0.0538835	0.0538835	0.0538835	0	0	0	0.0538835	0.0538835	0.107767	0.107767	0.107767	0.107767	0.107767	0.107767	0.0538835	0	0.0538835	0.11098	0.218746	0.218746
NM_010301,MGI:95766,Gna11,guanine nucleotide binding protein, alpha 11,Gene	0.332938	0.275842	0.164863	0.164863	0.221959	0.221959	0.168075	0.057096	0.057096	0.11098	0.164863	0.107767	0.107767	0.107767	0.107767	0.16165	0.164863	0.275842	0.386821	0.443917	0.443917	0.605568	0.659451	0.833952	0.833952	0.891049	0.951356	1.00524	1.00845	0.8468	0.729399	0.450343	0.450343	0.336151	0.168075	0.11098	0.225171	0.171288	0.171288	0.171288	0.171288	0.114192	0.114192	0.057096	0	0	0	0	0
NM_177049,MGI:2443113,Jph4,junctophilin 4,Gene	0.114192	0.114192	0.114192	0.168075	0.0538835	0.0538835	0.0538835	0.0538835	0.0538835	0.0538835	0	0	0	0	0.0538835	0.107767	0.16165	0.16165	0.16165	0.16165	0.16165	0.16165	0.107767	0.16165	0.107767	0.16165	0.16165	0.215533	0.218746	0.275842	0.437493	0.383609	0.383609	0.329726	0.275842	0.275842	0.275842	0.164863	0.218746	0.386821	0.497801	0.497801	0.497801	0.440705	0.497801	0.336151	0.225171	0.057096	0.057096
NM_019715,MGI:1921537,Kcmf1,potassium channel modulatory factor 1,Gene	0	0	0	0.171288	0.228384	0.228384	0.228384	0.228384	0.228384	0.282268	0.282268	0.11098	0.0538835	0.0538835	0.0538835	0.107767	0.221959	0.168075	0.168075	0.168075	0.168075	0.168075	0.114192	0.057096	0.11098	0.164863	0.218746	0.218746	0.218746	0.218746	0.218746	0.16165	0.0538835	0.168075	0.225171	0.390034	0.611993	0.830739	0.830739	0.941719	0.827527	0.770431	0.662664	0.383609	0.164863	0.164863	0.164863	0	0
NM_027797,MGI:1918698,Tmem80,transmembrane protein 80,Gene	0.71976	0.497801	0.440705	0.440705	0.390034	0.443917	0.279055	0.221959	0.279055	0.332938	0.44713	0.393247	0.497801	0.501014	0.554897	0.554897	0.60878	0.770431	0.767219	0.881411	0.884623	0.938507	0.938507	1.10337	0.891049	0.951356	0.783282	0.729399	0.564535	0.450343	0.393247	0.225171	0.279055	0.164863	0.164863	0.221959	0.221959	0.221959	0.282268	0.282268	0.228384	0.282268	0.168075	0.168075	0.221959	0.164863	0.16165	0.16165	0.107767
NM_078477,MGI:2153049,Klf16,Kruppel-like factor 16,Gene	0.107767	0.107767	0.107767	0.0538835	0	0	0	0.057096	0.057096	0.057096	0.057096	0.11098	0.11098	0.168075	0.11098	0.11098	0.11098	0.164863	0.11098	0.11098	0.0538835	0.11098	0.11098	0.168075	0.168075	0.114192	0.171288	0.171288	0.114192	0.171288	0.114192	0.171288	0.171288	0.171288	0.171288	0.171288	0.114192	0.171288	0.171288	0.114192	0.279055	0.279055	0.336151	0.393247	0.44713	0.390034	0.390034	0.225171	0.221959
NM_178365,MGI:1345181,Pacsin1,protein kinase C and casein kinase substrate in neurons 1,Gene	0.16165	0.107767	0.107767	0	0.057096	0.11098	0.164863	0.221959	0.221959	0.221959	0.275842	0.386821	0.329726	0.329726	0.383609	0.383609	0.383609	0.383609	0.329726	0.275842	0.221959	0.11098	0.057096	0.057096	0.057096	0.11098	0.11098	0.11098	0.11098	0.11098	0.168075	0.168075	0.164863	0.168075	0.329726	0.329726	0.383609	0.383609	0.326513	0.326513	0.215533	0.164863	0.221959	0.221959	0.339364	0.396459	0.453556	0.453556	0.507439
NM_175270,MGI:1925338,Ankrd56,ankyrin repeat domain 56,Gene	0	0.057096	0.057096	0.057096	0.057096	0.057096	0.057096	0.057096	0	0	0	0	0	0	0	0	0	0	0	0	0	0	0	0	0	0	0.0538835	0.107767	0.272629	0.272629	0.272629	0.437493	0.437493	0.494588	0.611993	0.504226	0.393247	0.393247	0.393247	0.228384	0.228384	0.171288	0.057096	0.11098	0.164863	0.221959	0.221959	0.275842	0.443917
NM_011836,MGI:1344394,Lamc3,laminin gamma 3,Gene	0	0	0	0	0	0.0538835	0.0538835	0.0538835	0.0538835	0.107767	0.107767	0.215533	0.16165	0.16165	0.16165	0.16165	0.215533	0.16165	0.107767	0.0538835	0.0538835	0.0538835	0.0538835	0	0	0	0	0	0.107767	0.107767	0.107767	0.16165	0.16165	0.16165	0.16165	0.16165	0.0538835	0.0538835	0.0538835	0.11098	0.168075	0.221959	0.279055	0.279055	0.279055	0.332938	0.332938	0.386821	0.443917
NM_177708,MGI:2661375,Rtn4rl1,reticulon 4 receptor-like 1,Gene	0	0	0	0	0	0	0	0.057096	0.057096	0.11098	0.11098	0.164863	0.164863	0.218746	0.218746	0.215533	0.215533	0.16165	0.269417	0.326513	0.494588	0.440705	0.443917	0.551685	0.665876	0.665876	0.55811	0.390034	0.390034	0.44713	0.396459	0.393247	0.450343	0.453556	0.453556	0.396459	0.339364	0.282268	0.282268	0.336151	0.332938	0.332938	0.332938	0.390034	0.390034	0.332938	0.221959	0.332938	0.279055
NM_153056,MGI:2385849,Sirt7,sirtuin 7 (silent mating type information regulation 2, homolog) 7 (S. cerevisiae),Gene	0	0	0.164863	0.218746	0.218746	0.218746	0.218746	0.218746	0.218746	0.0538835	0.0538835	0	0	0	0	0.114192	0.168075	0.221959	0.221959	0.221959	0.329726	0.329726	0.272629	0.3233	0.269417	0.269417	0.383609	0.275842	0.275842	0.71976	0.669089	0.780069	0.948144	1.00203	0.944932	0.944932	0.672301	0.443917	0.390034	0.221959	0	0	0	0	0	0	0.11098	0.164863	0.218746
NM_013662,MGI:1202889,Sema6b,sema domain, transmembrane domain (TM), and cytoplasmic domain, (semaphorin) 6B,Gene	0.114192	0.171288	0.114192	0.168075	0.168075	0.221959	0.221959	0.221959	0.221959	0.164863	0.164863	0.168075	0.114192	0.168075	0.168075	0.221959	0.164863	0.164863	0.164863	0.107767	0.0538835	0.0538835	0	0	0	0	0	0.0538835	0.107767	0.107767	0.164863	0.164863	0.164863	0.164863	0.11098	0.057096	0.057096	0	0	0	0	0	0	0	0	0	0	0	0.057096
NM_133663,MGI:96613,Itgb4,integrin beta 4,Gene	0.114192	0.057096	0	0	0	0.057096	0.057096	0.057096	0.057096	0.057096	0.057096	0.057096	0	0.057096	0.057096	0.057096	0.164863	0.218746	0.272629	0.380396	0.491376	0.545259	0.599143	0.599143	0.653027	0.713334	0.605568	0.662664	0.60878	0.443917	0.44713	0.450343	0.393247	0.336151	0.393247	0.390034	0.390034	0.332938	0.332938	0.275842	0.275842	0.16165	0.269417	0.269417	0.269417	0.383609	0.329726	0.275842	0.332938
NM_022987,MGI:1929518,Zic5,zinc finger protein of the cerebellum 5,Gene	0	0	0	0.0538835	0.0538835	0.0538835	0.0538835	0.0538835	0.0538835	0.0538835	0.0538835	0.057096	0.114192	0.114192	0.114192	0.114192	0.114192	0.114192	0.114192	0.057096	0.0538835	0.0538835	0.0538835	0.11098	0.11098	0.11098	0.11098	0.11098	0.11098	0.11098	0.168075	0.11098	0.11098	0.11098	0.11098	0.11098	0.11098	0.0538835	0.0538835	0.107767	0.107767	0.279055	0.225171	0.339364	0.339364	0.339364	0.339364	0.342576	0.396459
NM_008595,MGI:1095404,Mfng,MFNG O-fucosylpeptide 3-beta-N-acetylglucosaminyltransferase,Gene	0.114192	0.114192	0.168075	0.11098	0.168075	0.168075	0.11098	0.11098	0.11098	0.057096	0.057096	0	0	0.0538835	0.0538835	0.0538835	0.0538835	0.0538835	0.0538835	0.107767	0.16165	0.107767	0.107767	0.107767	0.107767	0.107767	0.0538835	0.107767	0.0538835	0.0538835	0.0538835	0.107767	0.107767	0.107767	0.0538835	0.11098	0.164863	0.221959	0.221959	0.168075	0.275842	0.329726	0.386821	0.329726	0.275842	0.275842	0.275842	0.221959	0.114192
NM_010904,MGI:97309,Nefh,neurofilament, heavy polypeptide,Gene	0.0538835	0.11098	0.11098	0.164863	0.11098	0.11098	0.11098	0.11098	0.16165	0.16165	0.16165	0.107767	0.107767	0.107767	0.107767	0.0538835	0	0.057096	0.114192	0.114192	0.168075	0.168075	0.168075	0.168075	0.11098	0.221959	0.164863	0.336151	0.339364	0.339364	0.339364	0.396459	0.339364	0.393247	0.279055	0.221959	0.221959	0.221959	0.164863	0.329726	0.329726	0.329726	0.386821	0.329726	0.329726	0.329726	0.279055	0.28548	0.342576
NM_199322,MGI:2143886,Dot1l,DOT1-like, histone H3 methyltransferase (S. cerevisiae),Gene	0.168075	0.168075	0.168075	0.168075	0.168075	0.057096	0.057096	0.057096	0.11098	0.11098	0.225171	0.282268	0.393247	0.44713	0.504226	0.564535	0.564535	0.621632	0.504226	0.44713	0.390034	0.55811	0.501014	0.443917	0.386821	0.443917	0.390034	0.282268	0.168075	0.114192	0.114192	0.114192	0.114192	0.057096	0.114192	0.114192	0.11098	0.11098	0.11098	0.11098	0.11098	0.0538835	0.0538835	0	0	0	0	0.0538835	0.0538835
NM_023168,MGI:1913418,Grina,glutamate receptor, ionotropic, N-methyl D-aspartate-associated protein 1 (glutamate binding),Gene	0.0538835	0.0538835	0.0538835	0	0	0	0	0	0.057096	0.057096	0.057096	0.057096	0.057096	0.057096	0.057096	0	0.057096	0.057096	0.057096	0.11098	0.11098	0.11098	0.11098	0.0538835	0.0538835	0.0538835	0	0	0	0	0	0	0.0538835	0.11098	0.11098	0.164863	0.221959	0.221959	0.221959	0.221959	0.11098	0.11098	0.168075	0.057096	0.057096	0.057096	0.114192	0.171288	0.225171
NM_008589,MGI:1096325,Mesp2,mesoderm posterior 2,Gene	0.221959	0.221959	0.11098	0.114192	0.114192	0.114192	0.057096	0.057096	0.057096	0.057096	0.057096	0	0	0	0	0	0	0	0.0538835	0.0538835	0.0538835	0.0538835	0.0538835	0.0538835	0.0538835	0.107767	0.0538835	0.0538835	0.0538835	0.0538835	0.0538835	0.0538835	0.0538835	0	0	0.215533	0.326513	0.326513	0.383609	0.545259	0.656238	0.767219	0.770431	0.551685	0.497801	0.497801	0.336151	0.332938	0.279055
NM_008900,MGI:102564,Pou3f3,POU domain, class 3, transcription factor 3,Gene	0	0	0	0	0	0	0	0	0	0	0.057096	0.114192	0.114192	0.171288	0.228384	0.228384	0.228384	0.171288	0.171288	0.171288	0.171288	0.168075	0.221959	0.221959	0.279055	0.279055	0.279055	0.336151	0.393247	0.393247	0.339364	0.396459	0.339364	0.339364	0.44713	0.443917	0.332938	0.332938	0.275842	0.275842	0.218746	0.164863	0	0.057096	0.057096	0.057096	0.057096	0.057096	0.11098
NM_009732,MGI:88121,Avp,arginine vasopressin,Gene	0.0538835	0.0538835	0.0538835	0.0538835	0.0538835	0.0538835	0.0538835	0	0.0538835	0.0538835	0.0538835	0.0538835	0.0538835	0.11098	0.11098	0.11098	0.057096	0.057096	0.057096	0.057096	0.057096	0.057096	0.057096	0.057096	0.171288	0.171288	0.225171	0.225171	0.225171	0.168075	0.225171	0.168075	0.11098	0.282268	0.282268	0.507439	0.729399	0.672301	0.894261	1.23684	1.35424	1.40813	1.29393	1.23684	1.41134	1.41455	1.18616	1.06233	0.894261
NM_008340,MGI:107973,Igfals,insulin-like growth factor binding protein, acid labile subunit,Gene	0.221959	0.279055	0.279055	0.225171	0.282268	0.282268	0.282268	0.225171	0.225171	0.168075	0.168075	0.168075	0.11098	0.114192	0.221959	0.164863	0.221959	0.221959	0.332938	0.332938	0.491376	0.437493	0.383609	0.383609	0.380396	0.3233	0.269417	0.215533	0.0538835	0.0538835	0.0538835	0.0538835	0	0	0.057096	0.114192	0.114192	0.168075	0.168075	0.225171	0.225171	0.168075	0.11098	0.11098	0.221959	0.225171	0.168075	0.225171	0.225171
NM_198604,MGI:2682298,Plekhg6,pleckstrin homology domain containing, family G (with RhoGef domain) member 6,Gene	0.11098	0.11098	0.11098	0.11098	0.221959	0.221959	0.221959	0.168075	0.225171	0.282268	0.396459	0.339364	0.393247	0.507439	0.564535	0.507439	0.504226	0.44713	0.386821	0.443917	0.390034	0.218746	0.218746	0.164863	0.164863	0.11098	0.057096	0.057096	0.221959	0.279055	0.336151	0.393247	0.55811	0.55811	0.60878	0.551685	0.497801	0.437493	0.437493	0.326513	0.386821	0.386821	0.332938	0.386821	0.443917	0.443917	0.386821	0.326513	0.272629
NM_028027,MGI:1277173,D10Ertd610e,DNA segment, Chr 10, ERATO Doi 610, expressed,Gene	0.336151	0.393247	0.390034	0.332938	0.332938	0.275842	0.221959	0.329726	0.437493	0.380396	0.326513	0.383609	0.383609	0.383609	0.272629	0.164863	0.11098	0.057096	0.114192	0.057096	0.11098	0.11098	0.11098	0.11098	0.11098	0.0538835	0.0538835	0.0538835	0	0	0.0538835	0.0538835	0.0538835	0.0538835	0.107767	0.107767	0.107767	0.0538835	0.0538835	0.0538835	0.0538835	0.0538835	0	0	0	0	0	0.107767	0.221959
NM_009565,MGI:102755,Zbtb7b,zinc finger and BTB domain containing 7B,Gene	0.057096	0.057096	0.164863	0.164863	0.218746	0.218746	0.218746	0.218746	0.16165	0.107767	0.0538835	0.0538835	0	0	0	0.11098	0.11098	0.164863	0.164863	0.221959	0.275842	0.383609	0.326513	0.383609	0.329726	0.440705	0.440705	0.386821	0.279055	0.279055	0.168075	0.168075	0.11098	0.057096	0.107767	0.107767	0.218746	0.218746	0.218746	0.275842	0.332938	0.279055	0.279055	0.336151	0.225171	0.282268	0.279055	0.221959	0.275842
NM_001099299,MGI:2685419,Ajap1,adherens junction associated protein 1,Gene	0.16165	0.107767	0.107767	0.107767	0.164863	0.218746	0.218746	0.329726	0.275842	0.329726	0.329726	0.329726	0.326513	0.272629	0.107767	0.107767	0.11098	0.221959	0.221959	0.221959	0.168075	0.168075	0.168075	0.168075	0.11098	0.057096	0.11098	0.11098	0.11098	0.11098	0.16165	0.16165	0.218746	0.218746	0.164863	0.275842	0.443917	0.443917	0.336151	0.336151	0.336151	0.336151	0.279055	0.279055	0.11098	0.11098	0.11098	0.164863	0.107767
NM_145209,MGI:2180849,Oasl1,2'-5' oligoadenylate synthetase-like 1,Gene	0.057096	0.057096	0.713334	1.63899	2.07648	2.13037	2.13037	2.56465	2.72951	2.78339	1.63899	0.925658	0.653027	0.653027	0.599143	0.326513	0.269417	0.269417	0.269417	0.269417	0.269417	0.269417	0.107767	0	0	0	0	0	0	0.0538835	0.0538835	0.0538835	0.0538835	0.0538835	0.0538835	0.0538835	0	0.057096	0.057096	0.057096	0.057096	0.057096	0.11098	0.221959	0.164863	0.164863	0.221959	0.279055	0.279055
NM_001036684,MGI:105368,Atp2b2,ATPase, Ca++ transporting, plasma membrane 2,Gene	0.218746	0.272629	0.218746	0.272629	0.272629	0.272629	0.272629	0.326513	0.218746	0.3233	0.269417	0.215533	0.215533	0.215533	0.16165	0.215533	0.16165	0.0538835	0.0538835	0.107767	0.16165	0.16165	0.275842	0.279055	0.279055	0.386821	0.332938	0.386821	0.443917	0.329726	0.272629	0.329726	0.329726	0.221959	0.168075	0.171288	0.114192	0.171288	0.225171	0.282268	0.336151	0.393247	0.44713	0.443917	0.386821	0.386821	0.329726	0.329726	0.390034
NM_028944,MGI:1921693,P4htm,prolyl 4-hydroxylase, transmembrane (endoplasmic reticulum),Gene	0	0	0	0	0	0	0	0	0	0	0	0	0	0	0	0	0	0	0	0	0	0	0	0	0	0	0.0538835	0.0538835	0.0538835	0.0538835	0.0538835	0.0538835	0.0538835	0	0	0	0	0	0.0538835	0.164863	0.221959	0.450343	0.564535	0.726185	0.837166	0.783282	0.729399	0.780069	0.605568
NM_130858,MGI:1336188,Nxph3,neurexophilin 3,Gene	0.057096	0	0.057096	0.057096	0.11098	0.11098	0.11098	0.11098	0.11098	0.0538835	0.0538835	0	0.0538835	0.0538835	0.0538835	0.0538835	0.0538835	0.0538835	0.0538835	0.0538835	0.057096	0.057096	0.057096	0.057096	0.057096	0.057096	0.057096	0.057096	0.114192	0.114192	0.282268	0.450343	0.450343	0.450343	0.450343	0.507439	0.393247	0.282268	0.279055	0.11098	0.11098	0.221959	0.221959	0.279055	0.390034	0.336151	0.336151	0.336151	0.390034
NM_009902,MGI:1329044,Cldn3,claudin 3,Gene	0.0538835	0.0538835	0.0538835	0.0538835	0.0538835	0	0	0.0538835	0.0538835	0.0538835	0.11098	0.11098	0.11098	0.11098	0.11098	0.11098	0.168075	0.168075	0.11098	0.164863	0.164863	0.164863	0.11098	0.0538835	0.0538835	0.0538835	0.0538835	0	0	0	0	0	0	0	0	0	0.0538835	0.0538835	0.0538835	0.0538835	0.11098	0.11098	0.11098	0.057096	0.057096	0.057096	0.057096	0.057096	0.0538835
NM_008170,MGI:95820,Grin2a,glutamate receptor, ionotropic, NMDA2A (epsilon 1),Gene	0.329726	0.272629	0.272629	0.215533	0.269417	0.269417	0.215533	0.0538835	0.164863	0.218746	0.272629	0.272629	0.326513	0.326513	0.326513	0.272629	0.218746	0.164863	0.279055	0.279055	0.171288	0.393247	0.44713	0.44713	0.390034	0.332938	0.332938	0.332938	0.336151	0.275842	0.221959	0.221959	0.279055	0.279055	0.221959	0.221959	0.11098	0.057096	0.11098	0.11098	0.0538835	0.0538835	0.11098	0.164863	0.164863	0.275842	0.275842	0.275842	0.329726
NM_029095,MGI:1922020,Hhatl,hedgehog acyltransferase-like,Gene	0.225171	0.225171	0.168075	0.168075	0.168075	0.168075	0.057096	0.057096	0.057096	0.057096	0.114192	0.168075	0.168075	0.225171	0.225171	0.225171	0.225171	0.282268	0.171288	0.114192	0.114192	0.114192	0.171288	0.28548	0.228384	0.228384	0.228384	0.225171	0.225171	0.282268	0.164863	0.164863	0.164863	0.164863	0.11098	0.225171	0.221959	0.168075	0.396459	0.450343	0.450343	0.450343	0.336151	0.336151	0.282268	0.221959	0.107767	0.107767	0.164863
NM_033613,MGI:1890444,Dom3z,DOM-3 homolog Z (C. elegans),Gene	0	0	0.0538835	0.0538835	0.0538835	0.0538835	0.0538835	0.168075	0.332938	0.611993	0.669089	0.833952	0.941719	0.941719	1.04948	0.992387	0.827527	0.770431	0.548472	0.551685	0.551685	0.611993	0.554897	0.665876	0.665876	0.554897	0.554897	0.443917	0.386821	0.275842	0.221959	0.11098	0.11098	0.11098	0.164863	0.164863	0.164863	0.164863	0.164863	0.0538835	0.0538835	0.0538835	0.0538835	0.0538835	0.0538835	0.0538835	0.16165	0.16165	0.107767
NM_145934,MGI:2147039,Stap2,signal transducing adaptor family member 2,Gene	0	0	0	0	0	0	0	0	0	0	0	0	0.11098	0.11098	0.11098	0.11098	0.11098	0.11098	0.164863	0.279055	0.225171	0.225171	0.225171	0.225171	0.225171	0.171288	0.171288	0	2.06115	2.06115	2.06115	2.06115	2.06115	2.06115	2.28633	0.954567	0.282268	0.282268	0.282268	0.282268	0.336151	0.168075	0.11098	0.11098	0.0538835	0.0538835	0.0538835	0	0
NM_053082,MGI:1928097,Tspan4,tetraspanin 4,Gene	0.282268	0.225171	0.339364	0.282268	0.282268	0.282268	0.228384	0.443917	0.494588	0.494588	0.380396	0.380396	0.43428	0.488163	0.43428	0.380396	0.272629	0.272629	0.326513	0.383609	0.218746	0.218746	0.164863	0.11098	0.11098	0.057096	0	0	0	0	0	0	0	0	0	0	0	0.057096	0.057096	0.225171	0.282268	0.336151	0.336151	0.336151	0.443917	0.554897	0.554897	0.443917	0.497801
NM_022007,MGI:1889006,Fxyd7,FXYD domain-containing ion transport regulator 7,Gene	0.0538835	0.11098	0.168075	0.168075	0.168075	0.168075	0.168075	0.168075	0.168075	0.0538835	0.0538835	0.057096	0.057096	0.11098	0.11098	0.11098	0.11098	0.164863	0.164863	0.218746	0.218746	0.218746	0.218746	0.329726	0.329726	0.332938	0.390034	0.332938	0.390034	0.44713	0.44713	0.44713	0.390034	0.390034	0.279055	0.168075	0.11098	0.164863	0.11098	0.0538835	0.11098	0.11098	0.221959	0.275842	0.332938	0.390034	0.390034	0.501014	0.443917
NM_145457,MGI:2384993,Paip1,polyadenylate binding protein-interacting protein 1,Gene	0.3233	0.3233	0.269417	0.3233	0.3233	0.3233	0.377184	0.592715	0.592715	0.592715	0.538835	0.431067	0.75437	0.862135	0.80825	0.80825	0.811466	1.03021	1.13798	1.24574	0.868562	0.976327	0.868562	0.814677	0.649811	0.592715	0.431067	0.484951	0.377184	0.215533	0.272629	0.164863	0.218746	0.218746	0.164863	0.218746	0.218746	0.215533	0.215533	0.215533	0.215533	0.272629	0.380396	0.43428	0.380396	0.43428	0.380396	0.437493	0.383609
NM_010055,MGI:94903,Dlx3,distal-less homeobox 3,Gene	0.164863	0.107767	0.107767	0.16165	0.16165	0.16165	0.16165	0.332938	0.386821	0.386821	0.279055	0.279055	0.225171	0.225171	0.168075	0.0538835	0	0	0	0	0	0	0	0	0	0	0	0	0	0.0538835	0.107767	0.16165	0.269417	0.269417	0.269417	0.3233	0.3233	0.269417	0.269417	0.107767	0.164863	0.164863	0.225171	0.171288	0.228384	0.228384	0.228384	0.171288	0.171288
NM_181452,MGI:106595,Mtvr2,mammary tumor virus receptor 2,Gene	0.336151	0.279055	0.279055	0.221959	0.279055	0.279055	0.171288	0.114192	0.221959	0.221959	0.279055	0.386821	0.329726	0.329726	0.383609	0.275842	0.275842	0.218746	0.164863	0.164863	0.16165	0.107767	0.107767	0.215533	0.269417	0.269417	0.215533	0.16165	0.16165	0.16165	0.107767	0	0	0	0	0	0	0	0	0	0	0	0.057096	0.057096	0.057096	0.057096	0.057096	0.171288	0.171288
NM_177574,MGI:2159402,Vps37d,vacuolar protein sorting 37D (yeast),Gene	0.114192	0.114192	0.114192	0.114192	0.114192	0.114192	0.114192	0.057096	0.057096	0.057096	0	0	0	0	0	0	0	0.0538835	0.0538835	0.0538835	0.0538835	0.0538835	0.0538835	0.0538835	0.0538835	0	0	0	0	0	0	0	0.0538835	0.0538835	0.0538835	0.0538835	0.0538835	0.0538835	0.11098	0.057096	0.057096	0.057096	0.114192	0.228384	0.28548	0.28548	0.28548	0.342576	0.342576
NM_009153,MGI:107561,Sema3b,sema domain, immunoglobulin domain (Ig), short basic domain, secreted, (semaphorin) 3B,Gene	0	0	0.0538835	0.11098	0.11098	0.11098	0.11098	0.11098	0.11098	0.057096	0	0	0	0	0.107767	0.107767	0.107767	0.107767	0.218746	0.329726	0.329726	0.275842	0.221959	0.221959	0.221959	0.164863	0.0538835	0.0538835	0.107767	0.16165	0.16165	0.269417	0.3233	0.3233	0.269417	0.215533	0.272629	0.380396	0.326513	0.272629	0.329726	0.383609	0.497801	0.497801	0.332938	0.279055	0.336151	0.225171	0.171288
NM_011427,MGI:98330,Snai1,snail homolog 1 (Drosophila),Gene	0.107767	0.0538835	0.164863	0.164863	0.164863	0.164863	0.11098	0.218746	0.218746	0.218746	0.107767	0.16165	0.215533	0.215533	0.107767	0.107767	0.107767	0.107767	0.107767	0.0538835	0	0	0	0.0538835	0.0538835	0.0538835	0.0538835	0.0538835	0.0538835	0.11098	0.11098	0.057096	0.057096	0.114192	0.114192	0.171288	0.171288	0.114192	0.114192	0.114192	0.114192	0.057096	0	0.057096	0.114192	0.171288	0.171288	0.171288	0.171288
NM_001085370,MGI:109282,Speg,SPEG complex locus,Gene	0.11098	0.168075	0.275842	0.386821	0.386821	0.440705	0.497801	0.386821	0.329726	0.329726	0.272629	0.440705	0.443917	0.501014	0.551685	0.665876	0.665876	0.669089	0.501014	0.501014	0.440705	0.386821	0.43428	0.43428	0.491376	0.488163	0.488163	0.542046	0.653027	0.599143	0.545259	0.491376	0.43428	0.491376	0.383609	0.332938	0.390034	0.336151	0.393247	0.44713	0.336151	0.393247	0.390034	0.275842	0.221959	0.164863	0.164863	0.168075	0.168075
NM_031380,MGI:1890391,Fstl3,follistatin-like 3,Gene	0.0538835	0	0	0.0538835	0.0538835	0.0538835	0.168075	0.168075	0.168075	0.221959	0.168075	0.168075	0.168075	0.11098	0.0538835	0.0538835	0.0538835	0.0538835	0.16165	0.215533	0.215533	0.215533	0.215533	0.215533	0.16165	0.16165	0	0	0	0	0	0.057096	0.164863	0.221959	0.221959	0.221959	0.221959	0.390034	0.386821	0.551685	0.386821	0.443917	0.497801	0.662664	0.605568	0.659451	0.605568	0.551685	0.71976
NM_028113,MGI:1919375,Fam123a,family with sequence similarity 123, member A,Gene	0.168075	0.11098	0.164863	0.11098	0.11098	0.0538835	0.0538835	0.0538835	0.164863	0.11098	0.11098	0.11098	0.11098	0.11098	0.11098	0	0	0	0	0.057096	0.057096	0.11098	0.11098	0.164863	0.164863	0.164863	0.221959	0.164863	0.164863	0.11098	0.11098	0.057096	0.057096	0	0.057096	0.057096	0.114192	0.171288	0.171288	0.228384	0.393247	0.336151	0.504226	0.504226	0.611993	0.726185	0.669089	0.615206	0.55811
NM_008881,MGI:107685,Plxna1,plexin A1,Gene	0.057096	0	0	0	0.0538835	0.0538835	0.0538835	0.0538835	0.11098	0.11098	0.11098	0.057096	0.11098	0.11098	0.218746	0.218746	0.16165	0.16165	0.215533	0.16165	0.272629	0.164863	0.332938	0.332938	0.332938	0.332938	0.44713	0.507439	0.504226	0.501014	0.390034	0.390034	0.390034	0.332938	0.107767	0.164863	0.057096	0.057096	0.057096	0.057096	0.057096	0.057096	0.057096	0	0	0	0	0	0.11098
NM_144941,MGI:2384297,Mtap7d1,microtubule-associated protein 7 domain containing 1,Gene	0.107767	0.11098	0.11098	0.057096	0.057096	0.057096	0.11098	0.11098	0.0538835	0.0538835	0.0538835	0.0538835	0.0538835	0.0538835	0.0538835	0.107767	0.107767	0.107767	0.107767	0.107767	0.0538835	0.0538835	0	0	0	0	0	0	0	0.057096	0.168075	0.168075	0.168075	0.168075	0.221959	0.279055	0.221959	0.164863	0.218746	0.218746	0.272629	0.272629	0.218746	0.16165	0.16165	0.0538835	0.11098	0.11098	0.114192
NM_026185,MGI:1914727,Abhd15,abhydrolase domain containing 15,Gene	0.11098	0.0538835	0	0	0	0	0	0	0	0	0	0	0	0.057096	0.057096	0.057096	0.057096	0.057096	0.057096	0.057096	0	0	0	0	0	0	0	0	0.11098	0.164863	0.164863	0.164863	0.164863	0.164863	0.221959	0.221959	0.057096	0.057096	0.11098	0.164863	0.218746	0.272629	0.269417	0.488163	0.488163	0.491376	0.491376	0.605568	0.669089
NM_007699,MGI:88399,Chrm4,cholinergic receptor, muscarinic 4,Gene	0.0538835	0.0538835	0.107767	0.107767	0.107767	0.0538835	0.0538835	0.0538835	0.0538835	0	0	0.057096	0.114192	0.114192	0.114192	0.114192	0.114192	0.114192	0.057096	0.057096	0.057096	0.057096	0.057096	0.114192	0.168075	0.168075	0.168075	0.11098	0.11098	0.11098	0.0538835	0.0538835	0	0.0538835	0.0538835	0.0538835	0.11098	0.11098	0.11098	0.11098	0.11098	0.057096	0.11098	0.0538835	0.0538835	0.0538835	0.279055	0.44713	0.44713
NM_176830,MGI:1913430,1110036O03Rik,RIKEN cDNA 1110036O03 gene,Gene	0.390034	0.390034	0.332938	0.275842	0.218746	0.218746	0.164863	0.164863	0.16165	0.16165	0.0538835	0.0538835	0.0538835	0.0538835	0.0538835	0	0	0	0	0	0	0	0	0	0	0	0	0	0	0	0	0.057096	0.057096	0.225171	0.225171	0.225171	0.225171	0.282268	0.282268	0.282268	0.225171	0.228384	0.28548	0.28548	0.28548	0.28548	0.28548	0.28548	0.453556
NM_013569,MGI:1341722,Kcnh2,potassium voltage-gated channel, subfamily H (eag-related), member 2,Gene	0.11098	0.057096	0.057096	0.057096	0.057096	0.057096	0.057096	0	0	0	0	0	0.057096	0.114192	0.171288	0.171288	0.171288	0.171288	0.171288	0.171288	0.114192	0.0538835	0.215533	0.215533	0.215533	0.269417	0.326513	0.380396	0.326513	0.218746	0.275842	0.329726	0.386821	0.497801	0.494588	0.548472	0.548472	0.491376	0.548472	0.440705	0.494588	0.386821	0.386821	0.440705	0.497801	0.386821	0.386821	0.329726	0.275842
NM_011341,MGI:108079,Sdf4,stromal cell derived factor 4,Gene	0.60878	0.71976	0.716547	0.60878	0.605568	0.548472	0.548472	0.548472	0.602355	0.605568	0.716547	0.716547	0.716547	0.605568	0.659451	0.830739	0.833952	0.722973	0.722973	0.722973	0.776856	1.10337	0.93208	0.928869	0.710123	0.764003	0.821099	0.767219	0.60878	0.44713	0.44713	0.504226	0.450343	0.336151	0.225171	0.225171	0.11098	0.057096	0	0	0.057096	0.057096	0.114192	0.114192	0.114192	0.114192	0.114192	0.057096	0.11098
NM_021290,MGI:1276123,Ucn,urocortin,Gene	0.11098	0.11098	0.0538835	0.0538835	0	0	0	0	0.107767	0.107767	0.107767	0.107767	0.107767	0.107767	0.107767	0.057096	0.057096	0.057096	0.057096	0.057096	0.057096	0.057096	0.057096	0	0.0538835	0.0538835	0.0538835	0.0538835	0.11098	0.164863	0.218746	0.218746	0.164863	0.164863	0.221959	0.221959	0.221959	0.225171	0.279055	0.279055	0.336151	0.336151	0.279055	0.279055	0.386821	0.279055	0.332938	0.332938	0.383609
NM_175381,MGI:1919667,2700081O15Rik,RIKEN cDNA 2700081O15 gene,Gene	0.057096	0.057096	0	0	0	0.057096	0.057096	0.057096	0.114192	0.114192	0.114192	0.114192	0.057096	0.168075	0.168075	0.11098	0.11098	0.11098	0.11098	0.11098	0.11098	0	0	0	0	0	0	0.0538835	0.0538835	0.0538835	0.221959	0.275842	0.329726	0.329726	0.332938	0.332938	0.504226	0.55811	0.44713	0.507439	0.564535	0.507439	0.618418	0.44713	0.393247	0.393247	0.282268	0.225171	0.168075
[truncated: 21,848 more rows]
[truncated: 52 more columns]
