# Supplementary material for: A System for Genome-Wide Histone Variant Dynamics In ES Cells Reveals Dynamic MacroH2A2 Replacement at Promoters
Source: PLoS Genet. 2014 Aug 7;10(8):e1004515. doi: 10.1371/journal.pgen.1004515 (PMC4125097; doi:10.1371/journal.pgen.1004515)
Supplement: Table S3 — Tiling analysis for MacroH2A2 dynamics. The mouse genome was broken into overlapping 100 kb tiles, and normalized data are shown for each tile for MacroH2A2 localization (M2 antibody), or for HA enrichments at indicated times post-doxycycline induction for ES cells and MEFs. Note that for analyses in the paper, alternating tiles were discarded (eg only tiles 1–100,000, 100,001–200,000, etc.), and the tiles showing top 1% enrichment in the HA No dox dataset were also discarded. (XLSX) [file pgen.1004515.s019.xlsx]

## Sheet: stats_norm_v2
chromosome	start	end	M2abMacro_ES_12hr normalized	M2abMacro_MEF_12hr normalized	HAMacro_ES_Nodox normalized	HAMacro_ES_3hr normalized	HAMacro_ES_6hr normalized	HAMacro_ES_12hr normalized	HAMacro_MEF_3hr normalized	HAMacro_MEF_6hr normalized	HAMacro_MEF_12hr normalized
chr1	1	100000	0	0	0	0	0	0	0	0	0
chr1	50001	150000	0	0	0	0	0	0	0	0	0
chr1	100001	200000	0	0	0	0	0	0	0	0	0
chr1	150001	250000	0	0	0	0	0	0	0	0	0
chr1	200001	300000	0	0	0	0	0	0	0	0	0
chr1	250001	350000	0	0	0	0	0	0	0	0	0
chr1	300001	400000	0	0	0	0	0	0	0	0	0
chr1	350001	450000	0	0	0	0	0	0	0	0	0
chr1	400001	500000	0	0	0	0	0	0	0	0	0
chr1	450001	550000	0	0	0	0	0	0	0	0	0
chr1	500001	600000	0	0	0	0	0	0	0	0	0
chr1	550001	650000	0	0	0	0	0	0	0	0	0
chr1	600001	700000	0	0	0	0	0	0	0	0	0
chr1	650001	750000	0	0	0	0	0	0	0	0	0
chr1	700001	800000	0	0	0	0	0	0	0	0	0
chr1	750001	850000	0	0	0	0	0	0	0	0	0
chr1	800001	900000	0	0	0	0	0	0	0	0	0
chr1	850001	950000	0	0	0	0	0	0	0	0	0
chr1	900001	1000000	0	0	0	0	0	0	0	0	0
chr1	950001	1050000	0	0	0	0	0	0	0	0	0
chr1	1000001	1100000	0	0	0	0	0	0	0	0	0
chr1	1050001	1150000	0	0	0	0	0	0	0	0	0
chr1	1100001	1200000	0	0	0	0	0	0	0	0	0
chr1	1150001	1250000	0	0	0	0	0	0	0	0	0
chr1	1200001	1300000	0	0	0	0	0	0	0	0	0
chr1	1250001	1350000	0	0	0	0	0	0	0	0	0
chr1	1300001	1400000	0	0	0	0	0	0	0	0	0
chr1	1350001	1450000	0	0	0	0	0	0	0	0	0
chr1	1400001	1500000	0	0	0	0	0	0	0	0	0
chr1	1450001	1550000	0	0	0	0	0	0	0	0	0
chr1	1500001	1600000	0	0	0	0	0	0	0	0	0
chr1	1550001	1650000	0	0	0	0	0	0	0	0	0
chr1	1600001	1700000	0	0	0	0	0	0	0	0	0
chr1	1650001	1750000	0	0	0	0	0	0	0	0	0
chr1	1700001	1800000	0	0	0	0	0	0	0	0	0
chr1	1750001	1850000	0	0	0	0	0	0	0	0	0
chr1	1800001	1900000	0	0	0	0	0	0	0	0	0
chr1	1850001	1950000	0	0	0	0	0	0	0	0	0
chr1	1900001	2000000	0	0	0	0	0	0	0	0	0
chr1	1950001	2050000	0	0	0	0	0	0	0	0	0
chr1	2000001	2100000	0	0	0	0	0	0	0	0	0
chr1	2050001	2150000	0	0	0	0	0	0	0	0	0
chr1	2100001	2200000	0	0	0	0	0	0	0	0	0
chr1	2150001	2250000	0	0	0	0	0	0	0	0	0
chr1	2200001	2300000	0	0	0	0	0	0	0	0	0
chr1	2250001	2350000	0	0	0	0	0	0	0	0	0
chr1	2300001	2400000	0	0	0	0	0	0	0	0	0
chr1	2350001	2450000	0	0	0	0	0	0	0	0	0
chr1	2400001	2500000	0	0	0	0	0	0	0	0	0
chr1	2450001	2550000	0	0	0	0	0	0	0	0	0
chr1	2500001	2600000	0	0	0	0	0	0	0	0	0
chr1	2550001	2650000	0	0	0	0	0	0	0	0	0
chr1	2600001	2700000	0	0	0	0	0	0	0	0	0
chr1	2650001	2750000	0	0	0	0	0	0	0	0	0
chr1	2700001	2800000	0	0	0	0	0	0	0	0	0
chr1	2750001	2850000	0	0	0	0	0	0	0	0	0
chr1	2800001	2900000	0	0	0	0	0	0	0	0	0
chr1	2850001	2950000	0	0	0	0	0	0	0	0	0
chr1	2900001	3000000	0	0	0	0	0	0	0	0	0
chr1	2950001	3050000	14.6832	9.89147	16.786	13.0727	13.1072	13.0804	10.0114	10.8785	9.13612
chr1	3000001	3100000	27.4087	19.4233	31.6974	26.3295	27.1332	26.6841	21.3576	20.8669	19.4274
chr1	3050001	3150000	26.3075	20.9819	30.9305	25.7157	27.0719	28.0794	21.2623	20.6692	20.5825
chr1	3100001	3200000	24.7168	21.0419	30.6749	24.0586	25.8469	26.9748	19.3553	21.8559	21.1601
chr1	3150001	3250000	19.9447	18.4641	29.0559	24.7337	22.3558	24.1262	19.3553	24.3283	20.425
chr1	3200001	3300000	23.1261	19.3633	32.2086	27.066	23.0295	23.7192	20.7855	25.3172	19.7949
chr1	3250001	3350000	29.8559	20.2026	33.1459	28.2934	26.2757	24.7075	20.9762	22.9437	20.845
chr1	3300001	3400000	26.5522	19.1835	30.7601	28.1707	26.0919	27.2655	19.546	21.8559	20.6875
chr1	3350001	3450000	22.2696	22.3008	30.4192	27.6797	26.2144	27.4399	21.739	25.6139	22.9978
chr1	3400001	3500000	28.2652	23.2	33.5719	28.7844	29.4606	28.3119	22.6925	29.0753	24.783
chr1	3450001	3550000	28.51	25.4181	38.088	30.8098	32.278	30.4629	25.0761	28.4819	27.8284
chr1	3500001	3600000	29.1218	26.1375	38.2584	31.178	29.7669	30.4048	24.7901	24.4272	26.5157
chr1	3550001	3650000	28.7547	22.8403	36.5542	30.9939	28.4194	28.8351	21.3576	22.746	20.8976
chr1	3600001	3700000	28.9994	25.1183	38.8548	32.16	32.4618	30.7536	23.7413	24.8228	22.5253
chr1	3650001	3750000	30.1006	23.9793	36.469	28.3548	30.8693	29.5909	22.6925	26.0095	22.1577
chr1	3700001	3800000	24.4721	21.6413	34.424	25.593	26.5207	28.0212	21.6437	24.7239	20.0574
chr1	3750001	3850000	23.1261	22.2408	33.8276	26.3295	26.7657	27.5561	22.6925	22.9437	19.8474
chr1	3800001	3900000	22.1472	25.8977	33.6571	26.5136	26.9494	25.5214	25.5529	25.3172	23.9429
chr1	3850001	3950000	30.4677	28.5953	37.8323	32.2827	36.0755	34.9975	28.4133	27.0974	28.0909
chr1	3900001	4000000	37.5646	26.1375	39.4513	34.6763	42.3228	43.3108	27.7458	27.2951	26.7258
chr1	3950001	4050000	32.5479	22.9602	39.8773	29.9505	33.1355	36.3346	26.1249	25.8117	24.0479
chr1	4000001	4100000	27.8982	21.1018	38.514	27.6797	27.0107	29.7072	24.7901	23.7349	22.5253
chr1	4050001	4150000	27.6534	21.1018	31.7826	29.214	30.5018	30.056	23.1692	21.8559	21.1076
chr1	4100001	4200000	28.9994	21.9411	29.908	28.0479	31.3593	28.6026	23.932	22.0537	21.1076
chr1	4150001	4250000	28.2652	24.2191	34.5092	27.3728	31.5431	27.3817	24.5041	22.8449	22.4202
chr1	4200001	4300000	25.818	22.8403	35.9578	26.8818	29.6444	24.5331	20.5948	19.9769	19.3224
chr1	4250001	4350000	26.9193	22.061	39.4513	26.8205	29.7056	27.0911	22.7878	22.0537	20.425
chr1	4300001	4400000	27.6534	24.6388	40.6442	29.7664	31.2368	31.3931	29.0807	24.3283	23.4704
chr1	4350001	4450000	28.6323	24.4589	39.7069	28.9072	29.2156	29.1839	25.7436	21.757	21.6851
chr1	4400001	4500000	30.4677	26.7969	41.5815	32.8965	33.258	31.5093	27.3645	23.636	26.7258
chr1	4450001	4550000	33.1597	28.4754	42.3484	34.4922	34.6667	34.5324	30.3202	29.2731	29.2461
chr1	4500001	4600000	39.5224	29.0749	42.604	33.142	36.9942	36.1602	30.2248	31.9432	29.036
chr1	4550001	4650000	37.9317	28.2956	42.3484	34.2467	37.9742	38.253	28.7947	27.394	28.826
chr1	4600001	4700000	33.7715	25.2382	40.8146	33.3261	33.503	34.7068	24.6948	24.2294	27.0933
chr1	4650001	4750000	34.0162	23.4398	39.0252	31.3621	32.768	32.5558	23.7413	24.4272	24.888
chr1	4700001	4800000	38.7882	25.5979	41.7519	49.7744	44.6503	40.6366	24.3134	24.1305	25.2031
chr1	4750001	4850000	40.6236	26.0176	45.5863	74.9991	49.4277	44.0084	26.1249	26.0095	25.4656
chr1	4800001	4900000	34.0162	20.3225	47.6312	78.3747	41.4041	36.6253	25.3622	26.1084	21.9477
chr1	4850001	4950000	39.5224	20.9819	46.0123	57.0165	44.1603	42.2644	24.9808	24.4272	23.8379
chr1	4900001	5000000	42.7038	22.1209	43.4561	39.4021	46.9165	45.2874	22.2157	21.6581	23.5229
chr1	4950001	5050000	39.6448	26.2574	42.7744	41.1206	47.1615	41.4505	25.6482	26.4051	26.2532
chr1	5000001	5100000	46.4969	31.4729	41.8371	49.222	45.6303	43.0783	30.7016	32.141	30.1387
chr1	5050001	5150000	40.9907	25.0584	43.2004	63.6449	38.5254	35.8114	26.697	26.7018	24.2055
chr1	5100001	5200000	38.6659	21.9411	41.6667	55.1753	38.3417	36.8578	26.7924	26.2073	22.6828
chr1	5150001	5250000	45.3957	22.9602	40.7294	40.1386	46.6715	47.7872	26.0296	26.3062	23.5229
chr1	5200001	5300000	41.7249	21.1618	39.9625	37.4995	46.2427	44.5317	21.1669	24.1305	21.1601
chr1	5250001	5350000	38.5435	22.5406	42.1779	32.8351	36.7492	35.4044	21.2623	23.8338	21.4751
chr1	5300001	5400000	31.8137	21.1618	41.5815	27.0046	31.0531	30.4048	20.7855	19.2846	21.3701
chr1	5350001	5450000	29.9783	20.3225	39.4513	27.0046	31.8493	29.0095	20.1181	18.9879	22.9453
chr1	5400001	5500000	32.7926	22.1809	37.4915	28.3548	32.4618	30.4048	22.3111	21.757	21.8427
chr1	5450001	5550000	29.4888	19.9028	32.8903	27.1273	30.2568	30.2885	22.4064	22.8449	20.1625
chr1	5500001	5600000	27.2864	20.0227	36.3838	28.5389	28.6031	30.521	22.6925	22.9437	21.2651
chr1	5550001	5650000	25.9404	21.4015	38.0027	27.9866	28.1744	28.4282	22.4064	22.2515	21.0551
chr1	5600001	5700000	28.2652	18.8238	35.1909	25.5316	26.6432	26.1028	18.4972	20.6692	19.6899
chr1	5650001	5750000	28.51	18.7039	37.3211	27.8638	29.9506	27.3236	17.3531	20.0758	19.6374
chr1	5700001	5800000	30.5901	22.3008	39.3661	32.0373	36.6267	33.5441	22.1204	21.6581	23.0503
chr1	5750001	5850000	31.8137	23.3199	39.1105	30.8098	34.728	33.0209	23.6459	23.1415	24.573
chr1	5800001	5900000	25.2062	21.6413	35.5317	26.2067	28.0519	27.0329	20.4995	22.3504	20.74
chr1	5850001	5950000	28.51	23.6196	34.5092	27.3115	28.3581	29.4165	21.8344	22.2515	21.3701
chr1	5900001	6000000	30.223	23.9793	35.1057	29.705	29.5219	29.649	22.1204	22.6471	23.2078
chr1	5950001	6050000	28.7547	20.922	33.5719	28.3548	34.7892	31.5093	22.7878	22.0537	20.32
chr1	6000001	6100000	34.7503	22.7804	36.895	28.1093	37.4842	35.0556	23.2646	23.2404	20.5825
chr1	6050001	6150000	34.9951	22.2408	36.9803	27.6183	30.7468	31.8582	20.9762	23.1415	22.9978
chr1	6100001	6200000	31.9361	23.3798	36.3838	29.0913	31.5431	33.4278	21.9297	24.3283	25.5706
chr1	6150001	6250000	29.8559	23.3199	38.94	42.2253	33.9318	33.3697	24.1227	25.515	23.1553
chr1	6200001	6300000	29.3665	27.1566	38.94	47.3808	32.8905	30.2304	29.3667	33.4267	25.9907
chr1	6250001	6350000	31.4466	38.6667	39.3661	33.9398	30.8081	29.5327	35.7549	41.4372	36.0719
chr1	6300001	6400000	31.6913	41.1245	39.1105	28.5389	31.5431	31.9744	40.1409	41.1405	41.27
chr1	6350001	6450000	39.033	35.7891	36.5542	36.5789	42.6291	43.4852	39.5688	37.2836	41.9001
chr1	6400001	6500000	40.3789	31.0532	35.9578	37.3768	43.1803	43.8922	33.848	31.6465	34.5492
chr1	6450001	6550000	31.4466	26.9767	37.8323	29.4595	30.9918	31.6256	27.9365	27.2951	26.4632
chr1	6500001	6600000	27.2864	23.7395	40.2182	27.066	27.9906	27.6143	24.8854	24.2294	25.4131
chr1	6550001	6650000	25.2062	23.4398	37.4915	27.9866	27.7456	27.3817	27.2691	25.0206	26.3582
chr1	6600001	6700000	28.2652	24.7586	33.4867	28.7231	26.5819	26.9748	27.3645	25.3172	24.9405
chr1	6650001	6750000	30.7124	23.4997	36.8098	29.4595	29.0319	29.8234	22.8832	23.0426	22.8403
chr1	6700001	6800000	26.9193	21.1618	39.9625	29.5823	29.2769	28.8351	21.9297	21.0647	21.6851
chr1	6750001	6850000	22.5143	22.6605	39.1105	27.9866	28.1131	27.7887	23.2646	23.8338	22.2102
chr1	6800001	6900000	29.9783	23.3199	37.4063	30.8098	31.6656	30.4048	23.932	24.3283	21.9477
chr1	6850001	6950000	32.5479	22.7204	36.895	30.8098	31.2368	30.928	23.8366	22.6471	20.215
chr1	6900001	7000000	31.8137	22.7804	38.2584	28.1707	33.013	33.4859	21.9297	22.2515	21.4226
chr1	6950001	7050000	38.6659	23.0201	40.2182	32.5282	41.6491	41.683	22.6925	23.3393	21.7902
chr1	7000001	7100000	40.1342	25.478	39.1105	43.146	44.6503	45.1711	26.1249	27.4929	22.9453
chr1	7050001	7150000	32.3031	23.4398	39.7069	58.7963	41.7103	36.3346	23.7413	26.9985	23.7329
chr1	7100001	7200000	32.7926	23.0801	39.7069	54.807	37.9742	30.7536	24.218	26.8007	24.6255
chr1	7150001	7250000	36.8305	25.7778	36.469	37.9905	34.6055	32.6139	26.0296	26.1084	23.9429
chr1	7200001	7300000	34.0162	25.9576	37.9175	31.9759	35.3405	32.7883	24.1227	24.0316	22.5253
chr1	7250001	7350000	38.0541	26.0176	38.2584	34.4308	38.4029	37.3229	24.3134	26.2073	24.9931
chr1	7300001	7400000	35.1174	26.3173	36.6394	38.727	37.6679	36.9159	24.5994	29.0753	27.8809
chr1	7350001	7450000	33.282	24.9385	43.2856	36.0266	37.6679	36.102	24.8854	28.0863	26.9358
chr1	7400001	7500000	36.341	22.3008	44.5638	33.633	41.4653	42.9039	26.0296	22.6471	23.3654
chr1	7450001	7550000	37.1975	22.2408	39.5365	32.9579	42.1391	43.0783	24.6948	21.6581	22.9978
chr1	7500001	7600000	38.0541	22.3008	40.6442	32.7124	39.5666	39.7646	22.2157	22.4493	21.3701
chr1	7550001	7650000	35.9739	20.6822	39.0252	28.9072	34.6667	34.6487	22.5018	20.4714	20.8976
chr1	7600001	7700000	32.5479	19.9028	33.4015	25.7771	29.8281	31.2187	23.0739	20.4714	21.0026
chr1	7650001	7750000	32.4255	21.3416	33.4015	28.2934	32.3393	36.4508	23.1692	23.5371	21.2651
chr1	7700001	7800000	32.6702	22.6005	34.9353	29.5209	34.1155	36.6253	22.3111	22.2515	21.0026
chr1	7750001	7850000	28.0205	22.6605	33.1459	28.3548	30.7468	31.5093	22.4064	20.6692	19.8474
chr1	7800001	7900000	23.6155	19.0636	32.6346	25.102	26.7657	28.4282	22.025	21.2625	18.6398
chr1	7850001	7950000	23.0037	17.0853	31.5269	24.6724	25.7244	26.5097	20.0228	18.5923	18.9023
chr1	7900001	8000000	29.1218	20.5023	33.8276	28.1707	29.7669	30.6955	22.2157	20.4714	23.0503
chr1	7950001	8050000	35.6069	23.0201	38.3436	33.2034	32.4005	33.0209	23.8366	22.9437	24.363
chr1	8000001	8100000	35.3621	22.1209	42.604	31.9759	34.6667	32.7883	22.2157	22.0537	20.7925
chr1	8050001	8150000	29.7336	21.3416	40.3886	27.5569	31.8493	31.9744	23.2646	20.9658	18.4823
chr1	8100001	8200000	31.0795	23.8594	38.4288	31.4235	31.4818	33.8929	23.3599	24.4272	20.32
chr1	8150001	8250000	29.7336	22.9003	34.5092	29.3368	28.7256	29.9397	21.3576	22.746	20.0049
chr1	8200001	8300000	24.5944	17.9845	31.1009	26.9432	24.2545	24.0099	18.5926	20.6692	16.1195
chr1	8250001	8350000	27.164	18.1044	37.3211	31.3008	27.5006	28.3119	17.9251	23.2404	17.8522
chr1	8300001	8400000	28.1429	18.0444	36.9803	31.0553	28.1131	28.2538	19.4507	19.1857	20.1625
chr1	8350001	8450000	28.2652	18.584	41.0702	30.5643	31.6656	30.5792	21.8344	20.3725	21.0551
chr1	8400001	8500000	32.0584	19.1835	43.8821	30.7484	35.7692	34.7068	21.3576	20.0758	20.845
chr1	8450001	8550000	37.4423	18.8238	38.3436	32.0373	39.2604	36.509	20.4995	17.4056	17.9572
chr1	8500001	8600000	40.8684	18.8837	40.7294	36.1493	45.6915	43.4271	22.4064	21.9548	18.2722
chr1	8550001	8650000	35.8516	18.1643	40.8998	34.1853	40.4241	40.8691	23.1692	23.2404	18.9548
chr1	8600001	8700000	30.3454	21.2217	36.2986	28.9072	31.6043	32.0907	22.6925	24.7239	20.7925
chr1	8650001	8750000	33.5267	20.2625	35.1057	25.8998	31.0531	28.5444	22.4064	23.8338	20.6875
chr1	8700001	8800000	33.6491	19.0636	38.94	26.3295	31.3593	28.7189	22.025	21.757	19.6374
chr1	8750001	8850000	31.8137	22.001	39.5365	28.5389	30.9306	29.3583	22.2157	24.9217	20.4775
chr1	8800001	8900000	30.223	21.5814	37.5767	27.6183	28.4806	28.2538	22.3111	25.2183	20.635
chr1	8850001	8950000	30.4677	20.5623	40.1329	32.8965	38.1579	34.4161	20.4995	26.0095	20.1625
chr1	8900001	9000000	30.8348	19.0636	38.0027	31.7304	39.3216	34.2417	20.4995	24.0316	18.7973
chr1	8950001	9050000	29.6112	18.3442	34.5092	25.102	30.3793	28.4282	22.4064	22.1526	18.9548
chr1	9000001	9100000	28.3876	18.7638	35.9578	25.7771	30.9918	28.7189	22.025	24.1305	20.53
chr1	9050001	9150000	28.7547	21.2816	39.6217	27.6797	29.8893	27.6143	23.6459	26.9985	23.6279
chr1	9100001	9200000	29.9783	24.1592	37.4915	28.2934	29.3994	28.8933	25.5529	31.251	25.1506
chr1	9150001	9250000	33.1597	26.7369	35.1057	29.214	31.5431	34.7068	25.7436	31.7454	24.4155
chr1	9200001	9300000	31.6913	25.8977	36.8098	29.7664	31.0531	32.207	24.8854	25.6139	22.1577
chr1	9250001	9350000	31.6913	21.8212	36.8098	29.8278	34.483	32.0907	22.6925	21.1636	20.74
chr1	9300001	9400000	40.8684	21.6413	37.9175	31.0553	38.8317	40.1134	23.5506	24.3283	22.5253
chr1	9350001	9450000	44.5392	22.7204	40.2182	31.4235	38.0967	41.1598	24.6948	24.3283	22.2102
chr1	9400001	9500000	39.4	23.14	39.7921	30.687	36.6267	38.1368	23.3599	22.3504	21.0026
chr1	9450001	9550000	40.2566	29.015	40.1329	42.9618	40.7304	41.5086	24.9808	27.9874	24.7305
chr1	9500001	9600000	44.7839	37.5876	38.7696	45.3554	41.8328	45.5781	33.3713	37.1847	36.2294
chr1	9550001	9650000	45.3957	48.9178	37.2359	35.1673	40.1179	44.8223	46.6245	49.2499	50.8262
chr1	9600001	9700000	38.1764	41.6041	43.4561	45.785	43.854	39.4158	40.5223	41.2394	41.9526
chr1	9650001	9750000	34.2609	24.6987	43.7117	56.0959	39.5054	33.1953	25.6482	27.394	25.5706
chr1	9700001	9800000	40.746	31.9524	37.3211	44.6803	40.6079	36.6834	30.3202	34.1189	32.6065
chr1	9750001	9850000	40.746	36.0889	37.8323	37.4995	44.5278	41.3924	30.9876	33.7234	35.4943
chr1	9800001	9900000	40.1342	30.5137	42.9448	41.7344	40.9754	42.4388	23.8366	26.6029	31.0838
chr1	9850001	9950000	40.8684	32.3121	39.7921	43.2073	41.3428	42.7295	25.9343	29.0753	33.4466
chr1	9900001	10000000	43.0708	42.0238	38.2584	41.673	45.9365	43.9503	40.3316	40.8438	43.5803
chr1	9950001	10050000	41.9696	38.247	44.3933	52.0452	46.4265	41.7412	36.327	37.9759	39.2223
chr1	10000001	10100000	35.1174	23.6796	44.7342	65.7316	39.4441	36.2183	21.9297	25.4161	24.1529
chr1	10050001	10150000	29.1218	20.922	44.4786	62.9084	35.2792	32.4976	22.8832	23.7349	22.5253
chr1	10100001	10200000	25.9404	20.6222	46.4383	56.5255	37.7292	32.4395	24.1227	24.3283	22.1577
chr1	10150001	10250000	29.7336	24.8785	44.2229	50.4495	41.5266	36.8578	25.2668	28.1852	25.5706
chr1	10200001	10300000	31.0795	34.7101	40.3886	37.9905	38.5254	38.0205	29.5574	35.2068	36.3344
chr1	10250001	10350000	28.1429	30.5137	37.8323	29.7664	32.278	33.8929	26.8877	32.6355	33.2366
chr1	10300001	10400000	29.3665	25.4181	36.043	29.9505	31.7881	33.4278	22.3111	27.394	25.7281
chr1	10350001	10450000	29.9783	24.2191	38.1732	28.5389	30.5018	29.649	21.3576	25.3172	26.5157
chr1	10400001	10500000	31.3242	24.399	38.94	29.705	28.1131	28.2538	23.932	25.515	28.301
chr1	10450001	10550000	34.2609	27.2765	37.7471	28.4162	28.1744	32.5558	26.2203	25.0206	28.3535
chr1	10500001	10600000	30.9572	26.5571	39.2809	26.2681	27.6231	29.649	27.8412	30.3609	30.8738
chr1	10550001	10650000	29.7336	26.1375	38.1732	29.3368	30.7468	31.0443	29.6528	35.9979	30.5587
chr1	10600001	10700000	31.569	29.1349	38.088	30.3802	30.8693	32.5558	27.2691	33.7234	29.9287
chr1	10650001	10750000	35.7292	37.5876	38.0027	32.2214	29.6444	32.6721	34.8015	39.6571	37.8046
chr1	10700001	10800000	37.5646	43.0429	35.9578	32.3441	34.4217	36.7415	37.9479	39.0637	41.9001
chr1	10750001	10850000	43.1932	44.8413	36.2134	35.4742	44.2828	45.3456	39.2828	36.2946	42.7402
chr1	10800001	10900000	43.6826	44.5416	40.0477	37.4382	46.549	46.8571	44.0501	44.3052	44.3679
chr1	10850001	10950000	35.7292	46.9995	43.1152	31.4235	38.6479	38.0205	47.1965	51.0301	51.3513
chr1	10900001	11000000	33.5267	42.3835	39.5365	31.2394	33.9318	34.358	41.3804	43.3162	46.6782
chr1	10950001	11050000	31.2019	32.1323	36.8098	35.0446	31.9718	33.951	30.8923	30.9543	33.9191
chr1	11000001	11100000	29.9783	26.4972	35.8726	34.615	33.1968	31.3349	29.176	28.8775	30.5062
chr1	11050001	11150000	28.7547	26.4972	37.6619	34.615	34.6667	30.9861	28.604	31.1521	30.8738
chr1	11100001	11200000	27.4087	27.876	41.7519	36.2107	35.463	31.1024	26.3156	30.3609	29.8761
chr1	11150001	11250000	28.6323	28.5354	42.0075	35.9038	37.0554	32.7883	29.0807	33.13	32.764
chr1	11200001	11300000	34.628	31.5928	40.4738	41.3661	44.834	41.1017	30.8923	33.9211	34.8643
chr1	11250001	11350000	40.5013	33.9307	39.6217	45.2327	51.7551	48.3686	30.7969	33.4267	36.8595
chr1	11300001	11400000	46.3746	30.3338	40.985	43.146	52.8576	48.8918	31.5597	33.5256	34.6542
chr1	11350001	11450000	46.3746	29.6145	43.3709	40.8137	47.1615	45.985	31.2737	32.3388	30.1912
chr1	11400001	11500000	43.1932	33.7509	43.7117	43.8824	49.7339	44.4735	35.2782	35.3057	34.3917
chr1	11450001	11550000	37.687	29.7344	38.6844	42.9618	46.4265	39.2995	33.2759	32.8333	33.079
chr1	11500001	11600000	31.569	30.8134	35.8726	33.633	32.5843	34.358	33.0852	33.13	34.5492
chr1	11550001	11650000	32.3031	36.2687	38.514	33.8785	34.6055	35.5788	37.1851	38.1736	38.1197
chr1	11600001	11700000	29.1218	31.2331	33.8276	31.9145	30.9306	30.928	34.8968	37.9759	35.1793
chr1	11650001	11750000	27.2864	28.8951	30.9305	25.8385	27.8069	27.8468	34.5154	36.9869	34.1292
chr1	11700001	11800000	29.4888	35.909	33.9128	27.9252	30.5018	30.4629	40.0455	41.2394	36.492
chr1	11750001	11850000	28.51	40.0455	36.043	30.5643	29.5219	29.8234	39.6642	41.1405	39.2748
chr1	11800001	11900000	28.0205	39.5059	36.9803	29.8278	29.0319	29.5327	39.4735	39.9538	42.2677
chr1	11850001	11950000	26.6746	37.9473	39.7921	28.6003	28.4194	30.056	39.9502	41.8328	42.1101
chr1	11900001	12000000	26.7969	38.4269	40.0477	28.4162	30.1343	31.2768	40.6176	44.3052	45.8381
chr1	11950001	12050000	30.223	38.0672	38.1732	31.8531	32.3393	31.8582	43.6687	42.6239	48.5159
chr1	12000001	12100000	29.3665	38.8465	38.6844	34.7377	32.0943	29.7653	42.7152	38.767	44.8405
chr1	12050001	12150000	23.9826	41.4243	36.2134	32.7737	29.2769	29.4165	41.3804	43.9096	46.1531
chr1	12100001	12200000	25.0839	40.1054	33.9128	29.4595	26.8269	27.6724	40.8083	45.5908	46.3632
chr1	12150001	12250000	29.4888	39.1462	34.3388	27.066	27.4394	26.3934	41.5711	43.9096	45.208
chr1	12200001	12300000	28.2652	43.0429	32.0382	26.575	28.1744	27.4399	49.4848	49.4477	48.9885
chr1	12250001	12350000	29.3665	45.9803	33.998	28.5389	30.6243	30.2304	52.4406	52.6124	53.1365
chr1	12300001	12400000	27.0416	47.2393	36.8098	28.9686	31.9106	33.1953	49.6755	49.9422	52.3489
chr1	12350001	12450000	26.4298	48.3783	36.043	28.6003	27.9906	30.1722	48.9128	51.3267	50.7212
chr1	12400001	12500000	32.3031	48.3783	38.4288	29.4595	27.3782	31.9744	47.2919	53.2058	52.1389
chr1	12450001	12550000	34.1385	46.7597	37.7471	30.5029	32.0943	36.5671	48.3407	49.9422	50.6162
chr1	12500001	12600000	42.3367	49.6372	40.0477	34.5536	42.3841	46.4501	52.0592	49.3488	51.4038
chr1	12550001	12650000	52.7373	70.6791	43.03	38.4202	50.8976	51.3916	77.2307	68.4357	70.6736
chr1	12600001	12700000	49.923	59.5287	39.1957	43.0232	50.1014	48.543	66.8379	61.2163	60.9074
chr1	12650001	12750000	42.9485	31.0532	35.1909	55.4821	50.4076	49.1244	29.6528	35.7013	34.4967
chr1	12700001	12800000	41.6025	29.0749	38.088	62.4788	50.6526	45.8688	28.0319	31.5477	32.449
chr1	12750001	12850000	42.5814	29.1349	42.3484	59.9011	48.4477	45.9269	32.0364	32.6355	33.2366
chr1	12800001	12900000	39.6448	31.1132	40.8146	51.0018	46.6715	43.8922	35.5643	37.0858	35.4418
chr1	12850001	12950000	37.687	35.7292	40.1329	42.2253	44.834	41.2761	37.1851	39.1626	36.3869
chr1	12900001	13000000	43.1932	41.0046	42.1779	40.691	44.344	47.3222	36.9945	41.1405	40.0624
chr1	12950001	13050000	51.269	40.1054	41.1554	43.4528	54.7563	57.2633	37.0898	37.877	40.64
chr1	13000001	13100000	53.2268	37.6475	40.4738	59.4101	67.0673	60.577	34.9922	36.1957	36.2294
chr1	13050001	13150000	53.5938	41.6041	41.3259	70.0892	70.0072	62.5536	41.1897	38.8659	39.1173
chr1	13100001	13200000	50.2901	41.1845	46.0975	66.9591	59.5949	58.0191	40.0455	35.1079	36.4394
chr1	13150001	13250000	37.3199	33.0915	45.7567	62.6015	45.569	43.6596	29.3667	28.383	26.0432
chr1	13200001	13300000	30.4677	28.1158	40.7294	60.3307	46.1815	40.2878	25.2668	25.8117	24.7305
chr1	13250001	13350000	33.6491	29.6744	40.3886	63.5221	50.1014	43.2527	23.5506	28.383	28.5635
chr1	13300001	13400000	38.6659	32.432	37.3211	56.771	46.1202	41.9737	30.2248	30.4598	31.8189
chr1	13350001	13450000	39.033	36.6884	36.469	37.9905	38.9541	40.811	38.9967	35.009	37.7521
chr1	13400001	13500000	38.0541	38.7866	38.6844	30.3188	36.2592	41.7993	40.8083	38.2725	39.0648
chr1	13450001	13550000	41.9696	38.3669	37.7471	33.2034	37.8517	45.4037	37.5665	35.2068	36.2819
chr1	13500001	13600000	45.3957	37.2878	37.1507	46.276	44.0378	50.6359	31.369	34.02	34.8118
chr1	13550001	13650000	48.21	30.094	40.8146	65.9771	47.9577	49.822	26.7924	31.9432	29.9287
chr1	13600001	13700000	44.5392	28.8351	43.7117	53.9478	44.7115	44.8223	31.369	33.9211	32.0814
chr1	13650001	13750000	35.9739	32.7917	39.5365	30.9325	34.238	36.7415	34.5154	35.3057	36.3869
chr1	13700001	13800000	40.746	42.8031	38.514	32.16	36.0755	39.2413	42.8106	42.0306	44.4729
chr1	13750001	13850000	41.9696	51.7953	37.8323	34.2467	43.2416	43.0783	51.6778	49.6455	51.5613
chr1	13800001	13900000	33.282	45.201	34.6796	31.3621	35.953	35.23	42.4292	42.2284	44.9455
chr1	13850001	13950000	30.8348	40.3452	39.5365	29.3368	32.768	31.2768	39.9502	40.4482	43.1078
chr1	13900001	14000000	31.569	43.5824	39.0252	29.8278	34.3605	32.7883	45.0989	47.3709	46.2056
chr1	13950001	14050000	34.1385	43.1628	35.5317	28.9686	31.2981	34.358	41.5711	44.0085	44.8405
chr1	14000001	14100000	38.5435	41.3044	35.1057	27.8024	29.7056	36.2764	38.7107	40.1516	40.7975
chr1	14050001	14150000	35.8516	49.0977	35.9578	29.214	34.0543	37.0322	45.957	49.3488	48.7785
chr1	14100001	14200000	32.5479	46.8796	37.7471	35.3515	38.5254	38.6019	45.1943	51.2279	48.8835
chr1	14150001	14250000	32.1808	34.8899	36.7246	39.1566	41.3428	40.2296	36.8038	41.1405	36.9645
chr1	14200001	14300000	31.4466	34.6501	38.088	39.2794	43.6703	39.0088	36.041	36.3935	36.4394
chr1	14250001	14350000	30.8348	39.6258	37.1507	34.124	42.3228	38.8344	43.0966	39.4593	42.5827
chr1	14300001	14400000	29.8559	44.3617	34.6796	25.8998	35.5855	38.4856	44.6222	45.0963	47.1508
chr1	14350001	14450000	34.5056	43.5225	34.5944	28.3548	35.0342	40.0552	39.5688	46.7776	44.0004
chr1	14400001	14500000	37.4423	47.1793	35.1909	30.1347	40.9141	42.962	49.5802	50.9312	47.8858
chr1	14450001	14550000	33.0373	47.7788	36.895	30.2574	40.1791	40.2296	51.1057	51.9201	51.0887
chr1	14500001	14600000	29.6112	44.0021	37.4915	31.6076	34.7892	34.7068	43.2873	47.9643	49.1985
chr1	14550001	14650000	35.7292	50.3566	36.469	31.9145	39.3829	39.5902	52.3452	52.4146	52.5064
chr1	14600001	14700000	40.5013	48.738	35.8726	33.633	43.4866	44.6479	51.2964	48.9533	49.1985
chr1	14650001	14750000	39.5224	46.6398	34.1684	35.9652	42.0778	42.09	47.1965	42.0306	50.4062
chr1	14700001	14800000	34.9951	46.2201	33.3163	32.3441	38.7704	37.8461	48.3407	47.272	52.979
chr1	14750001	14850000	31.9361	33.8108	36.2986	27.9866	31.2981	33.7185	35.8503	41.1405	38.9598
chr1	14800001	14900000	31.2019	27.5163	37.1507	29.3368	31.4206	31.6838	27.1738	27.0974	28.5635
chr1	14850001	14950000	29.1218	30.094	37.0655	30.2574	32.5843	32.0326	28.3179	29.4708	30.0337
chr1	14900001	15000000	30.9572	29.3747	34.0832	29.0299	31.7881	33.1371	29.5574	31.3499	28.6685
chr1	14950001	15050000	29.6112	27.6362	36.7246	26.575	32.4005	31.9163	29.8435	27.1963	26.2532
chr1	15000001	15100000	30.8348	27.7561	40.8998	26.2681	32.1555	30.2885	30.7969	29.0753	28.5635
chr1	15050001	15150000	31.3242	27.9959	35.5317	27.066	29.7669	28.8933	30.7016	28.9764	26.5682
chr1	15100001	15200000	26.4298	26.7369	35.1909	27.8024	26.2144	29.4165	28.6993	27.4929	23.6279
chr1	15150001	15250000	24.7168	28.5354	37.1507	26.8818	25.9694	27.9631	29.0807	28.4819	25.2031
chr1	15200001	15300000	28.2652	33.0915	35.8726	25.7771	27.0719	25.8121	33.6573	32.0421	32.0814
chr1	15250001	15350000	28.9994	37.108	37.1507	26.0226	27.3169	29.3002	39.2828	37.877	36.597
chr1	15300001	15400000	26.6746	35.5493	38.514	27.7411	25.5407	31.8	36.4224	34.3167	33.5516
chr1	15350001	15450000	29.2441	35.0698	38.3436	31.4849	29.1544	36.3346	34.3247	30.9543	31.0838
chr1	15400001	15500000	31.569	33.3912	37.2359	30.6256	31.9106	36.3927	31.9411	32.4377	29.7711
chr1	15450001	15550000	28.6323	24.6987	34.8501	29.5823	27.9906	29.3583	24.9808	27.4929	26.6208
chr1	15500001	15600000	23.8603	21.7612	37.4915	30.7484	28.1131	29.4165	24.1227	26.1084	25.5706
chr1	15550001	15650000	26.9193	28.1158	38.94	30.196	32.1555	36.1602	29.2714	31.6465	29.9287
chr1	15600001	15700000	36.341	32.432	39.3661	29.705	38.2804	40.2296	30.7969	31.0532	32.3965
chr1	15650001	15750000	40.3789	32.1922	38.0027	29.3982	39.9341	42.0318	27.3645	27.7896	31.9239
chr1	15700001	15800000	40.2566	31.7726	36.2986	36.7017	44.7115	46.9152	29.4621	31.7454	32.0289
chr1	15750001	15850000	34.0162	25.3581	41.7519	58.0598	46.1815	40.4041	25.2668	31.0532	26.4107
chr1	15800001	15900000	31.8137	33.6909	40.3034	51.8611	40.4241	36.9741	34.3247	36.2946	34.7592
chr1	15850001	15950000	33.5267	41.8439	35.4465	28.7844	33.3805	38.7181	40.5223	42.5251	45.103
chr1	15900001	16000000	30.7124	40.645	38.3436	27.4956	30.5018	36.6834	35.2782	40.8438	45.1555
chr1	15950001	16050000	28.7547	38.4269	35.0205	28.2321	30.1956	35.2881	35.4689	36.3935	39.0123
chr1	16000001	16100000	35.4845	32.3121	31.3565	34.9832	34.483	35.9858	30.1295	32.9322	31.6089
chr1	16050001	16150000	40.8684	32.7318	36.895	43.5142	42.6903	40.1134	32.7992	37.0858	33.8666
chr1	16100001	16200000	34.628	43.3426	38.0027	38.4815	38.4642	40.1715	43.8594	44.9974	44.8405
chr1	16150001	16250000	28.3876	60.7276	35.2761	30.0733	32.2168	36.8578	59.4009	61.2163	64.6879
chr1	16200001	16300000	25.451	51.2558	33.3163	28.3548	30.6243	32.2651	48.7221	52.4146	53.8716
chr1	16250001	16350000	24.105	29.7943	32.379	29.4595	28.4806	31.2768	26.9831	29.9653	31.0313
chr1	16300001	16400000	23.2485	26.0176	35.3613	32.2214	27.6844	30.2885	27.2691	28.7786	27.8284
chr1	16350001	16450000	29.7336	26.0176	36.3838	31.7304	28.0519	28.777	26.6017	26.9985	26.1482
chr1	16400001	16500000	34.1385	25.2382	37.7471	31.7304	28.0519	30.4629	22.6925	24.3283	22.7878
chr1	16450001	16550000	31.3242	25.538	38.088	32.3441	31.7268	31.1605	22.6925	27.2951	24.2055
chr1	16500001	16600000	32.3031	25.6579	39.8773	47.6263	37.1167	32.8465	23.5506	26.4051	25.5181
chr1	16550001	16650000	36.0963	26.1375	41.2407	61.1899	40.4241	37.0322	24.218	25.8117	26.0432
chr1	16600001	16700000	34.3833	26.9767	37.0655	50.3267	41.3428	36.7997	26.5063	27.0974	27.3558
chr1	16650001	16750000	34.8727	34.0506	36.469	41.1206	38.7704	38.6019	32.8946	31.6465	32.9215
chr1	16700001	16800000	36.7081	37.2279	35.7873	35.9038	34.9117	38.7763	34.6108	33.5256	34.9693
chr1	16750001	16850000	41.4802	32.2522	37.4063	37.9292	40.7916	40.811	30.4155	29.372	28.4585
chr1	16800001	16900000	41.9696	27.9959	37.9175	37.0086	40.9754	42.2644	28.6993	27.2951	25.8332
chr1	16850001	16950000	34.0162	25.8377	35.3613	31.4849	33.748	35.2881	26.697	26.6029	25.9907
chr1	16900001	17000000	29.6112	25.0584	35.7021	30.3802	29.3994	31.8582	23.4552	25.6139	26.9883
chr1	16950001	17050000	27.4087	24.5788	34.9353	31.9145	26.3369	31.1605	21.2623	23.8338	26.4107
chr1	17000001	17100000	31.2019	28.2357	35.2761	38.3588	30.3793	32.3232	25.0761	24.9217	27.8809
chr1	17050001	17150000	33.8938	32.3121	36.6394	34.7991	32.0331	33.8348	30.1295	30.7565	32.1864
chr1	17100001	17200000	36.2187	34.5302	37.1507	30.0119	34.483	37.8461	34.1341	35.6024	34.4967
chr1	17150001	17250000	40.5013	31.7726	38.514	34.9832	42.3228	43.5434	32.6085	32.3388	29.2461
chr1	17200001	17300000	32.7926	24.2791	36.8098	31.7918	37.7904	36.1602	26.3156	26.9985	22.5253
chr1	17250001	17350000	27.8982	22.5406	34.3388	27.1887	30.1343	28.2538	24.1227	23.8338	23.3128
chr1	17300001	17400000	32.1808	26.5571	35.9578	27.8024	30.7468	29.7072	26.411	26.504	25.9907
chr1	17350001	17450000	30.5901	28.8351	36.5542	27.1273	30.1956	30.8117	28.6993	28.7786	29.4036
chr1	17400001	17500000	32.3031	33.1514	35.1909	29.1527	32.0331	32.3232	32.5132	30.262	32.6065
chr1	17450001	17550000	34.3833	36.4486	35.3613	30.5029	34.1768	35.1137	40.4269	37.2836	35.9669
chr1	17500001	17600000	27.7758	39.2062	39.0252	29.2754	30.6856	32.2651	46.5291	45.4919	42.4252
chr1	17550001	17650000	26.7969	34.5902	42.7744	28.2321	29.3381	29.4165	40.5223	41.7339	40.1149
chr1	17600001	17700000	30.223	23.8594	37.1507	27.8024	32.3393	31.7419	29.7481	29.0753	28.1959
chr1	17650001	17750000	30.9572	23.5597	35.7873	28.6003	32.2168	30.1141	27.8412	26.0095	26.5157
chr1	17700001	17800000	28.51	23.0801	34.8501	27.8638	30.6243	26.3934	24.4087	24.8228	24.783
chr1	17750001	17850000	24.2273	19.4832	31.0157	23.4449	29.4606	24.5912	19.0693	20.3725	19.3224
chr1	17800001	17900000	25.451	20.0827	34.7648	23.3835	28.2969	25.8702	18.8786	19.2846	21.1076
chr1	17850001	17950000	38.1764	22.8403	36.7246	30.3188	34.0543	33.8348	22.3111	22.2515	23.3128
chr1	17900001	18000000	41.1131	24.7586	35.7021	31.9145	36.3817	36.4508	24.7901	27.6907	23.8904
chr1	17950001	18050000	36.0963	24.6388	37.1507	30.3188	36.6267	35.637	26.6017	28.1852	24.573
chr1	18000001	18100000	37.5646	24.9984	36.469	30.3802	36.8104	36.0439	27.4598	26.504	23.7854
chr1	18050001	18150000	32.7926	25.2382	36.8098	27.9252	29.5219	29.4165	23.1692	26.504	22.6303
chr1	18100001	18200000	27.164	22.8403	41.0702	28.9686	27.7456	26.4516	19.0693	22.5482	21.2126
chr1	18150001	18250000	27.4087	21.0419	40.559	31.9145	29.4606	29.7653	22.025	20.5703	20.0049
chr1	18200001	18300000	27.4087	19.9628	37.1507	32.8965	31.4206	29.9978	24.5041	22.3504	21.4226
chr1	18250001	18350000	23.4932	19.9028	33.1459	29.3368	30.1956	24.7075	22.4064	21.8559	21.3701
chr1	18300001	18400000	24.2273	21.7612	35.1057	24.2427	28.0519	23.6029	25.1715	22.5482	21.1076
chr1	18350001	18450000	24.3497	20.6822	37.2359	22.5856	25.2957	24.3587	24.9808	22.3504	20.425
chr1	18400001	18500000	21.9025	22.8403	37.8323	25.3475	24.1932	22.1496	23.932	23.9327	22.7353
chr1	18450001	18550000	26.5522	27.2765	37.7471	29.3982	27.9294	23.8355	27.6505	26.2073	26.6208
chr1	18500001	18600000	26.6746	25.8377	33.998	27.6183	28.5419	26.1609	26.2203	27.2951	26.4107
chr1	18550001	18650000	26.3075	25.538	34.9353	28.5389	30.1956	25.8702	27.8412	28.5808	25.3081
chr1	18600001	18700000	28.6323	22.3607	35.1057	28.9072	29.3381	25.4633	25.6482	24.4272	22.9978
chr1	18650001	18750000	25.818	17.6847	33.998	24.4882	26.5207	25.1726	19.4507	21.3614	19.3224
chr1	18700001	18800000	23.8603	20.3824	33.5719	24.2427	26.7657	25.5795	21.6437	22.0537	20.0574
chr1	18750001	18850000	24.2273	22.3607	31.0157	25.593	28.9706	25.347	24.4087	23.0426	22.4727
chr1	18800001	18900000	23.4932	22.4207	30.4192	25.4702	27.0719	24.1843	22.5971	22.746	21.9477
chr1	18850001	18950000	21.2907	22.2408	31.1009	26.5136	24.2545	22.5565	22.025	22.2515	21.1076
chr1	18900001	19000000	22.2696	23.9793	32.8903	27.0046	26.3369	23.7192	24.5041	25.7128	20.9501
chr1	18950001	19050000	23.1261	23.7395	34.0832	25.0406	26.8269	25.9865	23.4552	26.0095	21.7902
chr1	19000001	19100000	25.2062	22.7204	32.5494	25.4702	27.5619	28.2538	24.0273	24.3283	21.2126
chr1	19050001	19150000	27.4087	23.6196	33.9128	27.9866	28.1131	30.056	26.3156	26.0095	20.215
chr1	19100001	19200000	27.7758	21.4615	33.9128	26.9432	26.8882	28.4863	26.2203	26.1084	22.7878
chr1	19150001	19250000	32.9149	24.399	31.5269	28.0479	31.2981	30.4048	27.2691	25.3172	27.6709
chr1	19200001	19300000	33.1597	29.8543	32.8903	29.4595	30.7468	33.2534	26.8877	24.9217	28.1434
chr1	19250001	19350000	27.6534	28.5354	34.424	26.8205	25.4794	29.9397	23.8366	26.8007	25.9382
chr1	19300001	19400000	27.164	26.3773	34.5092	25.1634	26.9494	25.5795	24.8854	26.8007	27.0408
chr1	19350001	19450000	25.3286	26.1974	32.5494	23.9359	26.9494	22.5565	28.6993	27.2951	25.8857
chr1	19400001	19500000	20.4342	26.7369	31.6974	22.4015	23.8257	22.4984	29.5574	28.9764	25.3606
chr1	19450001	19550000	20.3118	28.7152	29.8228	21.2354	22.5395	22.1496	31.8457	30.3609	28.406
chr1	19500001	19600000	22.759	32.1323	29.2263	23.2608	24.132	21.2775	36.8038	35.5035	33.1841
chr1	19550001	19650000	24.7168	33.2713	35.7873	28.1093	28.7256	27.2073	35.5643	34.5145	33.1315
chr1	19600001	19700000	22.5143	27.6961	35.1909	28.4162	29.5219	26.8004	26.9831	28.7786	27.4083
chr1	19650001	19750000	16.8857	26.0775	32.6346	25.102	25.7857	21.9752	27.5551	28.9764	26.4632
chr1	19700001	19800000	20.6789	31.4129	32.6346	25.0406	22.4783	22.7309	36.8038	33.7234	32.5015
chr1	19750001	19850000	25.3286	32.492	31.6974	26.2681	23.7032	23.3704	36.8038	36.4924	37.5421
chr1	19800001	19900000	22.1472	36.5085	34.7648	23.5063	24.9282	22.0914	40.4269	36.5913	42.7402
chr1	19850001	19950000	18.9659	35.7891	33.7424	21.2968	21.0083	20.9287	39.4735	32.5366	39.1698
chr1	19900001	20000000	23.2485	33.3313	32.6346	23.5063	22.6008	23.4285	34.1341	30.0642	33.4466
chr1	19950001	20050000	25.6957	34.1106	33.6571	25.102	24.4995	24.4168	32.0364	31.3499	33.1315
chr1	20000001	20100000	21.1683	36.3886	34.8501	24.12	22.662	22.8472	37.1851	38.3714	36.0194
chr1	20050001	20150000	20.6789	46.0403	35.6169	24.1814	21.9883	23.0216	48.0546	43.514	45.2605
chr1	20100001	20200000	24.2273	42.9829	35.3613	26.4522	24.5607	25.4051	44.7175	38.8659	45.103
chr1	20150001	20250000	26.7969	35.3695	36.8098	27.5569	27.3169	26.3934	35.0875	35.8991	38.4347
chr1	20200001	20300000	26.5522	34.77	36.8098	27.1887	27.8069	26.3934	32.0364	34.02	34.9168
chr1	20250001	20350000	23.8603	32.3721	33.7424	25.2861	24.9895	24.3006	30.3202	33.3278	29.8761
chr1	20300001	20400000	23.6155	27.1566	35.4465	26.9432	23.642	25.1145	26.2203	30.1631	27.0933
chr1	20350001	20450000	26.4298	28.2357	39.1105	30.687	28.1744	28.777	33.2759	29.4708	31.9764
chr1	20400001	20500000	28.51	36.2088	38.94	30.2574	29.5831	30.8117	37.1851	33.3278	35.4418
chr1	20450001	20550000	29.9783	32.9716	35.4465	29.3368	28.6031	31.9163	29.7481	29.2731	33.6566
chr1	20500001	20600000	30.5901	27.4563	32.6346	30.0733	29.3381	30.1722	26.697	25.3172	29.2986
chr1	20550001	20650000	30.9572	32.9716	35.9578	31.0553	29.7669	27.9631	33.7527	30.9543	33.8141
chr1	20600001	20700000	31.6913	37.7674	35.9578	28.6003	30.5631	29.1258	38.1386	37.4814	41.7951
chr1	20650001	20750000	33.5267	40.2253	36.2134	28.7231	35.5855	35.2881	38.9967	38.0748	43.0028
chr1	20700001	20800000	34.9951	38.6667	36.3838	41.2434	45.6303	44.4735	37.9479	36.1957	39.5373
chr1	20750001	20850000	36.8305	39.1462	34.6796	47.0739	46.7327	46.8571	37.5665	38.2725	40.745
chr1	20800001	20900000	42.092	48.8579	35.5317	42.3481	46.304	47.264	44.9082	44.4041	47.8858
chr1	20850001	20950000	44.9062	43.7623	35.9578	43.6983	49.4889	48.4267	39.4735	40.8438	41.165
chr1	20900001	21000000	42.9485	31.353	35.5317	43.2687	45.6303	44.0666	30.2248	35.8991	29.7711
chr1	20950001	21050000	43.805	30.2139	36.6394	45.8464	42.1391	40.2878	31.7504	34.6134	25.4131
chr1	21000001	21100000	44.5392	37.6475	37.1507	48.5469	41.5878	41.8574	39.6642	39.756	34.7067
chr1	21050001	21150000	36.9528	39.0863	37.4915	37.254	37.9742	39.5902	41.3804	41.1405	39.3798
chr1	21100001	21200000	32.9149	32.3721	38.0027	31.7304	37.8517	35.637	29.176	31.5477	30.2962
chr1	21150001	21250000	39.1553	34.0506	37.9175	41.8571	47.5902	41.9156	25.7436	29.372	30.4012
chr1	21200001	21300000	42.459	37.0481	37.5767	40.8137	48.6927	44.6479	30.2248	31.0532	30.6637
chr1	21250001	21350000	36.2187	31.353	36.3838	31.9145	37.2392	38.3112	30.4155	28.9764	27.4083
chr1	21300001	21400000	32.0584	27.6961	34.3388	30.196	34.0543	34.2998	25.5529	26.3062	25.4656
chr1	21350001	21450000	30.4677	32.8517	33.998	28.1707	34.1768	33.7185	28.2226	33.6245	30.4537
chr1	21400001	21500000	26.1851	37.7075	35.4465	25.6544	30.1956	30.3466	37.3758	40.9427	40.7975
chr1	21450001	21550000	24.7168	38.5468	34.6796	24.6724	28.7256	28.37	37.3758	40.5471	45.7856
chr1	21500001	21600000	24.105	33.5711	32.5494	25.593	26.7044	27.5561	34.8968	34.2178	38.3297
chr1	21550001	21650000	26.5522	38.6067	36.2134	27.8638	26.5207	26.626	40.2362	37.6792	39.8524
chr1	21600001	21700000	26.5522	43.9421	38.6844	28.6617	27.6844	28.2538	41.5711	42.9206	43.3178
chr1	21650001	21750000	35.4845	37.8873	39.1957	30.687	36.5042	32.2651	36.7084	38.5692	37.8571
chr1	21700001	21800000	35.2398	33.5111	38.7696	29.7664	36.9329	30.4629	34.5154	33.3278	38.2247
chr1	21750001	21850000	22.3919	31.8325	34.7648	25.7771	25.7244	24.1843	33.2759	34.2178	37.7521
chr1	21800001	21900000	21.6578	30.7535	36.8098	26.8205	25.4794	23.6611	31.5597	32.0421	34.0767
chr1	21850001	21950000	23.6155	31.293	36.2134	27.3728	27.5619	26.1609	30.7969	29.372	33.6041
chr1	21900001	22000000	28.2652	37.5876	31.8678	30.687	29.3381	29.7072	37.2805	39.756	38.9073
chr1	21950001	22050000	28.877	34.4103	30.4192	31.4849	27.5619	29.5327	35.8503	36.1957	31.1363
chr1	22000001	22100000	27.2864	26.7969	33.9128	27.0046	25.4182	27.3817	29.7481	26.0095	22.1577
chr1	22050001	22150000	26.5522	27.2165	33.5719	27.3115	26.0919	28.4863	29.9388	29.2731	24.888
chr1	22100001	22200000	26.3075	30.094	32.4642	26.6363	24.3157	29.1839	31.5597	38.1736	30.4012
chr1	22150001	22250000	28.6323	34.4103	33.4015	25.4089	24.6832	29.8816	35.9456	39.8549	34.0767
chr1	22200001	22300000	33.0373	38.8465	31.7826	31.4849	30.5018	34.358	39.0921	37.5803	36.0194
chr1	22250001	22350000	32.6702	36.0889	34.424	34.5536	34.9117	33.8348	34.4201	34.3167	34.4442
chr1	22300001	22400000	32.3031	30.154	39.4513	38.236	42.2003	34.2417	28.9853	30.262	32.0289
chr1	22350001	22450000	26.9193	23.4997	30.7601	31.7304	35.0955	29.649	23.2646	24.2294	26.2007
chr1	22400001	22500000	18.7211	17.385	21.5576	19.8238	22.5395	20.2892	20.0228	18.5923	19.8999
chr1	22450001	22550000	28.1429	24.399	31.7826	29.9505	33.993	29.649	26.1249	26.2073	25.9907
chr1	22500001	22600000	32.0584	28.1757	38.0027	32.651	35.4017	34.8812	29.4621	29.2731	27.6709
chr1	22550001	22650000	24.105	29.5545	37.7471	27.8638	26.3369	29.9397	36.4224	32.8333	32.659
chr1	22600001	22700000	23.8603	31.353	36.7246	28.2934	25.7857	28.0794	33.9434	33.9211	35.2318
chr1	22650001	22750000	24.5944	26.3173	32.2938	26.2067	25.7857	26.626	22.6925	27.1963	27.8809
chr1	22700001	22800000	23.9826	24.8785	33.5719	27.3115	26.8269	27.1492	23.0739	25.3172	27.1458
chr1	22750001	22850000	27.6534	27.2165	36.5542	26.7591	26.4594	28.4863	29.7481	25.4161	29.1936
chr1	22800001	22900000	24.7168	25.2382	35.2761	26.2067	24.4995	28.37	28.3179	24.8228	27.7234
chr1	22850001	22950000	24.8392	23.9793	35.1909	26.2681	24.9895	28.4863	24.9808	25.0206	25.4656
chr1	22900001	23000000	28.0205	26.0775	38.4288	25.7157	27.0107	29.3002	25.9343	26.6029	26.4632
chr1	22950001	23050000	23.0037	27.6961	33.3163	25.5316	29.1544	28.0212	26.2203	23.9327	24.7305
chr1	23000001	23100000	25.818	32.6119	33.2311	24.3041	28.7869	27.7306	34.8015	31.1521	31.1888
chr1	23050001	23150000	30.5901	40.7648	38.3436	24.6724	27.0107	29.4746	43.5734	40.8438	43.0028
chr1	23100001	23200000	28.7547	49.6372	37.0655	25.3475	25.112	28.1375	51.4871	47.9643	50.9837
chr1	23150001	23250000	24.7168	53.0542	35.5317	25.2861	25.6632	27.8468	51.5825	50.5356	55.8668
chr1	23200001	23300000	24.3497	38.3669	35.3613	29.2754	28.2356	28.0212	36.5177	40.0527	40.3774
chr1	23250001	23350000	30.1006	26.2574	36.2134	30.6256	31.1756	26.9167	28.3179	31.4488	25.1506
chr1	23300001	23400000	31.2019	30.2139	34.7648	30.5643	33.1355	28.2538	26.2203	31.3499	27.3558
chr1	23350001	23450000	24.5944	28.8351	32.2086	27.6183	29.7669	27.0911	21.739	28.1852	26.5682
chr1	23400001	23500000	22.3919	27.0367	34.424	24.4882	26.5819	26.9748	24.9808	25.6139	25.2031
chr1	23450001	23550000	26.4298	28.955	34.3388	26.2681	27.1944	27.0329	27.5551	27.6907	25.7281
chr1	23500001	23600000	24.8392	27.0367	34.0832	25.7157	26.7657	26.4516	25.2668	27.394	24.4155
chr1	23550001	23650000	27.2864	26.3173	37.0655	25.8385	27.2557	28.4282	26.5063	28.4819	26.0957
chr1	23600001	23700000	32.3031	28.1158	34.424	25.6544	29.0931	29.0677	26.5063	28.9764	28.721
chr1	23650001	23750000	31.0795	25.2382	32.1234	27.1887	29.8893	31.0443	24.1227	26.8996	27.3033
chr1	23700001	23800000	35.9739	28.3555	33.4015	31.7918	35.0342	34.8812	29.2714	29.1742	29.6136
chr1	23750001	23850000	39.4	35.4294	36.7246	33.0806	38.5254	36.6253	32.2271	29.1742	32.554
chr1	23800001	23900000	33.1597	31.1132	36.2986	41.7957	34.3605	32.8465	27.7458	24.8228	28.1959
chr1	23850001	23950000	32.6702	26.7369	36.469	52.5362	36.5042	32.8465	28.89	28.4819	27.0408
chr1	23900001	24000000	43.6826	41.4842	36.3838	47.9331	46.304	44.2991	41.9525	38.8659	40.3774
chr1	23950001	24050000	41.9696	39.6858	38.514	44.4348	44.7115	45.52	37.8526	34.8112	38.4347
chr1	24000001	24100000	36.4634	23.6796	43.7969	46.5215	37.6067	35.3463	24.0273	25.4161	23.9954
chr1	24050001	24150000	38.0541	30.9333	42.6892	42.2867	36.6267	32.8465	31.655	30.3609	31.8189
chr1	24100001	24200000	31.0795	38.4269	36.043	33.5102	32.523	33.0209	39.9502	36.888	37.9096
chr1	24150001	24250000	26.4298	40.8847	34.5092	29.8278	28.9706	31.1024	38.7107	39.3604	38.2772
chr1	24200001	24300000	28.7547	39.9256	36.043	29.4595	29.3381	31.5093	33.6573	35.8002	35.1268
chr1	24250001	24350000	28.877	31.2331	35.4465	27.9866	29.7056	31.2768	28.0319	29.8664	28.0384
chr1	24300001	24400000	29.9783	29.2548	34.0832	27.9252	28.5419	30.056	28.604	28.4819	30.5587
chr1	24350001	24450000	28.877	31.4729	33.1459	27.9252	27.8681	30.6373	30.6062	30.3609	33.4991
chr1	24400001	24500000	24.7168	29.7943	34.9353	27.1273	26.8269	27.5561	28.6993	31.6465	32.1864
chr1	24450001	24550000	24.8392	33.3313	36.2986	26.8818	28.4806	26.3934	32.5132	35.7013	37.1745
chr1	24500001	24600000	23.8603	37.3478	34.3388	26.575	28.9706	27.7306	38.3293	35.7013	40.3774
chr1	24550001	24650000	36.2187	46.1002	228.954	74.9991	55.6138	38.3112	55.7777	48.6566	47.1508
chr1	24600001	24700000	37.0752	39.9256	223.586	72.1145	54.3888	36.8578	50.7244	45.0963	41.4276
chr1	24650001	24750000	16.1516	18.1044	15.0818	18.4736	17.8234	17.7313	19.8321	17.1089	17.3796
chr1	24700001	24800000	17.987	20.6822	20.3647	30.8711	21.192	21.3938	17.9251	16.6144	15.6469
chr1	24750001	24850000	28.9994	27.1566	33.8276	40.3841	30.7468	31.4512	22.4064	25.0206	24.363
chr1	24800001	24900000	27.5311	26.1974	35.5317	31.669	27.9294	29.0677	21.0716	28.9764	26.3057
chr1	24850001	24950000	26.5522	26.7369	33.3163	26.084	24.7445	26.9167	24.5041	28.7786	25.7806
chr1	24900001	25000000	25.6957	23.6796	31.6122	21.665	24.8057	27.4399	23.0739	23.3393	22.7353
chr1	24950001	25050000	25.818	20.5023	33.2311	22.4015	24.132	26.3353	21.1669	21.9548	21.3176
chr1	25000001	25100000	30.7124	23.14	33.1459	28.9686	28.7256	31.2187	26.697	26.2073	24.3105
chr1	25050001	25150000	29.8559	28.4155	32.379	29.4595	31.2368	33.8348	34.2294	31.0532	26.8308
chr1	25100001	25200000	28.0205	27.9359	34.5092	28.2934	29.7056	30.6373	31.7504	30.1631	27.6709
chr1	25150001	25250000	33.0373	29.0749	33.0607	30.0119	34.6055	33.6604	27.3645	29.5697	27.7759
chr1	25200001	25300000	31.4466	28.5354	33.998	27.066	32.1555	33.5441	27.9365	27.7896	25.7806
chr1	25250001	25350000	23.9826	23.5597	37.0655	26.0226	24.9895	27.6143	25.9343	22.746	23.7329
chr1	25300001	25400000	21.5354	21.8212	38.2584	28.0479	24.6832	26.3353	23.6459	21.8559	23.5754
chr1	25350001	25450000	23.1261	21.0419	37.9175	28.4162	25.8469	26.5678	23.7413	25.4161	22.3677
chr1	25400001	25500000	25.0839	21.7013	34.424	26.5136	24.9895	24.1843	24.6948	27.0974	21.8952
chr1	25450001	25550000	26.6746	23.4398	33.1459	24.4882	25.2344	25.2307	24.5994	26.3062	22.9978
chr1	25500001	25600000	27.6534	30.3338	34.7648	26.2681	25.4182	27.3817	34.8015	30.3609	31.9239
chr1	25550001	25650000	23.6155	30.9333	37.5767	25.7157	24.7445	25.8121	37.8526	29.4708	35.4418
chr1	25600001	25700000	23.7379	26.617	40.7294	24.9792	26.5819	24.8238	30.0342	26.1084	30.5587
chr1	25650001	25750000	27.2864	26.4972	40.3886	26.4522	27.8681	25.2889	29.5574	25.2183	27.6709
chr1	25700001	25800000	23.0037	21.7013	35.8726	25.1634	25.2957	24.3587	28.1272	22.8449	22.0002
chr1	25750001	25850000	19.7	20.862	33.5719	24.1814	24.622	24.7656	27.5551	25.3172	22.1577
chr1	25800001	25900000	22.0249	31.8325	33.7424	25.2861	26.1532	24.3587	37.6619	31.5477	33.5516
chr1	25850001	25950000	23.2485	31.1731	34.1684	28.1093	29.6444	26.4516	36.6131	30.8554	33.1315
chr1	25900001	26000000	23.4932	22.3607	34.3388	27.1887	29.7056	27.8468	23.1692	24.8228	24.1529
chr1	25950001	26050000	23.8603	21.7612	33.7424	25.2247	25.6019	26.5097	21.9297	23.1415	22.6303
chr1	26000001	26100000	23.7379	20.2026	31.7826	23.3221	25.5407	25.1726	20.4995	21.5592	19.4274
chr1	26050001	26150000	21.7801	18.4041	33.1459	22.0947	23.5195	21.5682	17.8298	19.1857	18.7973
chr1	26100001	26200000	21.046	16.9654	37.4915	24.4269	23.397	19.8823	20.5948	19.5813	19.2173
chr1	26150001	26250000	21.7801	17.8646	36.6394	24.6724	23.4582	21.7426	21.2623	21.2625	20.53
chr1	26200001	26300000	23.4932	18.4641	33.1459	25.7157	26.2757	24.4168	21.0716	22.5482	20.0049
chr1	26250001	26350000	26.9193	19.0036	32.0382	26.084	30.2568	26.626	22.8832	23.5371	20.6875
chr1	26300001	26400000	28.0205	18.7638	34.0832	27.9866	29.6444	28.3119	22.6925	21.8559	21.1601
chr1	26350001	26450000	29.9783	20.5623	37.9175	29.9505	30.6243	29.9397	23.5506	23.3393	21.8952
chr1	26400001	26500000	28.877	23.2599	37.9175	26.9432	28.9706	28.3119	23.6459	25.4161	23.3654
chr1	26450001	26550000	24.8392	22.4806	35.7021	26.8818	27.6231	25.1726	22.5971	23.8338	22.2102
chr1	26500001	26600000	26.6746	22.6005	35.4465	28.0479	28.6031	25.347	23.1692	24.4272	22.0527
chr1	26550001	26650000	24.5944	24.2191	32.8903	25.3475	26.0307	25.6377	25.5529	24.625	21.8427
chr1	26600001	26700000	21.5354	22.5406	32.0382	23.9359	22.5395	24.6494	26.411	23.1415	23.6279
chr1	26650001	26750000	24.7168	23.8594	35.6169	26.2067	26.0307	26.626	28.89	25.8117	27.1458
chr1	26700001	26800000	22.6367	25.1783	37.4063	25.5316	27.8069	26.1028	29.6528	26.0095	26.0957
chr1	26750001	26850000	20.8013	23.6196	38.6844	23.4449	24.867	22.2658	30.3202	23.5371	22.2627
chr1	26800001	26900000	23.7379	23.3199	39.8773	24.7951	24.9895	22.5565	31.7504	26.1084	22.6303
chr1	26850001	26950000	24.4721	21.0419	34.3388	22.8925	25.2344	23.7192	30.2248	28.2841	23.7854
chr1	26900001	27000000	24.3497	23.0201	32.8051	22.0333	24.4382	24.7656	30.6062	27.6907	23.9954
chr1	26950001	27050000	24.8392	24.1592	34.3388	22.9539	25.0507	24.3587	26.9831	23.5371	23.0503
chr1	27000001	27100000	21.9025	22.1809	32.5494	22.7698	25.2344	21.8007	25.4575	22.3504	20.6875
chr1	27050001	27150000	20.3118	22.4207	34.7648	22.9539	25.0507	20.9869	28.1272	25.4161	22.5778
chr1	27100001	27200000	24.7168	23.8594	35.8726	25.102	26.0919	26.1028	32.4178	28.7786	26.8308
chr1	27150001	27250000	28.2652	26.1375	34.1684	28.8458	28.9094	31.5675	32.5132	30.4598	26.9883
chr1	27200001	27300000	28.1429	25.9576	34.424	27.9866	27.6844	27.7887	26.7924	25.8117	24.9931
chr1	27250001	27350000	22.5143	22.4207	35.5317	24.4269	22.662	23.1379	23.5506	24.0316	22.1052
chr1	27300001	27400000	19.5777	20.5023	34.7648	22.647	20.8245	21.7426	21.8344	22.5482	21.3701
chr1	27350001	27450000	21.7801	21.4615	38.2584	23.9359	22.7233	23.0216	25.6482	20.8669	21.1601
chr1	27400001	27500000	21.7801	22.6605	40.3886	23.9973	22.9682	25.8702	26.411	23.636	21.1601
chr1	27450001	27550000	22.0249	24.8186	40.1329	24.9179	23.152	27.1492	26.6017	26.504	23.1553
chr1	27500001	27600000	22.0249	24.7586	35.7873	23.6904	23.397	25.6377	26.6017	24.625	21.5801
chr1	27550001	27650000	21.4131	21.7612	33.9128	22.3402	20.8858	20.9287	22.5971	21.2625	22.2102
chr1	27600001	27700000	22.3919	20.0827	36.7246	23.3221	22.6008	20.0567	24.218	23.0426	22.5253
chr1	27650001	27750000	22.8814	21.0419	40.3886	22.2174	24.9895	21.3938	30.9876	25.6139	22.7353
chr1	27700001	27800000	27.164	24.2791	39.1957	24.7337	25.1732	24.7075	31.5597	28.8775	25.5181
chr1	27750001	27850000	26.9193	22.3607	34.2536	24.9792	24.132	24.5912	25.2668	27.8885	22.8403
chr1	27800001	27900000	21.5354	21.5814	35.1909	21.0513	24.1932	21.3357	27.8412	24.3283	22.5253
chr1	27850001	27950000	20.4342	23.2599	32.5494	20.1307	23.0295	21.045	28.5086	24.0316	25.0456
chr1	27900001	28000000	21.2907	24.7586	34.6796	21.3582	23.0907	21.7426	28.1272	26.9985	24.783
chr1	27950001	28050000	21.9025	28.5354	36.7246	23.0766	22.3558	21.1613	34.8968	31.8443	27.7759
chr1	28000001	28100000	21.046	34.2904	32.8051	22.7698	20.8245	20.7543	40.6176	39.4593	36.4394
chr1	28050001	28150000	21.1683	35.5493	32.8051	24.0586	21.5595	20.8124	38.9014	41.2394	37.4371
chr1	28100001	28200000	23.6155	29.3147	34.2536	25.6544	21.927	20.2311	32.9899	34.9101	32.3439
chr1	28150001	28250000	24.105	26.0176	32.6346	23.3221	23.8257	23.4867	28.89	30.4598	28.1959
chr1	28200001	28300000	23.1261	25.7178	34.6796	23.0766	23.5195	25.6377	32.2271	28.7786	27.5134
chr1	28250001	28350000	28.2652	27.3964	39.1957	25.4089	25.6632	24.9401	36.4224	29.372	31.4513
chr1	28300001	28400000	29.6112	29.0749	41.1554	28.4776	30.4406	27.0911	34.8015	31.5477	32.659
chr1	28350001	28450000	22.5143	28.8951	38.0027	27.9252	26.8269	25.8702	30.6062	29.9653	29.6661
chr1	28400001	28500000	23.4932	26.9767	36.7246	27.066	22.7845	22.5565	27.8412	26.4051	24.783
chr1	28450001	28550000	28.6323	24.9385	39.1105	28.2321	24.7445	25.7539	25.5529	27.9874	24.5205
chr1	28500001	28600000	27.5311	24.4589	34.8501	26.3908	25.7857	28.2538	24.5994	27.4929	27.2508
chr1	28550001	28650000	23.0037	26.7969	33.1459	26.8818	25.2344	24.5912	32.1318	29.4708	29.4561
chr1	28600001	28700000	24.2273	26.9168	37.3211	27.5569	25.112	23.4867	32.3225	31.1521	27.6184
chr1	28650001	28750000	25.3286	23.7395	36.469	26.9432	25.4182	25.2307	29.5574	26.0095	25.0456
chr1	28700001	28800000	22.3919	25.7778	33.5719	25.2247	22.5395	23.2541	30.4155	26.8007	26.4632
chr1	28750001	28850000	24.5944	27.2765	30.4192	22.7084	21.192	22.7309	29.3667	28.7786	25.8332
chr1	28800001	28900000	23.4932	25.538	33.3163	23.8131	24.132	22.2658	30.4155	27.8885	24.468
chr1	28850001	28950000	21.4131	24.6388	39.0252	24.1814	25.3569	19.6497	29.5574	26.8996	24.573
chr1	28900001	29000000	22.5143	24.8785	35.8726	23.7518	24.7445	20.6962	27.4598	28.7786	27.0408
chr1	28950001	29050000	20.4342	22.9003	35.5317	23.8131	23.5807	20.9287	27.2691	26.504	25.4131
chr1	29000001	29100000	17.3752	21.5814	35.8726	22.8925	21.3145	19.3009	24.6948	23.0426	22.7878
chr1	29050001	29150000	18.5988	24.4589	37.1507	24.4882	20.947	21.9752	25.4575	26.0095	25.7806
chr1	29100001	29200000	17.987	22.4207	35.8726	23.5063	22.417	21.3938	26.1249	23.9327	24.783
chr1	29150001	29250000	17.1304	24.9984	35.2761	21.4809	23.2132	20.7543	28.89	25.3172	26.8833
chr1	29200001	29300000	20.0671	24.5788	35.1909	22.0333	22.7845	21.4519	28.6993	26.3062	25.6756
chr1	29250001	29350000	21.1683	20.1426	35.9578	23.5063	22.2333	20.8706	24.8854	24.2294	22.2102
chr1	29300001	29400000	19.5777	23.3798	37.7471	24.7337	20.4571	22.789	25.5529	25.7128	26.6733
chr1	29350001	29450000	20.3118	23.6196	32.0382	25.1634	20.8245	22.6728	25.2668	24.8228	27.4609
chr1	29400001	29500000	22.759	22.4207	32.6346	25.9612	22.7845	22.4984	26.0296	25.6139	25.3606
chr1	29450001	29550000	21.9025	22.6005	34.3388	24.3655	22.9682	22.0914	26.411	25.4161	25.0981
chr1	29500001	29600000	21.046	22.9602	34.1684	23.2608	23.7032	21.5682	27.4598	23.5371	23.6804
chr1	29550001	29650000	24.4721	23.4997	37.8323	22.7698	24.0707	22.6146	26.3156	23.8338	22.9978
chr1	29600001	29700000	28.2652	26.2574	40.7294	24.4269	25.6019	27.0329	27.6505	24.4272	23.9429
chr1	29650001	29750000	27.8982	27.7561	39.3661	28.1093	26.2757	30.4048	30.2248	28.0863	24.9405
chr1	29700001	29800000	27.0416	28.6553	36.7246	29.8892	28.9094	28.6607	29.7481	29.1742	27.3033
chr1	29750001	29850000	26.4298	27.3964	38.0027	26.7591	30.3181	25.1726	28.9853	27.4929	27.9859
chr1	29800001	29900000	23.2485	24.1592	35.4465	23.3835	25.3569	22.4984	28.4133	26.9985	27.6184
chr1	29850001	29950000	23.0037	22.5406	32.7199	24.6724	22.2333	23.196	27.4598	25.515	26.0432
chr1	29900001	30000000	23.7379	22.9003	36.5542	25.593	23.887	24.2424	27.1738	23.4382	24.3105
chr1	29950001	30050000	23.9826	25.6579	41.0702	27.1273	29.0931	28.777	29.6528	28.5808	25.3606
chr1	30000001	30100000	26.1851	27.876	41.9223	28.1093	30.6243	28.6026	34.8968	35.9979	29.2986
chr1	30050001	30150000	29.3665	26.677	39.6217	28.0479	29.3994	26.0446	35.6596	31.4488	29.8761
chr1	30100001	30200000	28.51	23.0801	37.5767	25.6544	26.3369	25.8702	29.2714	25.4161	25.3606
chr1	30150001	30250000	22.2696	25.2982	36.8098	24.0586	24.9282	22.9635	29.5574	25.8117	26.6208
chr1	30200001	30300000	21.6578	26.9767	36.9803	25.2861	27.3782	24.6494	29.4621	29.0753	28.7735
chr1	30250001	30350000	27.164	24.7586	36.043	25.7157	27.2557	27.0911	25.3622	29.1742	27.4083
chr1	30300001	30400000	33.5267	24.9984	37.1507	27.1887	28.1131	28.9514	26.697	26.504	25.3606
chr1	30350001	30450000	34.1385	25.7178	39.9625	29.3368	30.1343	30.056	26.411	25.3172	23.4704
chr1	30400001	30500000	30.9572	23.9793	40.1329	29.8278	34.2993	33.6022	24.4087	24.4272	23.0503
chr1	30450001	30550000	29.1218	22.7804	40.8146	26.8205	33.0743	31.7419	26.2203	25.9106	23.5754
chr1	30500001	30600000	31.3242	25.1783	39.9625	28.1093	30.8693	30.056	29.5574	29.6686	27.1458
chr1	30550001	30650000	37.8093	32.7318	37.8323	33.4489	36.198	39.7064	35.7549	36.7891	36.8595
chr1	30600001	30700000	33.4044	30.8734	35.7873	31.3008	32.8905	36.5671	34.9922	33.0311	35.5468
chr1	30650001	30750000	26.7969	24.9385	36.2986	27.4956	27.5006	29.3002	30.1295	26.0095	26.5157
chr1	30700001	30800000	29.7336	29.6145	36.043	27.5569	28.2356	30.521	29.0807	27.1963	26.3057
chr1	30750001	30850000	39.7671	32.5519	34.424	31.178	33.3193	33.6022	31.7504	29.0753	29.5086
chr1	30800001	30900000	42.2143	27.876	38.8548	50.0812	39.5054	35.2881	30.7016	28.1852	28.3535
chr1	30850001	30950000	38.5435	26.0176	42.8596	65.4861	42.9966	36.6834	28.2226	28.9764	28.0384
chr1	30900001	31000000	46.1299	32.1922	41.5815	52.2293	47.8352	46.4501	33.848	34.7123	34.9693
chr1	30950001	31050000	43.3156	29.1948	36.3838	36.5789	40.3016	40.0552	31.7504	31.251	32.0814
chr1	31000001	31100000	31.4466	29.0749	36.2986	31.4235	31.1143	29.4165	33.0852	31.7454	33.6566
chr1	31050001	31150000	29.2441	41.3044	40.6442	28.8458	31.7881	33.8348	43.478	40.7449	43.9479
chr1	31100001	31200000	28.2652	45.7406	40.3034	28.4162	32.5843	33.7766	48.5314	42.1295	44.4729
chr1	31150001	31250000	27.2864	40.1654	36.8098	27.066	30.9918	32.5558	44.7175	34.4156	41.9001
chr1	31200001	31300000	30.1006	32.3121	35.7873	28.6003	36.5655	37.1485	34.7061	28.2841	35.9669
chr1	31250001	31350000	30.7124	26.4372	35.0205	30.8098	37.8517	35.1719	26.5063	25.4161	27.2508
chr1	31300001	31400000	26.5522	22.4207	33.4015	27.6797	28.9706	28.777	21.6437	22.5482	22.2627
chr1	31350001	31450000	26.6746	21.4615	36.895	24.9179	28.1744	28.1375	21.3576	21.0647	21.8952
chr1	31400001	31500000	30.223	21.2816	39.6217	25.7157	27.9906	27.2655	22.4064	23.8338	22.1052
chr1	31450001	31550000	29.6112	20.9819	38.1732	26.2681	26.0919	26.1028	20.1181	25.3172	21.7902
chr1	31500001	31600000	24.3497	20.4424	36.3838	24.4269	24.867	25.5795	19.7367	22.5482	20.5825
chr1	31550001	31650000	23.4932	20.5023	35.1057	24.12	24.6832	24.0099	21.5483	20.4714	19.1123
chr1	31600001	31700000	25.818	21.9411	35.5317	26.6977	25.3569	22.324	19.9274	19.5813	20.0574
chr1	31650001	31750000	23.8603	20.3225	35.6169	26.3295	26.9494	24.475	19.1647	18.5923	19.0598
chr1	31700001	31800000	25.818	19.4233	35.8726	26.4522	29.2156	25.347	22.8832	19.4824	19.7949
chr1	31750001	31850000	27.0416	21.9411	37.9175	27.066	28.1744	25.7539	22.8832	21.9548	22.9978
chr1	31800001	31900000	24.3497	22.6005	37.1507	26.2681	25.4794	25.6958	23.2646	23.2404	23.1028
chr1	31850001	31950000	24.7168	20.2026	34.3388	23.6904	23.2745	24.2424	23.6459	24.1305	22.5778
chr1	31900001	32000000	25.2062	20.3225	36.7246	23.0153	27.1332	27.3817	21.1669	25.8117	23.0503
chr1	31950001	32050000	23.3708	23.0201	37.6619	24.4269	28.2969	28.7189	20.3088	25.2183	22.3677
chr1	32000001	32100000	24.105	23.2	37.0655	27.1887	25.0507	27.7887	21.453	22.5482	20.7925
chr1	32050001	32150000	27.4087	23.9793	38.088	30.6256	25.6632	27.2655	24.7901	24.1305	21.7902
chr1	32100001	32200000	26.0628	23.2599	35.7873	26.2681	25.2957	24.3587	23.932	22.8449	21.1601
chr1	32150001	32250000	22.8814	21.7612	34.6796	22.8311	26.7044	23.8936	23.4552	23.5371	22.3152
chr1	32200001	32300000	22.0249	22.4806	34.424	26.084	27.7456	25.1145	23.1692	25.0206	25.4131
chr1	32250001	32350000	23.8603	22.001	36.8098	27.4342	25.9082	24.9401	23.3599	22.6471	23.6279
chr1	32300001	32400000	25.9404	21.3416	36.9803	27.066	24.3157	24.7656	23.8366	23.0426	21.2651
chr1	32350001	32450000	24.5944	20.0827	33.4867	25.0406	23.397	23.4867	23.932	23.8338	22.3677
chr1	32400001	32500000	24.7168	22.1809	32.8051	23.9973	23.887	22.4402	28.5086	24.7239	24.9405
chr1	32450001	32550000	22.6367	24.339	33.998	25.9612	24.3157	24.7656	25.1715	25.0206	23.9954
chr1	32500001	32600000	21.4131	22.9602	38.0027	25.5316	26.9494	25.2889	22.025	23.3393	20.6875
chr1	32550001	32650000	26.4298	23.2	37.2359	25.0406	26.7657	24.7075	23.0739	22.2515	18.8498
chr1	32600001	32700000	26.7969	24.339	35.9578	26.084	24.5607	27.0329	22.7878	23.8338	19.2173
chr1	32650001	32750000	24.3497	23.9793	39.2809	26.6977	24.2545	26.626	25.3622	27.8885	21.0551
chr1	32700001	32800000	23.4932	24.0393	37.0655	24.6724	24.4995	24.8238	25.4575	25.4161	22.4202
chr1	32750001	32850000	25.9404	22.8403	31.5269	23.0153	25.2957	25.1726	26.0296	22.1526	21.8952
chr1	32800001	32900000	23.0037	19.1235	31.5269	22.7698	24.1932	24.9982	24.5041	21.8559	20.0049
chr1	32850001	32950000	19.7	20.1426	36.1282	23.1994	25.8469	25.5795	22.6925	23.3393	19.7949
chr1	32900001	33000000	21.6578	21.8811	36.043	24.2427	24.0095	24.9982	24.5994	24.1305	20.0574
chr1	32950001	33050000	20.5565	19.9028	33.7424	24.1814	20.6408	24.8238	22.8832	20.1747	18.7448
chr1	33000001	33100000	23.9826	21.2816	32.8051	24.8565	22.172	26.1609	22.1204	21.1636	19.9524
chr1	33050001	33150000	26.7969	27.3364	35.1057	26.2067	25.9694	27.498	26.411	26.8007	22.9453
chr1	33100001	33200000	27.7758	27.0367	37.7471	30.0119	29.4606	30.3466	27.4598	27.8885	24.4155
chr1	33150001	33250000	28.6323	24.9385	38.4288	29.6437	29.2769	31.5675	27.0784	27.4929	23.8904
chr1	33200001	33300000	26.4298	28.3555	38.3436	27.1273	27.5619	29.9978	28.9853	29.2731	26.0432
chr1	33250001	33350000	25.0839	31.8325	36.8098	31.3621	30.5018	30.6955	32.6085	29.2731	30.0862
chr1	33300001	33400000	26.3075	30.5736	38.514	33.6944	30.8081	32.1488	32.5132	28.0863	29.4561
chr1	33350001	33450000	28.2652	27.6362	39.9625	30.687	29.5831	29.7653	27.3645	28.1852	30.6112
chr1	33400001	33500000	33.282	28.8951	39.0252	28.1707	32.8293	30.4048	25.6482	32.2399	31.7664
chr1	33450001	33550000	34.8727	31.4129	38.3436	41.3661	39.3216	33.8929	26.411	32.6355	29.0886
chr1	33500001	33600000	31.8137	31.9524	41.1554	58.244	42.6291	36.9159	27.1738	33.2289	28.1434
chr1	33550001	33650000	35.3621	27.876	41.0702	59.1646	38.4642	36.4508	25.0761	30.8554	26.6733
chr1	33600001	33700000	40.746	26.1974	38.4288	60.9444	38.7092	36.5671	25.0761	27.5918	25.3081
chr1	33650001	33750000	40.2566	42.0238	38.8548	56.4641	42.2616	42.962	37.6619	43.514	39.1173
chr1	33700001	33800000	42.5814	52.8744	42.0075	53.1499	43.3641	45.0549	49.9616	54.5903	52.3489
chr1	33750001	33850000	48.5771	39.446	44.2229	64.9951	49.6727	45.7525	39.7595	44.6019	42.2677
chr1	33800001	33900000	53.2268	31.6527	44.1377	64.4427	55.3075	50.9265	31.369	36.0968	33.3941
chr1	33850001	33950000	47.3535	34.5302	43.4561	45.9692	52.2451	50.5777	32.5132	37.1847	35.6519
chr1	33900001	34000000	41.7249	35.5493	40.3034	48.3627	50.8976	48.543	31.2737	39.6571	37.122
chr1	33950001	34050000	49.6783	43.1628	42.4336	66.775	52.8576	49.3569	38.234	45.4919	38.5397
chr1	34000001	34100000	48.3323	41.9638	45.3306	70.887	49.7339	45.4618	38.4247	44.6019	35.3368
chr1	34050001	34150000	36.4634	32.7318	40.4738	71.869	46.3652	41.2179	33.1806	35.8002	31.4513
chr1	34100001	34200000	31.9361	30.0341	40.7294	75.3673	47.529	37.788	31.083	31.1521	28.826
chr1	34150001	34250000	35.6069	27.5762	41.4111	74.7536	46.794	36.3346	28.6993	28.5808	24.5205
chr1	34200001	34300000	38.7882	30.154	42.604	73.0965	46.1202	39.1251	28.1272	29.7675	26.2007
chr1	34250001	34350000	40.8684	32.7318	46.694	74.3853	44.8953	40.5203	28.7947	32.2399	28.931
chr1	34300001	34400000	39.4	37.8873	42.9448	59.8397	42.7516	40.6947	39.2828	39.756	34.3392
chr1	34350001	34450000	35.7292	43.8222	40.7294	39.6476	37.6679	42.1481	45.7663	44.0085	42.3727
chr1	34400001	34500000	38.7882	42.7431	38.088	39.5249	37.9742	43.8922	39.0921	38.9648	40.535
chr1	34450001	34550000	49.1889	44.4816	35.0205	44.8644	46.6102	48.2523	43.478	40.3494	41.4801
chr1	34500001	34600000	60.2013	46.0403	38.5992	40.2	50.7139	52.7869	45.7663	44.4041	45.2605
chr1	34550001	34650000	57.0199	38.4269	40.0477	34.9218	47.8352	54.124	37.1851	35.4046	36.4394
chr1	34600001	34700000	46.1299	33.7509	39.8773	34.3695	43.4866	49.7638	32.8946	28.2841	30.8213
chr1	34650001	34750000	44.2944	36.3886	39.1105	34.1853	41.2204	44.0666	32.7992	31.1521	33.1315
chr1	34700001	34800000	44.7839	34.5902	36.3838	34.7991	37.2392	44.2991	31.7504	30.4598	30.7163
chr1	34750001	34850000	42.8261	35.7292	35.7021	33.4489	38.6479	45.1711	28.5086	30.1631	31.4513
chr1	34800001	34900000	47.4758	39.9256	39.8773	61.0058	46.7327	45.4037	30.4155	34.5145	35.0743
chr1	34850001	34950000	48.4547	36.5085	39.3661	66.0385	46.9165	41.6249	29.7481	34.3167	32.0814
chr1	34900001	35000000	42.8261	33.0315	35.7021	37.745	36.9329	37.381	26.3156	29.2731	29.3511
chr1	34950001	35050000	37.8093	28.955	35.1909	28.5389	30.8081	34.9975	26.1249	25.7128	26.2532
chr1	35000001	35100000	31.0795	24.4589	32.4642	26.4522	32.5843	34.8231	26.411	24.625	23.7329
chr1	35050001	35150000	25.9404	23.0801	32.0382	27.8638	31.4818	31.5675	24.4087	21.8559	23.0503
chr1	35100001	35200000	28.6323	24.5788	33.4867	28.7844	32.768	31.8	23.5506	22.4493	21.4751
chr1	35150001	35250000	33.1597	26.4372	35.1057	30.8711	34.5442	35.4044	27.5551	26.7018	25.6231
chr1	35200001	35300000	40.9907	35.1897	36.9803	35.0446	43.5478	45.3456	35.4689	33.7234	36.702
chr1	35250001	35350000	45.3957	44.3617	37.0655	37.9292	47.8965	49.5313	44.1454	39.6571	43.5803
chr1	35300001	35400000	39.6448	38.0072	36.1282	33.8171	36.9942	39.4739	40.5223	38.0748	39.4848
chr1	35350001	35450000	36.2187	40.2853	35.7021	30.9325	33.9318	36.8578	39.6642	42.7228	40.2199
chr1	35400001	35500000	34.5056	46.5798	35.4465	30.0733	32.4005	36.2183	44.8129	46.0853	46.4157
chr1	35450001	35550000	35.8516	41.784	36.6394	29.705	33.013	36.3346	42.7152	40.8438	42.3202
chr1	35500001	35600000	34.7503	44.1819	34.9353	29.6437	34.1768	37.1485	42.7152	39.3604	44.4729
chr1	35550001	35650000	32.6702	50.3566	35.1057	30.6256	32.8293	36.102	46.4338	43.8107	51.5088
chr1	35600001	35700000	34.8727	53.8336	38.94	31.3008	33.4418	37.1485	50.629	46.6787	50.7737
chr1	35650001	35750000	38.6659	53.1741	38.4288	31.1166	38.9541	42.4969	49.7709	45.6897	49.8286
chr1	35700001	35800000	42.3367	56.8909	36.8098	35.7811	45.7528	49.7057	53.7754	52.019	54.1866
chr1	35750001	35850000	53.9609	68.1013	37.4063	42.1026	51.0814	56.6238	66.2658	62.8975	67.0507
chr1	35800001	35900000	63.7497	71.878	39.2809	41.7957	57.9412	62.8443	70.175	68.0401	77.0269
chr1	35850001	35950000	67.4206	82.2491	40.985	41.7957	65.5361	69.5299	76.1819	78.523	86.8981
chr1	35900001	36000000	72.5597	97.8956	40.8998	44.9258	75.3971	75.6341	92.1047	98.3021	99.6572
chr1	35950001	36050000	75.6187	98.7948	39.4513	47.8104	80.2357	80.5174	101.067	98.0054	102.545
chr1	36000001	36100000	71.0914	95.6175	43.03	53.5795	78.2758	76.5061	98.6837	86.7313	93.5139
chr1	36050001	36150000	68.2771	80.0909	48.8242	78.8043	77.7246	68.0765	79.6143	73.6771	73.299
chr1	36100001	36200000	67.1758	61.5669	48.3129	84.5121	68.1085	67.03	56.2545	58.5461	57.9671
chr1	36150001	36250000	55.4292	42.923	48.9094	77.5154	52.0614	54.7635	36.8991	41.8328	40.2199
chr1	36200001	36300000	43.4379	27.816	46.8644	79.2953	43.609	40.6947	24.1227	27.7896	24.363
chr1	36250001	36350000	60.3237	60.308	41.9223	61.1286	54.8788	58.3097	51.3918	51.9201	52.4539
chr1	36300001	36400000	79.2895	77.0935	44.0525	59.7169	65.9036	70.867	69.7937	72.886	69.886
chr1	36350001	36450000	60.3237	52.5747	46.4383	64.5655	52.9188	55.1123	49.0081	53.9969	47.1508
chr1	36400001	36500000	52.7373	46.8196	43.8821	60.3307	48.2027	48.7174	41.5711	41.8328	40.85
chr1	36450001	36550000	56.4081	51.7953	43.1152	53.1499	53.6538	51.7986	47.7686	48.3599	50.1436
chr1	36500001	36600000	65.7075	48.8579	49.0798	65.6702	59.1662	59.1236	45.5756	47.4698	49.8811
chr1	36550001	36650000	88.8336	67.6816	52.2325	76.8403	74.5396	74.1807	60.7357	62.0075	64.2153
chr1	36600001	36700000	77.9435	83.7478	49.165	65.1179	72.5797	68.1346	75.8005	73.8749	77.0794
chr1	36650001	36750000	52.8597	67.9814	44.3081	60.2079	52.6126	51.6242	64.7403	62.7986	63.8478
chr1	36700001	36800000	52.615	52.155	42.5188	58.0598	48.1414	51.7986	49.8662	49.9422	47.9384
chr1	36750001	36850000	73.6609	61.9865	44.2229	58.4281	65.8423	64.0651	56.7312	59.9307	56.0243
chr1	36800001	36900000	70.3572	56.5313	44.7342	79.418	66.516	61.1002	51.2011	56.0737	53.294
chr1	36850001	36950000	40.9907	29.3747	46.6088	95.2525	50.2239	45.2874	26.9831	29.7675	27.9859
chr1	36900001	37000000	36.7081	26.9168	46.8644	89.6061	45.6303	41.1598	26.697	28.2841	25.0456
chr1	36950001	37050000	54.8174	39.6858	40.4738	67.3273	52.7351	57.147	34.5154	37.3825	35.5468
chr1	37000001	37100000	61.4249	49.6372	35.9578	44.4348	64.1886	67.6114	43.478	46.1842	46.4682
chr1	37050001	37150000	70.6019	60.9674	38.5992	47.1966	77.4796	76.5061	57.2079	55.2826	60.6449
chr1	37100001	37200000	70.1125	65.4036	42.1779	59.1646	74.1109	74.1225	61.4985	56.4693	61.275
chr1	37150001	37250000	52.982	49.877	41.0702	53.825	53.5926	56.9145	49.1988	46.6787	47.4658
chr1	37200001	37300000	57.387	45.6806	39.6217	40.8137	52.5514	58.833	47.2919	45.7886	43.7378
chr1	37250001	37350000	53.2268	51.2558	40.1329	38.236	49.7339	53.9496	51.0104	43.2173	44.7355
chr1	37300001	37400000	42.092	45.1411	39.9625	41.5502	43.5478	47.1478	40.9037	35.2068	39.0648
chr1	37350001	37450000	43.4379	36.8682	41.4963	51.7383	43.4866	45.6944	29.6528	31.0532	33.6041
chr1	37400001	37500000	44.4168	34.1106	40.559	62.1105	45.2015	45.7525	29.2714	30.8554	33.6041
chr1	37450001	37550000	41.3578	32.9116	37.7471	58.9805	44.9565	42.3225	30.8923	34.02	34.2867
chr1	37500001	37600000	41.4802	34.5302	37.4915	48.1786	41.0979	38.8344	30.5109	32.2399	35.4943
chr1	37550001	37650000	43.5603	39.446	35.3613	39.5249	41.1591	43.2527	36.5177	36.2946	36.2294
chr1	37600001	37700000	48.8218	47.4791	36.7246	32.5282	44.834	48.543	45.0989	44.8985	43.4753
chr1	37650001	37750000	54.8174	46.8196	40.3886	36.4562	50.8364	52.9613	46.5291	46.1842	45.8906
chr1	37700001	37800000	51.1466	47.599	36.5542	38.2974	45.8752	49.5313	53.5847	46.7776	50.5637
chr1	37750001	37850000	39.4	39.6858	34.424	34.1853	34.728	38.6019	43.9547	39.5582	43.1603
chr1	37800001	37900000	34.628	27.6961	41.8371	30.8098	31.6043	33.3697	24.5994	29.0753	29.5086
chr1	37850001	37950000	36.9528	27.0966	42.8596	41.4275	33.9318	34.7649	24.3134	29.372	29.2986
chr1	37900001	38000000	39.033	33.0915	37.8323	46.3988	40.4854	38.1949	31.369	37.6792	33.8141
chr1	37950001	38050000	41.8472	39.2062	38.2584	38.4202	45.2015	44.3573	36.327	37.5803	38.6972
chr1	38000001	38100000	38.9106	30.6336	40.8146	57.1392	44.5278	42.8457	29.176	27.8885	30.1387
chr1	38050001	38150000	32.7926	25.8977	40.3034	72.5441	42.8741	35.1137	22.5971	23.5371	23.4704
chr1	38100001	38200000	35.7292	26.4972	37.7471	64.6269	41.5878	33.1953	25.5529	26.8996	27.6709
chr1	38150001	38250000	38.6659	35.4294	36.895	48.6082	39.0154	37.9624	34.2294	32.0421	38.3822
chr1	38200001	38300000	39.4	47.3592	37.7471	40.2	37.1779	41.7993	43.7641	44.4041	49.0935
chr1	38250001	38350000	37.9317	45.4408	36.895	43.8824	37.1167	38.4275	45.671	52.8102	48.2009
chr1	38300001	38400000	32.9149	40.4651	35.6169	40.8137	36.0142	38.66	40.2362	48.8544	40.4824
chr1	38350001	38450000	35.6069	42.2636	38.0027	41.3661	35.218	41.2761	38.806	46.2831	40.9025
chr1	38400001	38500000	35.1174	43.4026	36.6394	42.4095	36.0142	39.1832	38.806	44.0085	41.1125
chr1	38450001	38550000	31.569	36.6284	33.0607	40.2614	37.3004	34.0673	31.1783	38.0748	34.7067
chr1	38500001	38600000	33.5267	31.1132	33.998	40.3227	34.6055	31.9744	29.176	31.1521	30.6637
chr1	38550001	38650000	38.4212	34.5902	38.6844	43.8824	35.1567	37.6136	36.1363	36.4924	34.6017
chr1	38600001	38700000	42.7038	40.8248	38.1732	48.1173	40.1791	40.2296	40.4269	45.0963	41.1125
chr1	38650001	38750000	39.2777	65.4635	36.3838	38.727	37.4842	39.4739	62.738	64.8754	62.7977
chr1	38700001	38800000	33.5267	100.593	41.0702	30.8098	33.748	40.1134	94.0117	97.5109	93.0939
chr1	38750001	38850000	36.5857	99.5741	40.4738	33.7557	37.5454	41.3342	96.7767	95.9286	97.3469
chr1	38800001	38900000	52.7373	69.3602	40.985	40.0773	48.9377	55.7518	68.5542	65.9633	69.0459
chr1	38850001	38950000	56.6528	54.3731	40.2182	43.5756	52.2451	60.5189	48.436	51.7223	51.2988
chr1	38900001	39000000	43.1932	44.7814	33.998	37.9292	43.3028	45.985	41.4757	43.8107	44.998
chr1	38950001	39050000	37.687	37.4077	33.1459	35.3515	34.9117	39.7064	36.5177	40.2505	39.3798
chr1	39000001	39100000	41.2354	45.9204	35.6169	37.6837	37.4229	43.369	45.671	46.382	47.3083
chr1	39050001	39150000	40.3789	47.7189	38.94	35.4128	39.2604	42.9039	48.15	46.1842	44.2629
chr1	39100001	39200000	38.0541	50.0568	40.1329	33.0806	37.1167	40.6947	48.0546	43.7118	46.0481
chr1	39150001	39250000	43.0708	53.4739	37.1507	29.8278	38.0354	41.7412	52.7266	42.7228	48.2009
chr1	39200001	39300000	46.3746	49.1576	36.7246	30.3188	42.3228	46.2176	48.3407	45.7886	43.3178
chr1	39250001	39350000	46.0075	49.9369	36.3838	34.8605	46.4265	50.8684	49.0081	56.3704	51.6663
chr1	39300001	39400000	42.9485	60.7276	37.3211	32.5282	42.6291	49.0662	59.1148	63.8865	63.4803
chr1	39350001	39450000	49.8007	55.9917	39.1105	43.3301	48.3252	51.3335	50.7244	53.7991	55.7618
chr1	39400001	39500000	57.387	47.1194	39.4513	51.4315	55.4913	55.8099	42.4292	46.2831	46.9407
chr1	39450001	39550000	55.4292	49.6372	40.8146	48.9151	55.92	56.9145	45.4803	44.4041	46.6782
chr1	39500001	39600000	61.5473	51.1359	38.2584	52.2293	58.7987	58.8911	45.3849	42.1295	45.1555
chr1	39550001	39650000	53.4715	43.5225	40.3034	58.5508	51.0814	47.4384	40.5223	40.8438	39.9049
chr1	39600001	39700000	43.9274	47.7189	39.5365	48.5469	45.5078	43.0201	44.8129	41.635	45.0505
chr1	39650001	39750000	51.8808	73.7964	36.5542	37.4995	50.1014	53.3101	71.2239	56.9638	67.5758
chr1	39700001	39800000	49.0665	82.1891	39.0252	40.5069	48.019	54.2403	77.5167	69.029	78.2346
chr1	39750001	39850000	45.151	72.8971	36.8098	37.4995	46.2427	51.101	64.5496	65.5677	74.3491
chr1	39800001	39900000	48.0876	67.7416	36.1282	34.3695	45.324	47.3222	62.1659	59.5351	68.9934
chr1	39850001	39950000	53.1044	73.017	35.7873	37.6837	50.5301	55.0542	66.8379	68.5346	71.6187
chr1	39900001	40000000	50.7795	57.1307	33.6571	60.3921	56.7163	57.7284	52.2499	58.645	55.4468
chr1	39950001	40050000	40.746	33.5711	39.0252	77.0858	51.7551	46.2176	30.7969	33.8222	31.5038
chr1	40000001	40100000	41.2354	33.5711	40.559	72.7282	46.2427	43.369	33.2759	31.6465	30.5062
chr1	40050001	40150000	46.1299	52.6346	37.4063	51.0018	42.1391	45.3456	53.2987	45.393	51.6138
chr1	40100001	40200000	39.033	70.7989	33.1459	28.4776	36.443	41.6249	68.4588	65.7655	73.1414
chr1	40150001	40250000	30.1006	68.7607	30.0784	26.2067	28.9706	33.4278	68.3635	70.6114	75.7142
chr1	40200001	40300000	29.8559	61.3871	33.7424	28.2321	26.2757	29.2421	57.78	62.2052	64.3729
chr1	40250001	40350000	31.0795	47.3592	33.9128	29.3982	30.0118	31.2768	40.5223	47.9643	44.2629
chr1	40300001	40400000	35.1174	32.7917	33.6571	32.4055	37.9129	36.0439	31.083	35.9979	33.0265
chr1	40350001	40450000	37.3199	42.8031	35.9578	34.4308	39.1379	40.2296	38.0433	46.5798	44.5779
chr1	40400001	40500000	30.3454	58.6294	35.8726	28.3548	31.2368	35.1719	49.6755	60.3262	61.4325
chr1	40450001	40550000	24.4721	52.8744	36.043	24.7337	26.6432	26.9167	47.7686	54.4914	56.4444
chr1	40500001	40600000	24.3497	40.9447	34.7648	24.3655	24.5607	24.068	37.8526	43.0195	43.1078
chr1	40550001	40650000	24.5944	40.645	30.5897	24.0586	26.0919	25.9865	35.3736	39.8549	39.1698
chr1	40600001	40700000	26.7969	44.9013	31.6122	26.3295	27.9906	28.0212	42.5246	43.0195	44.0004
chr1	40650001	40750000	36.2187	43.2827	33.7424	28.9686	33.258	36.3346	44.0501	45.0963	46.2056
chr1	40700001	40800000	37.5646	38.6667	36.6394	30.2574	35.708	39.7064	35.8503	39.4593	40.9025
chr1	40750001	40850000	34.1385	37.7674	35.5317	31.9759	33.8093	36.2764	30.7969	35.1079	37.6996
chr1	40800001	40900000	33.7715	46.9395	32.7199	29.8892	32.5843	36.1602	43.2873	45.8875	45.8381
chr1	40850001	40950000	29.3665	58.3896	33.998	25.1634	30.6856	34.4161	55.587	58.1505	60.2774
chr1	40900001	41000000	32.0584	52.7545	34.6796	28.4162	36.1367	37.5554	48.9128	48.1621	51.4563
chr1	40950001	41050000	30.223	39.6258	33.9128	28.6003	36.0755	36.6253	39.9502	33.7234	36.0719
chr1	41000001	41100000	26.5522	44.7814	33.9128	26.6363	30.7468	32.9046	47.1965	42.1295	43.5278
chr1	41050001	41150000	32.0584	43.4625	37.0655	28.2934	30.0731	32.0907	45.4803	43.7118	42.0576
chr1	41100001	41200000	33.5267	36.0289	34.424	28.0479	32.0331	33.8348	36.6131	36.4924	36.492
chr1	41150001	41250000	26.9193	39.0863	30.1636	26.6363	29.7669	31.7419	40.1409	37.3825	40.85
chr1	41200001	41300000	22.5143	36.5085	31.1861	25.7771	27.9906	27.0911	38.3293	36.5913	37.4371
chr1	41250001	41350000	27.7758	37.8274	32.8051	25.4702	28.4806	29.3583	36.2317	35.8002	37.4371
chr1	41300001	41400000	29.8559	34.7101	31.6122	25.102	25.4794	26.219	33.2759	31.4488	34.7067
chr1	41350001	41450000	26.9193	31.7127	29.5672	25.9612	28.3581	26.5097	34.7061	30.262	33.0265
chr1	41400001	41500000	27.164	37.7075	31.2713	26.575	30.7468	29.8234	38.52	36.0968	38.4872
chr1	41450001	41550000	27.6534	33.7509	33.9128	27.6797	29.2156	29.649	33.3713	34.2178	34.6542
chr1	41500001	41600000	26.5522	30.5137	36.7246	27.1273	27.9906	27.0329	34.2294	30.7565	31.1363
chr1	41550001	41650000	23.9826	31.7127	37.1507	23.5676	25.6632	23.7192	34.6108	30.1631	30.0862
chr1	41600001	41700000	21.6578	31.5928	33.4015	23.5676	25.8469	23.8936	33.1806	31.251	31.4513
chr1	41650001	41750000	23.3708	32.1323	32.0382	24.8565	26.4594	24.068	32.7039	33.2289	32.6065
chr1	41700001	41800000	23.1261	30.9333	29.2263	25.2861	24.622	25.7539	31.1783	32.8333	29.1936
chr1	41750001	41850000	21.4131	26.3173	31.6122	24.1814	24.2545	26.8004	30.9876	31.9432	27.6709
chr1	41800001	41900000	24.2273	32.2522	36.7246	24.3655	24.622	28.2538	37.3758	37.877	37.0695
chr1	41850001	41950000	28.51	43.5225	35.0205	26.6363	24.8057	30.2304	46.5291	46.1842	46.1531
chr1	41900001	42000000	27.7758	50.9561	35.1057	25.4702	27.0107	30.2885	53.6801	54.9859	53.9241
chr1	41950001	42050000	27.5311	47.1194	36.6394	26.3908	30.1343	29.1258	49.0081	49.9422	50.4062
chr1	42000001	42100000	30.223	39.6258	36.043	28.4162	33.258	32.1488	38.9967	38.4703	43.2653
chr1	42050001	42150000	32.9149	38.6067	35.1909	30.8098	36.6267	38.3112	38.1386	38.1736	43.3703
chr1	42100001	42200000	33.4044	37.4677	35.7021	32.7124	34.728	34.9393	36.5177	35.8991	39.4848
chr1	42150001	42250000	32.4255	38.4269	33.4867	30.8711	33.8093	33.079	39.7595	35.5035	40.0099
chr1	42200001	42300000	32.9149	48.4382	32.4642	30.8711	34.3605	35.5207	50.343	44.4041	47.7808
chr1	42250001	42350000	31.4466	50.7163	34.1684	28.4162	31.6656	33.3115	49.8662	47.9643	50.8787
chr1	42300001	42400000	30.8348	39.6258	33.1459	24.7337	30.7468	32.3232	39.5688	38.9648	40.7975
chr1	42350001	42450000	28.877	32.1323	30.8453	23.8131	27.6844	29.7653	33.562	31.7454	33.3941
chr1	42400001	42500000	25.451	31.2331	28.289	23.8131	27.3782	29.8816	33.1806	30.1631	32.8165
chr1	42450001	42550000	27.0416	34.83	31.0157	25.4089	29.5831	31.1024	34.8968	32.0421	33.1841
chr1	42500001	42600000	29.3665	36.0889	33.6571	25.8998	28.5419	30.056	34.4201	34.5145	35.0218
chr1	42550001	42650000	31.2019	36.0289	34.2536	24.9792	30.6856	33.2534	36.4224	35.6024	37.6996
chr1	42600001	42700000	31.6913	33.8108	30.8453	25.2861	31.6656	37.2066	36.2317	31.3499	37.0695
chr1	42650001	42750000	30.9572	33.9307	30.4192	27.7411	30.9306	34.0673	36.2317	37.3825	37.6996
chr1	42700001	42800000	40.6236	38.307	33.7424	31.669	36.7492	37.5554	41.6664	43.2173	39.1173
chr1	42750001	42850000	40.8684	38.4269	33.2311	31.5463	36.8717	42.3807	42.8106	34.1189	36.912
chr1	42800001	42900000	29.3665	30.3338	31.0157	29.214	31.4206	34.9975	31.2737	27.1963	29.2986
chr1	42850001	42950000	28.3876	24.8186	31.1861	46.276	32.768	30.5792	23.932	27.9874	24.363
chr1	42900001	43000000	37.0752	28.3555	36.5542	55.0525	39.8729	38.7181	27.8412	30.7565	28.511
chr1	42950001	43050000	39.8895	32.432	38.0027	38.6656	37.8517	40.2296	28.9853	31.251	30.7163
chr1	43000001	43100000	34.2609	35.0098	37.3211	31.8531	30.8081	35.23	27.4598	30.5587	30.9263
chr1	43050001	43150000	35.8516	35.1897	37.0655	40.8137	34.5442	34.4742	27.6505	30.4598	29.8761
chr1	43100001	43200000	40.0118	28.1158	37.8323	47.9331	39.1991	35.2881	27.5551	27.8885	26.2532
chr1	43150001	43250000	45.2733	40.3452	38.2584	44.0666	43.609	42.4969	39.4735	42.8217	41.06
chr1	43200001	43300000	45.2733	59.4687	33.2311	34.7377	40.1179	43.0201	55.7777	61.1174	59.6998
chr1	43250001	43350000	39.6448	61.0873	33.0607	30.3802	37.3004	39.1251	58.1614	61.513	63.0602
chr1	43300001	43400000	33.8938	56.1116	35.8726	30.196	41.3428	40.6947	55.1103	53.9969	58.1246
chr1	43350001	43450000	27.4087	49.3375	34.2536	28.9072	34.5442	34.9975	47.5779	44.4041	49.7236
chr1	43400001	43500000	26.7969	55.8718	35.9578	29.2754	28.8481	30.4629	48.436	51.6234	55.1842
chr1	43450001	43550000	28.7547	47.9586	37.5767	44.8031	35.5855	34.358	44.2408	46.1842	45.208
chr1	43500001	43600000	29.9783	29.3747	36.043	56.7096	39.3829	34.1836	29.5574	28.2841	25.4131
chr1	43550001	43650000	29.7336	33.1514	35.1909	50.5108	37.1779	34.2998	28.89	34.6134	32.0814
chr1	43600001	43700000	30.223	41.6641	34.8501	37.4382	34.6667	33.951	37.6619	44.4041	39.8524
chr1	43650001	43750000	29.2441	47.599	33.1459	26.9432	29.7056	31.5093	47.4826	47.7665	47.0457
chr1	43700001	43800000	28.6323	57.97	34.9353	28.0479	31.3593	34.2998	60.3544	61.0185	65.4755
chr1	43750001	43850000	30.9572	47.9586	37.2359	48.3014	37.7292	37.7298	47.5779	51.4256	54.5017
chr1	43800001	43900000	32.3031	27.0966	37.2359	60.7603	39.2604	37.381	25.8389	31.9432	29.9812
chr1	43850001	43950000	38.2988	41.724	38.2584	42.7777	37.4842	36.5671	44.3361	48.8544	46.1531
chr1	43900001	44000000	39.033	48.3783	38.514	35.6583	39.1379	36.0439	49.2942	49.7444	51.9813
chr1	43950001	44050000	31.569	27.876	41.4963	54.1933	38.0354	32.8465	29.8435	29.9653	29.1411
chr1	44000001	44100000	29.3665	25.8977	43.2004	59.1646	34.483	32.6721	28.5086	29.8664	28.0384
chr1	44050001	44150000	26.4298	29.4946	39.9625	43.0846	32.3393	31.2187	29.8435	30.8554	33.8666
chr1	44100001	44200000	28.6323	24.0393	40.3034	45.3554	35.463	30.3466	24.0273	26.4051	24.6255
chr1	44150001	44250000	32.3031	21.4615	40.559	48.9151	37.9742	30.5792	22.8832	23.5371	19.3749
chr1	44200001	44300000	31.9361	32.9716	36.2986	36.0879	33.748	31.9163	31.9411	32.141	34.9693
chr1	44250001	44350000	32.6702	37.5876	35.9578	28.7231	29.9506	32.2651	35.1829	36.2946	40.745
chr1	44300001	44400000	34.628	31.8925	42.0075	31.3621	32.8905	32.6721	32.8946	32.5366	32.659
chr1	44350001	44450000	36.7081	32.492	42.4336	32.8351	34.9117	34.6487	32.7992	33.8222	31.0838
chr1	44400001	44500000	33.4044	29.0749	36.6394	31.0553	30.1956	31.7419	31.1783	30.262	28.6685
chr1	44450001	44550000	32.1808	30.154	36.6394	30.196	30.0118	29.4165	33.562	32.6355	28.4585
chr1	44500001	44600000	32.0584	33.5111	37.3211	27.9252	31.2981	26.9167	32.4178	33.2289	31.8189
chr1	44550001	44650000	31.0795	30.2739	35.7873	30.7484	35.5855	29.2421	31.8457	31.4488	31.0838
chr1	44600001	44700000	36.4634	25.1183	35.1909	37.8064	40.4854	37.2066	30.0342	32.141	24.9405
chr1	44650001	44750000	34.8727	24.399	38.088	35.4742	35.4017	37.381	27.1738	29.7675	25.4656
chr1	44700001	44800000	28.877	23.2	37.4063	30.5029	31.7268	30.9861	26.0296	27.394	24.9405
chr1	44750001	44850000	30.223	23.0801	36.043	29.1527	32.7068	28.6607	28.4133	28.2841	25.7281
chr1	44800001	44900000	28.51	28.4754	38.3436	25.7771	30.9306	29.3583	32.4178	33.5256	35.0743
chr1	44850001	44950000	25.818	40.1054	34.9353	26.3295	31.1143	29.4746	37.6619	44.4041	43.6853
chr1	44900001	45000000	26.4298	42.9829	32.7199	26.7591	29.8281	27.0329	39.5688	46.8765	41.5851
chr1	44950001	45050000	29.4888	43.4625	35.4465	25.8385	30.0118	28.6026	40.8083	40.7449	41.7951
chr1	45000001	45100000	27.8982	50.3566	40.559	27.4342	29.4606	31.1024	50.4383	49.7444	50.0386
chr1	45050001	45150000	22.759	49.9969	39.7069	28.6617	27.2557	29.4746	54.5382	52.2168	50.2486
chr1	45100001	45200000	22.759	46.34	34.8501	26.7591	25.7244	25.6377	53.4894	44.1074	47.8333
chr1	45150001	45250000	23.9826	42.6832	34.8501	25.9612	24.5607	22.789	48.3407	40.4482	45.6281
chr1	45200001	45300000	26.9193	42.7431	36.895	28.7844	26.3369	24.5331	43.0013	40.646	44.0529
chr1	45250001	45350000	32.6702	40.8847	38.94	28.6003	29.8281	28.6607	44.4315	44.2063	47.6233
chr1	45300001	45400000	36.5857	34.3504	42.8596	28.9686	37.3617	32.9046	42.2385	41.8328	42.5827
chr1	45350001	45450000	38.1764	25.4181	43.3709	31.178	41.6491	38.8925	31.8457	31.5477	26.8833
chr1	45400001	45500000	38.7882	19.8429	42.2631	33.5102	38.5254	40.4622	24.1227	22.2515	18.4823
chr1	45450001	45550000	31.3242	18.584	41.2407	31.7918	34.728	31.2768	21.3576	20.8669	18.4823
chr1	45500001	45600000	26.7969	28.7752	37.9175	28.5389	32.7068	26.5678	31.8457	35.2068	31.3463
chr1	45550001	45650000	33.0373	44.4217	36.1282	32.5896	35.708	33.8929	48.15	54.0958	48.6209
chr1	45600001	45700000	33.7715	48.4382	36.7246	32.4055	36.5042	36.2183	53.2987	55.9748	52.9265
chr1	45650001	45750000	31.569	50.4765	36.2986	25.9612	32.3393	31.6838	54.0615	56.9638	53.2415
chr1	45700001	45800000	28.9994	50.7762	33.3163	25.6544	28.1131	30.056	57.0172	54.6892	54.4491
chr1	45750001	45850000	26.4298	47.0594	32.8903	26.575	28.9094	28.7189	52.822	48.9533	51.5613
chr1	45800001	45900000	27.7758	37.6475	35.8726	43.146	32.9518	29.9397	37.7572	42.3273	40.9025
chr1	45850001	45950000	31.8137	42.0837	35.1909	45.6623	34.3605	32.7302	42.8106	46.5798	44.3679
chr1	45900001	46000000	32.4255	48.4982	36.6394	30.0119	33.9318	33.079	48.8174	53.7991	51.8763
chr1	45950001	46050000	29.3665	35.4894	36.1282	26.7591	29.1544	30.2885	39.2828	38.3714	38.7497
chr1	46000001	46100000	29.2441	32.7917	31.4417	26.5136	28.0519	29.9978	36.7084	31.9432	34.4967
chr1	46050001	46150000	28.1429	34.1705	35.2761	29.705	30.1343	28.9514	32.8946	33.8222	33.7616
chr1	46100001	46200000	27.7758	26.1375	36.8098	29.214	30.1343	26.1028	26.1249	26.4051	25.7806
chr1	46150001	46250000	29.7336	23.3798	35.0205	28.0479	31.7268	27.7306	24.1227	24.625	25.0456
chr1	46200001	46300000	28.0205	24.399	36.2986	28.1093	30.9918	29.4746	24.6948	25.8117	25.9382
chr1	46250001	46350000	23.9826	23.0801	35.4465	27.8024	28.9706	30.521	21.453	23.4382	22.2102
chr1	46300001	46400000	24.3497	22.3008	32.7199	27.4342	29.0931	28.1375	22.2157	22.1526	20.7925
chr1	46350001	46450000	26.9193	24.399	34.0832	27.7411	26.0307	26.1028	25.3622	24.0316	22.4202
chr1	46400001	46500000	31.4466	33.0315	35.0205	28.7231	26.8269	28.3119	35.2782	35.5035	31.5038
chr1	46450001	46550000	28.7547	29.7344	31.8678	25.2247	25.9082	24.6494	33.7527	32.7344	30.9263
chr1	46500001	46600000	23.4932	21.4015	33.2311	24.611	23.5195	22.3821	23.6459	24.4272	21.0551
chr1	46550001	46650000	28.6323	24.9984	34.3388	28.4776	26.3369	24.0099	27.4598	31.5477	24.678
chr1	46600001	46700000	31.3242	27.5163	34.9353	28.3548	31.4206	31.0443	29.2714	32.7344	27.7759
chr1	46650001	46750000	31.9361	24.4589	38.7696	28.9072	34.728	37.0322	25.0761	25.9106	25.3606
chr1	46700001	46800000	28.9994	23.0801	33.0607	28.1093	30.0731	29.649	22.9785	23.636	22.0527
chr1	46750001	46850000	25.0839	26.8568	28.9707	25.4702	26.8269	27.2073	23.7413	26.3062	22.6828
chr1	46800001	46900000	30.4677	26.9767	35.1909	35.7811	29.0931	29.649	24.5041	27.9874	24.1529
chr1	46850001	46950000	38.4212	34.8899	38.8548	44.8644	35.953	35.1137	35.8503	37.7781	35.0743
chr1	46900001	47000000	40.5013	47.9586	36.1282	41.3047	43.9153	44.7642	49.3895	51.5245	51.1938
chr1	46950001	47050000	35.6069	41.6041	31.2713	33.3261	39.1379	40.9273	44.2408	47.9643	47.8858
chr1	47000001	47100000	32.6702	37.108	31.0157	29.3368	32.4618	35.637	38.234	44.3052	43.2653
chr1	47050001	47150000	32.1808	38.0672	34.5092	29.8278	32.8905	37.1485	35.3736	43.6129	40.4824
chr1	47100001	47200000	29.3665	30.7535	35.4465	27.4956	30.2568	33.8929	29.6528	33.0311	30.4537
chr1	47150001	47250000	26.5522	25.7778	34.9353	27.4342	27.9906	29.4746	30.3202	28.8775	26.9358
chr1	47200001	47300000	28.2652	28.1757	34.1684	27.3115	26.5819	27.7306	32.0364	31.1521	30.5062
chr1	47250001	47350000	27.2864	31.7127	35.1909	26.6977	26.7657	27.2655	33.0852	37.0858	34.7067
chr1	47300001	47400000	23.2485	33.6909	36.469	26.084	27.8681	25.1145	36.4224	38.2725	37.2796
chr1	47350001	47450000	23.6155	33.8708	36.2134	24.12	26.7657	23.6611	34.4201	33.8222	36.3869
chr1	47400001	47500000	24.8392	34.0506	34.1684	23.9973	25.9694	23.0216	30.6062	36.4924	36.2819
chr1	47450001	47550000	23.3708	36.7483	34.5944	27.2501	27.8681	25.6958	36.4224	39.9538	41.27
chr1	47500001	47600000	22.3919	30.9933	35.8726	25.4089	26.0307	25.2889	32.4178	32.2399	33.1315
chr1	47550001	47650000	25.5733	26.3173	34.6796	23.8131	24.622	23.196	24.5994	26.8007	24.6255
chr1	47600001	47700000	30.3454	28.5354	35.2761	27.4342	26.3369	25.2307	30.2248	29.2731	28.406
chr1	47650001	47750000	25.451	24.6388	34.2536	25.1634	23.9482	23.8936	28.89	26.0095	25.7806
chr1	47700001	47800000	24.3497	22.9602	33.4867	25.1634	24.6832	23.5448	24.3134	24.1305	23.6279
chr1	47750001	47850000	29.8559	25.8977	36.6394	29.5209	29.0931	26.8585	28.0319	27.0974	25.6756
chr1	47800001	47900000	29.6112	25.2982	40.0477	30.3188	30.9918	30.1722	29.7481	27.7896	25.5706
chr1	47850001	47950000	29.2441	24.5788	38.2584	26.3908	27.6844	26.8004	30.4155	28.5808	27.0408
chr1	47900001	48000000	28.7547	23.8594	37.3211	24.8565	25.6632	24.9982	27.6505	27.1963	26.8833
chr1	47950001	48050000	28.6323	23.0801	40.8998	26.8818	26.2757	27.7306	25.0761	25.8117	24.468
chr1	48000001	48100000	24.3497	21.1618	34.9353	24.5496	26.1532	25.1145	26.0296	22.8449	22.5253
chr1	48050001	48150000	23.1261	21.1618	30.6749	23.9973	26.3982	24.5331	26.0296	21.6581	23.1553
chr1	48100001	48200000	22.6367	22.001	35.0205	25.2861	24.1932	25.8702	24.218	23.1415	22.9453
chr1	48150001	48250000	18.1093	19.7829	36.2986	22.9539	22.417	25.2307	23.1692	21.9548	21.3701
chr1	48200001	48300000	19.0882	20.5623	33.4015	20.9899	23.7645	24.7656	21.1669	21.6581	21.3701
chr1	48250001	48350000	20.8013	24.7586	31.7826	21.9719	22.907	23.4285	21.5483	20.768	22.2627
chr1	48300001	48400000	23.0037	26.1375	35.8726	27.4342	22.9682	25.347	26.0296	22.746	23.3128
chr1	48350001	48450000	28.6323	25.478	38.088	30.8098	28.3581	28.5444	26.3156	24.2294	23.9429
chr1	48400001	48500000	28.9994	24.6388	36.469	28.1093	27.1332	25.8121	24.8854	22.5482	23.5229
chr1	48450001	48550000	26.9193	23.0801	37.8323	24.0586	24.0095	24.4168	24.6948	23.8338	22.5253
chr1	48500001	48600000	26.6746	23.0801	37.9175	23.6904	25.112	25.4633	26.411	26.0095	22.1052
chr1	48550001	48650000	29.8559	23.4997	35.3613	28.1093	28.6644	27.0911	27.3645	25.4161	23.7854
chr1	48600001	48700000	28.877	22.4806	33.3163	27.3728	27.6844	25.7539	22.7878	23.4382	22.1577
chr1	48650001	48750000	26.0628	23.3199	33.3163	29.7664	31.2981	28.0794	22.1204	22.6471	20.215
chr1	48700001	48800000	31.569	24.0992	36.3838	32.0986	34.7892	29.7653	26.0296	23.7349	22.2102
chr1	48750001	48850000	29.6112	22.4806	39.4513	28.4776	27.0107	26.0446	23.5506	22.2515	21.8427
chr1	48800001	48900000	27.5311	23.7995	40.0477	28.3548	25.1732	26.626	23.3599	24.7239	22.6303
chr1	48850001	48950000	30.9572	23.9793	43.2004	28.5389	25.5407	28.1956	27.6505	25.8117	22.7353
chr1	48900001	49000000	27.8982	23.2599	43.03	26.6977	23.2132	25.6377	29.6528	23.636	21.5801
chr1	48950001	49050000	26.3075	23.3199	41.1554	26.2067	24.4382	24.6494	25.9343	24.8228	21.1076
chr1	49000001	49100000	23.2485	19.663	39.1957	24.3041	22.907	24.068	20.5948	23.3393	19.8474
chr1	49050001	49150000	22.5143	18.584	35.9578	23.2608	23.9482	23.9518	22.4064	22.4493	20.5825
chr1	49100001	49200000	23.4932	21.2217	40.2182	24.9792	26.2144	25.0563	25.4575	23.636	22.9453
chr1	49150001	49250000	22.8814	21.6413	41.7519	22.2788	23.8257	22.2658	23.932	22.5482	19.8999
chr1	49200001	49300000	23.0037	21.0419	39.5365	20.4376	21.7433	22.4984	21.3576	21.757	18.3772
chr1	49250001	49350000	20.8013	19.9628	36.2134	23.5063	20.0896	22.7309	22.2157	21.6581	20.845
chr1	49300001	49400000	29.4888	23.14	34.9353	29.7664	24.4995	25.9865	27.5551	25.3172	22.9978
chr1	49350001	49450000	31.3242	24.339	37.4063	31.0553	29.2769	29.9978	25.1715	24.4272	22.4202
chr1	49400001	49500000	25.5733	20.1426	39.2809	25.4702	28.1131	25.6958	22.025	20.9658	20.1625
chr1	49450001	49550000	23.4932	18.7039	36.6394	21.9105	25.4794	22.9053	22.5018	22.1526	20.635
chr1	49500001	49600000	21.6578	19.0036	34.424	24.9792	25.6019	24.0099	23.7413	21.9548	20.6875
chr1	49550001	49650000	24.105	22.7204	35.8726	27.066	25.9694	25.8121	27.3645	24.8228	23.4704
chr1	49600001	49700000	22.1472	23.9194	36.1282	23.9359	24.9895	24.3587	25.1715	24.4272	25.1506
chr1	49650001	49750000	21.046	24.1592	34.8501	21.665	24.5607	20.0567	24.7901	22.1526	23.5754
chr1	49700001	49800000	22.6367	24.4589	33.2311	25.8385	24.622	21.8007	26.1249	22.746	23.5229
chr1	49750001	49850000	22.8814	21.5214	35.4465	28.9072	24.4382	22.9053	23.0739	22.6471	22.9453
chr1	49800001	49900000	22.2696	20.1426	41.4963	27.9866	24.0707	22.3821	21.6437	22.1526	21.3701
chr1	49850001	49950000	22.6367	21.0419	38.514	26.8818	24.8057	24.2424	22.3111	22.2515	20.32
chr1	49900001	50000000	24.4721	23.14	35.2761	24.5496	26.7657	24.8819	24.218	23.4382	21.6326
chr1	49950001	50050000	25.2062	23.2599	38.2584	24.5496	26.0919	26.5097	26.2203	24.3283	22.9453
chr1	50000001	50100000	24.2273	22.1209	35.2761	24.2427	25.1732	25.9865	24.5041	24.3283	23.2078
chr1	50050001	50150000	24.7168	27.1566	33.9128	25.0406	26.8269	24.8238	26.0296	25.4161	25.4131
chr1	50100001	50200000	23.2485	28.1158	34.6796	24.7951	24.7445	24.7075	26.8877	25.1194	25.0981
chr1	50150001	50250000	22.3919	23.0201	34.424	24.5496	24.0707	23.3123	24.218	23.9327	23.8379
chr1	50200001	50300000	23.3708	22.001	33.8276	24.1814	25.4182	21.8007	25.0761	24.8228	21.4226
chr1	50250001	50350000	22.1472	21.4015	32.7199	22.2788	23.2132	21.9752	24.6948	22.2515	18.5873
chr1	50300001	50400000	24.9615	19.9028	36.895	24.3041	22.4783	22.789	24.3134	22.1526	22.6828
chr1	50350001	50450000	28.6323	23.4997	39.1105	27.6797	27.1944	25.7539	29.5574	27.394	28.1434
chr1	50400001	50500000	27.164	27.0966	36.469	27.066	27.4394	24.8819	29.6528	28.383	27.1458
chr1	50450001	50550000	23.3708	29.3147	34.7648	23.3835	22.7233	21.9752	33.562	30.1631	29.6661
chr1	50500001	50600000	20.5565	34.2904	39.4513	25.0406	24.9282	24.3006	38.3293	34.6134	35.9669
chr1	50550001	50650000	19.4553	30.8734	40.8998	26.2067	27.6844	26.2772	30.7969	33.6245	33.5516
chr1	50600001	50700000	25.5733	27.0966	41.1554	27.4956	31.2368	30.8699	29.9388	33.2289	31.9239
chr1	50650001	50750000	30.223	29.0749	42.4336	28.2321	32.8293	32.0907	33.562	31.7454	31.1888
chr1	50700001	50800000	31.2019	28.5953	38.6844	26.9432	29.3381	30.2885	32.8946	31.251	29.1936
chr1	50750001	50850000	26.3075	28.6553	37.4063	27.066	27.0107	28.4863	33.9434	31.4488	30.6112
chr1	50800001	50900000	21.9025	29.4346	38.5992	26.6363	26.3369	26.6841	37.0898	30.9543	32.2914
chr1	50850001	50950000	24.8392	27.6961	37.2359	27.2501	25.4182	24.1262	35.6596	34.3167	32.2914
chr1	50900001	51000000	25.5733	30.8134	35.7873	26.8205	26.3369	25.347	34.6108	34.2178	34.9168
chr1	50950001	51050000	24.3497	34.5302	35.6169	25.1634	28.2356	27.2655	36.9945	39.9538	38.8547
chr1	51000001	51100000	23.3708	34.2305	37.0655	25.5316	28.7256	27.4399	35.9456	39.4593	40.2724
chr1	51050001	51150000	23.8603	34.1705	37.9175	26.5136	26.1532	27.6724	33.1806	32.6355	38.5922
chr1	51100001	51200000	24.8392	39.8057	36.8098	27.3728	25.9694	25.9284	35.5643	39.9538	42.1626
chr1	51150001	51250000	25.9404	44.4816	34.9353	29.3368	30.1956	28.7189	37.7572	45.393	44.2104
chr1	51200001	51300000	27.164	43.8222	34.9353	29.214	28.9094	32.4976	41.5711	48.6566	45.8381
chr1	51250001	51350000	29.3665	51.5555	36.7246	29.2754	30.2568	35.1719	50.915	57.3594	58.1246
chr1	51300001	51400000	27.4087	48.9778	35.7873	29.6437	31.9718	33.079	48.7221	51.7223	55.8143
chr1	51350001	51450000	27.164	42.5633	36.8098	29.9505	29.6444	32.0326	41.6664	43.7118	48.2534
chr1	51400001	51500000	32.4255	45.3809	41.1554	32.16	35.953	38.0786	43.9547	43.8107	49.0935
chr1	51450001	51550000	32.9149	42.9829	40.559	40.2	41.5878	38.1949	45.0989	43.514	47.6233
chr1	51500001	51600000	37.9317	53.294	35.2761	39.0339	40.3016	39.2995	55.3963	55.0848	58.8597
chr1	51550001	51650000	39.5224	55.5721	33.998	31.9759	37.4842	40.4622	54.2522	55.4804	60.1723
chr1	51600001	51700000	38.4212	47.9586	35.1057	36.5789	40.5466	45.2874	46.4338	48.8544	51.7713
chr1	51650001	51750000	40.9907	48.7979	36.043	36.3948	42.5066	48.543	46.2431	49.4477	52.0864
chr1	51700001	51800000	38.4212	43.8822	36.9803	32.4669	41.4653	41.9156	38.4247	46.1842	46.5732
chr1	51750001	51850000	33.6491	32.6119	39.0252	44.3121	41.4653	36.9741	30.9876	36.6902	36.2294
chr1	51800001	51900000	29.6112	28.1158	38.94	56.6482	39.2604	33.2534	25.8389	30.4598	29.2461
chr1	51850001	51950000	33.5267	30.8734	37.3211	59.0418	41.6491	34.7068	29.4621	35.6024	30.7688
chr1	51900001	52000000	39.8895	36.7483	35.1909	56.2186	47.284	42.7295	35.0875	40.3494	38.6447
chr1	51950001	52050000	40.0118	44.3617	32.8051	41.673	44.2215	44.5317	39.3781	42.3273	46.8882
chr1	52000001	52100000	38.4212	48.0186	35.9578	38.4815	41.5266	41.5668	43.9547	44.0085	49.6711
chr1	52050001	52150000	37.8093	41.724	40.3886	43.0232	43.9153	39.7646	40.9037	40.5471	44.3154
chr1	52100001	52200000	37.687	34.77	43.03	44.5576	43.4253	38.8344	35.0875	35.5035	36.912
chr1	52150001	52250000	37.0752	33.9907	44.3933	53.334	44.344	40.2296	32.1318	34.1189	31.5564
chr1	52200001	52300000	29.9783	24.4589	43.1152	60.1466	40.4241	32.9046	26.9831	28.8775	25.5706
chr1	52250001	52350000	29.8559	39.5659	38.8548	46.767	33.8093	34.1836	42.3339	45.2941	44.0004
chr1	52300001	52400000	39.033	53.8336	37.2359	33.5716	37.3004	43.3108	51.7732	52.9091	54.4491
chr1	52350001	52450000	37.8093	39.0863	38.514	32.9579	36.9329	41.6249	37.5665	36.7891	40.64
chr1	52400001	52500000	32.6702	36.1488	38.1732	33.5102	31.6043	36.4508	32.7039	34.8112	38.0146
chr1	52450001	52550000	29.4888	32.3121	37.1507	40.2614	32.0943	33.1953	28.2226	29.4708	33.3941
chr1	52500001	52600000	33.1597	28.5354	36.5542	40.6296	40.1791	38.9507	27.4598	27.8885	32.3965
chr1	52550001	52650000	38.0541	39.446	35.7873	35.7811	43.2416	42.962	36.6131	41.3383	43.0028
chr1	52600001	52700000	38.1764	42.3235	38.088	43.0846	40.4241	40.5203	42.7152	47.4698	45.5231
chr1	52650001	52750000	37.5646	35.6093	40.6442	45.8464	40.9754	40.6366	38.3293	37.7781	40.2724
chr1	52700001	52800000	36.9528	34.9499	38.94	36.5789	37.5454	38.7763	33.7527	32.3388	36.5445
chr1	52750001	52850000	38.9106	35.4294	36.8098	33.6944	36.198	36.2764	33.3713	33.8222	37.122
chr1	52800001	52900000	36.5857	33.9307	35.7873	34.3081	39.9341	36.7997	31.2737	32.3388	36.3344
chr1	52850001	52950000	34.2609	31.6527	37.5767	39.709	41.4041	39.0088	28.7947	31.251	29.036
chr1	52900001	53000000	36.8305	26.9168	39.1957	50.1426	39.8116	36.5671	27.5551	29.5697	26.0957
chr1	52950001	53050000	42.3367	30.3338	37.4915	51.1246	40.4241	34.4742	30.1295	30.9543	31.9239
chr1	53000001	53100000	38.4212	31.4129	35.5317	37.8064	35.218	34.5324	31.5597	29.9653	31.7664
chr1	53050001	53150000	31.9361	31.9524	37.1507	31.3621	30.9918	33.5441	33.3713	29.372	29.5611
chr1	53100001	53200000	33.1597	32.492	39.4513	34.9832	32.8905	35.9858	31.369	30.262	31.1363
chr1	53150001	53250000	31.0795	25.8977	39.6217	37.3768	34.4217	34.6487	23.6459	25.8117	27.1983
chr1	53200001	53300000	29.1218	25.2982	38.2584	43.6369	35.8917	29.9397	22.1204	27.2951	23.8904
chr1	53250001	53350000	28.0205	25.478	36.5542	49.0992	35.218	29.1839	22.025	27.6907	23.5754
chr1	53300001	53400000	28.0205	24.7586	38.088	49.5902	37.1779	31.0443	20.1181	26.9985	23.6804
chr1	53350001	53450000	33.7715	26.9767	39.9625	44.2507	37.5454	36.2764	24.3134	30.3609	27.6709
chr1	53400001	53500000	33.5267	30.2739	37.8323	35.8424	33.6255	36.7415	28.2226	32.3388	32.6065
chr1	53450001	53550000	29.2441	28.5953	36.7246	31.7304	30.2568	32.1488	27.9365	29.2731	30.8213
chr1	53500001	53600000	33.1597	28.6553	37.3211	33.142	31.4818	35.3463	28.7947	26.8007	28.616
chr1	53550001	53650000	39.8895	32.7318	39.2809	34.3695	37.4229	40.2296	29.9388	28.383	29.9287
chr1	53600001	53700000	41.3578	31.5328	41.4111	32.9579	42.5678	40.9854	29.4621	31.7454	29.8761
chr1	53650001	53750000	34.1385	26.5571	36.7246	29.3982	36.8717	36.0439	27.7458	31.0532	27.5134
chr1	53700001	53800000	31.2019	41.8439	35.7021	35.8424	35.2792	38.1368	45.0036	43.1184	45.9431
chr1	53750001	53850000	39.033	42.5633	44.4786	53.1499	43.4253	39.9971	46.3384	46.1842	48.4109
chr1	53800001	53900000	44.4168	31.1731	46.0123	49.5289	49.9177	40.2296	31.655	35.5035	33.9716
chr1	53850001	53950000	44.9062	37.108	40.4738	38.6043	49.5502	46.1013	33.4666	40.646	39.7999
chr1	53900001	54000000	43.6826	34.4703	38.5992	36.2721	41.8328	43.1364	33.1806	41.8328	42.1101
chr1	53950001	54050000	36.0963	32.1922	35.4465	30.687	34.9117	36.8578	31.7504	37.4814	36.2294
chr1	54000001	54100000	28.51	30.6336	32.9755	29.0913	31.0531	32.1488	31.5597	32.6355	29.1411
chr1	54050001	54150000	30.5901	28.1158	33.7424	31.9759	32.8293	33.1371	31.8457	32.8333	28.5635
chr1	54100001	54200000	30.5901	30.6935	34.5092	33.0192	31.4206	32.0907	30.1295	34.5145	31.5564
chr1	54150001	54250000	27.4087	30.5137	33.4867	29.8278	29.8281	30.2304	29.4621	32.8333	32.7115
chr1	54200001	54300000	28.9994	30.154	35.4465	29.6437	32.0943	31.2768	31.083	31.9432	31.9764
chr1	54250001	54350000	30.9572	33.7509	39.0252	31.669	33.5643	31.2768	33.0852	31.251	31.9239
chr1	54300001	54400000	29.4888	35.3096	38.5992	30.7484	31.6043	31.5093	32.4178	33.13	33.1315
chr1	54350001	54450000	34.2609	32.1922	35.7873	33.2647	32.8905	35.1719	29.3667	32.7344	31.5564
chr1	54400001	54500000	34.9951	25.2982	39.1105	46.8284	36.5042	35.23	26.411	27.0974	26.8308
chr1	54450001	54550000	32.9149	25.1783	43.3709	54.7456	40.5466	37.0322	25.4575	27.8885	27.4083
chr1	54500001	54600000	34.3833	25.0584	41.3259	51.9224	38.6479	37.9042	23.3599	28.5808	26.3582
chr1	54550001	54650000	36.2187	29.015	40.7294	49.1606	38.5254	38.0205	28.1272	31.7454	31.6614
chr1	54600001	54700000	39.4	40.7049	38.6844	41.4275	43.7928	39.1251	36.7084	38.4703	41.5326
chr1	54650001	54750000	36.2187	36.4486	36.895	34.124	40.9141	33.7766	32.2271	36.2946	36.3344
chr1	54700001	54800000	34.5056	30.9333	37.1507	34.615	36.198	34.9393	33.2759	39.1626	32.8165
chr1	54750001	54850000	38.4212	36.6884	37.0655	37.8064	36.6879	40.2878	37.0898	42.1295	36.2819
chr1	54800001	54900000	40.5013	40.645	38.5992	38.1747	38.9541	42.962	38.52	46.6787	38.9073
chr1	54850001	54950000	41.9696	39.9256	42.0075	37.4995	38.4029	42.8457	39.0921	50.14	41.4801
chr1	54900001	55000000	43.4379	45.9803	39.8773	38.8498	43.7928	46.2757	44.5268	51.4256	49.251
chr1	54950001	55050000	45.7628	63.9049	41.0702	44.6803	48.3864	47.3803	63.5961	61.3152	62.1676
chr1	55000001	55100000	40.9907	48.738	43.2004	60.2079	45.4465	40.5785	49.0081	46.5798	48.1484
chr1	55050001	55150000	40.3789	26.3773	43.5413	77.2699	48.6927	41.5668	28.5086	31.3499	28.826
chr1	55100001	55200000	47.4758	29.7943	45.2454	72.5441	55.43	47.4966	32.2271	33.0311	33.3941
chr1	55150001	55250000	47.9653	31.1731	44.3933	60.0238	56.655	52.9031	31.369	31.8443	32.6065
chr1	55200001	55300000	58.2435	34.2305	42.6892	57.9985	65.6586	62.2048	33.4666	34.6134	30.6112
chr1	55250001	55350000	52.7373	33.9307	44.5638	49.5902	58.615	52.6706	31.655	31.9432	30.2437
chr1	55300001	55400000	38.0541	31.9524	47.8869	41.1206	39.8116	39.4158	31.369	28.0863	27.9334
chr1	55350001	55450000	38.2988	34.8899	42.8596	37.8678	38.5867	35.8695	36.8991	32.4377	31.2413
chr1	55400001	55500000	35.6069	34.8899	39.8773	33.9398	36.198	35.4044	36.1363	39.2615	34.2867
chr1	55450001	55550000	34.0162	32.6718	41.0702	32.651	34.6667	37.4392	33.1806	37.877	34.9168
chr1	55500001	55600000	33.4044	33.5711	38.514	31.5463	35.2792	34.358	30.3202	36.1957	34.9168
chr1	55550001	55650000	31.9361	33.7509	36.2986	30.8098	33.258	33.0209	33.0852	35.9979	34.8118
chr1	55600001	55700000	28.6323	29.3147	35.8726	29.4595	29.2769	30.3466	33.3713	29.9653	33.2366
chr1	55650001	55750000	26.9193	28.955	36.2134	28.7231	27.1944	30.2885	27.7458	29.8664	32.1339
chr1	55700001	55800000	26.6746	31.1132	34.424	26.6977	27.8681	31.7419	26.2203	33.6245	30.5062
chr1	55750001	55850000	29.4888	34.1106	34.6796	31.4849	29.7669	32.7883	28.9853	35.3057	32.1864
chr1	55800001	55900000	29.6112	42.9829	33.9128	31.5463	29.2769	30.8117	38.9014	38.767	42.1101
chr1	55850001	55950000	30.7124	59.7685	30.5044	25.3475	30.0731	30.4629	57.1126	55.6781	61.065
chr1	55900001	56000000	33.282	53.0542	31.2713	27.6183	32.3393	31.8582	51.7732	51.3267	55.2367
chr1	55950001	56050000	31.569	39.8057	33.9128	27.9866	31.5431	31.0443	42.8106	39.8549	43.6853
chr1	56000001	56100000	27.7758	34.77	34.7648	26.2067	26.8269	29.1839	40.0455	37.1847	41.9001
chr1	56050001	56150000	24.4721	29.015	35.7021	25.5316	24.0707	25.6377	34.6108	34.1189	33.9716
chr1	56100001	56200000	29.2441	31.5928	39.1105	27.3115	25.1732	25.4051	32.6085	37.3825	32.0289
chr1	56150001	56250000	28.0205	34.3504	37.4915	28.1707	23.887	24.5912	33.9434	35.1079	35.1268
chr1	56200001	56300000	24.4721	34.77	33.7424	25.4089	25.2344	24.6494	38.52	36.3935	39.1173
chr1	56250001	56350000	22.8814	31.6527	33.7424	23.6904	24.9895	22.9053	34.6108	32.8333	35.9144
chr1	56300001	56400000	20.3118	33.8108	36.9803	24.2427	24.0707	22.4984	35.7549	34.2178	35.7569
chr1	56350001	56450000	22.2696	32.3721	40.1329	25.8998	26.8882	25.4633	35.9456	36.5913	34.9168
chr1	56400001	56500000	25.2062	32.8517	40.8146	26.084	26.7657	26.626	35.5643	37.6792	34.5492
chr1	56450001	56550000	24.8392	32.5519	36.2986	25.8998	26.0307	26.4516	33.4666	35.3057	32.869
chr1	56500001	56600000	26.1851	28.955	35.1057	26.2681	27.7456	26.219	30.4155	29.8664	31.8189
chr1	56550001	56650000	27.4087	32.0124	35.6169	25.6544	26.2144	26.1609	32.5132	29.7675	34.8118
chr1	56600001	56700000	26.9193	33.8708	36.1282	25.5316	27.2557	26.8585	32.8946	27.4929	32.659
chr1	56650001	56750000	32.6702	40.1054	36.895	28.7844	35.218	33.951	39.6642	39.4593	42.5827
chr1	56700001	56800000	39.7671	46.8196	38.6844	33.2034	41.3428	43.7759	44.1454	50.0411	49.5135
chr1	56750001	56850000	40.8684	43.9421	43.2856	33.633	41.9553	45.6944	41.0944	42.1295	42.6352
chr1	56800001	56900000	33.6491	34.1106	39.1957	34.2467	36.7492	37.2066	35.5643	32.9322	34.8118
chr1	56850001	56950000	24.2273	25.7778	33.3163	35.6583	30.9918	30.7536	25.1715	25.8117	26.2007
chr1	56900001	57000000	25.818	26.8568	35.1057	37.254	34.9117	33.2534	23.2646	26.504	25.9382
chr1	56950001	57050000	34.5056	36.4486	38.1732	39.7704	40.7916	34.9975	33.3713	39.0637	35.1793
chr1	57000001	57100000	33.0373	42.6232	38.088	33.6944	35.5242	33.1953	42.0478	43.2173	42.1626
chr1	57050001	57150000	28.2652	49.1576	34.424	24.9792	28.2969	28.9514	51.1057	48.8544	51.8763
chr1	57100001	57200000	30.7124	57.4305	32.1234	26.9432	28.5419	28.5444	57.8753	56.9638	57.442
chr1	57150001	57250000	28.9994	51.6754	32.8051	28.5389	28.1131	30.4048	52.9173	50.14	52.7689
chr1	57200001	57300000	31.6913	51.5555	34.8501	29.0913	31.6656	35.5207	50.629	52.9091	53.8716
chr1	57250001	57350000	39.4	50.4165	36.895	32.4669	39.0154	42.2644	48.5314	51.8212	50.9837
chr1	57300001	57400000	43.5603	42.9829	38.6844	37.6837	45.1403	49.3569	42.1432	40.5471	43.2128
chr1	57350001	57450000	40.1342	36.9282	41.4111	47.5035	48.0802	48.6593	34.6108	36.3935	36.2819
chr1	57400001	57500000	34.0162	39.7457	40.1329	53.6409	44.4053	41.9737	36.9945	39.756	42.5827
chr1	57450001	57550000	35.9739	51.6754	36.7246	42.4708	43.609	42.8457	50.0569	50.14	59.7523
chr1	57500001	57600000	37.8093	51.6155	35.4465	29.6437	38.1579	38.9507	53.6801	51.3267	60.9599
chr1	57550001	57650000	39.1553	55.8119	36.3838	30.196	36.1367	39.5902	56.4451	53.9969	61.38
chr1	57600001	57700000	39.1553	62.4062	38.514	34.9832	42.7516	47.264	57.5893	60.0295	65.2655
chr1	57650001	57750000	32.1808	54.8527	40.2182	34.9218	36.6879	40.1715	54.2522	54.0958	56.7069
chr1	57700001	57800000	31.0795	52.6946	37.6619	30.8098	30.5018	32.8465	56.7312	52.8102	54.6592
chr1	57750001	57850000	35.8516	47.539	36.6394	31.9145	32.5843	36.7997	52.7266	51.8212	49.5135
chr1	57800001	57900000	35.6069	34.1705	40.7294	34.2467	35.5242	38.0786	38.234	39.0637	34.3392
chr1	57850001	57950000	33.5267	31.293	39.7069	33.2647	39.2604	37.788	31.4644	34.9101	30.2962
chr1	57900001	58000000	34.628	32.492	36.895	31.9759	39.3216	38.0205	30.7016	35.3057	32.7115
chr1	57950001	58050000	39.1553	34.1705	37.9175	39.4635	42.0166	41.683	31.2737	34.6134	33.8141
chr1	58000001	58100000	39.5224	33.5711	40.0477	54.3774	45.9977	41.5086	31.5597	36.1957	35.5468
chr1	58050001	58150000	41.2354	36.3886	38.514	46.8284	39.5054	39.1832	34.0387	40.646	38.6447
chr1	58100001	58200000	40.3789	41.0046	33.5719	32.16	37.3004	41.2761	40.6176	42.1295	41.3751
chr1	58150001	58250000	44.6615	48.4382	37.3211	34.9832	46.4877	47.4966	47.1012	45.0963	51.2463
chr1	58200001	58300000	48.4547	60.5478	40.3034	36.6403	46.4265	47.8454	57.8753	54.7881	64.2153
chr1	58250001	58350000	45.2733	62.7059	35.0205	34.615	39.5054	43.7178	61.1171	59.3373	65.9481
chr1	58300001	58400000	51.0243	62.7059	36.2134	33.5716	41.7716	50.1708	63.5008	63.9854	67.7333
chr1	58350001	58450000	53.3491	59.109	36.3838	37.4382	47.039	53.4264	57.494	60.7218	61.695
chr1	58400001	58500000	42.459	39.7457	38.1732	58.735	45.079	45.8688	36.5177	40.646	39.4848
chr1	58450001	58550000	35.8516	27.5163	43.7969	77.6382	43.4253	40.2296	25.5529	29.6686	26.6208
chr1	58500001	58600000	38.4212	25.8977	46.6088	71.6849	43.3641	39.8227	24.218	27.6907	26.5682
chr1	58550001	58650000	31.3242	21.7612	49.3354	66.1612	41.0979	35.8114	22.8832	21.8559	24.1004
chr1	58600001	58700000	34.1385	32.7318	46.4383	55.9731	43.2416	39.3576	29.6528	30.6576	33.4466
chr1	58650001	58750000	49.8007	46.2801	40.8998	41.673	49.7952	50.8103	41.1897	43.3162	46.0481
chr1	58700001	58800000	48.21	42.0837	40.0477	42.4095	47.4677	51.6242	43.2873	42.3273	41.8476
chr1	58750001	58850000	37.5646	34.2904	40.3886	42.164	41.4041	47.9035	38.0433	33.6245	33.3941
chr1	58800001	58900000	34.5056	30.3938	40.6442	35.8424	38.7704	42.0318	29.8435	25.8117	26.9883
chr1	58850001	58950000	35.6069	36.5685	40.6442	31.6076	39.3216	41.5086	30.1295	28.7786	32.869
chr1	58900001	59000000	37.8093	37.6475	41.4963	44.3121	41.4653	41.6249	33.3713	34.6134	34.4442
chr1	58950001	59050000	35.7292	26.9168	41.4111	55.9118	41.4653	35.5207	29.0807	30.1631	25.1506
chr1	59000001	59100000	31.2019	29.0749	42.604	41.0592	37.9742	32.1488	32.7039	27.394	28.301
chr1	59050001	59150000	29.9783	35.3096	44.1377	28.9072	33.3193	32.207	36.5177	28.9764	32.9215
chr1	59100001	59200000	35.2398	33.4512	39.1105	37.0699	34.238	36.6834	31.5597	31.8443	32.2914
chr1	59150001	59250000	38.7882	33.9907	39.6217	46.2147	36.0755	36.6253	30.3202	35.2068	32.3965
chr1	59200001	59300000	34.5056	31.7726	38.6844	52.7203	37.5454	34.8231	30.2248	32.7344	28.8785
chr1	59250001	59350000	41.4802	49.3375	35.7873	47.749	44.099	47.5547	45.0989	49.151	48.0434
chr1	59300001	59400000	54.4504	69.0005	37.0655	36.9472	51.7551	59.8213	62.8334	69.6224	71.8288
chr1	59350001	59450000	57.2646	71.9979	38.3436	40.1386	54.4501	62.7862	70.3657	68.8312	71.2512
chr1	59400001	59500000	65.0957	92.9798	40.3034	49.4675	68.3535	76.2154	93.0582	80.1053	85.2179
chr1	59450001	59550000	69.256	89.8026	41.4111	66.775	75.7033	76.1573	86.67	79.9075	84.1153
chr1	59500001	59600000	61.6696	68.1013	38.0027	58.4895	63.3924	61.6234	61.2125	66.8533	66.3156
chr1	59550001	59650000	59.4671	73.8563	37.7471	37.3154	57.3287	57.6121	69.6983	77.8307	73.5615
chr1	59600001	59700000	54.9398	72.0579	39.5365	39.8318	54.7563	53.5426	71.9866	77.8307	72.2488
chr1	59650001	59750000	41.9696	42.1437	43.5413	60.1466	47.8352	43.7178	44.8129	45.0963	41.5851
chr1	59700001	59800000	37.687	26.1974	46.5235	73.6489	49.4277	41.2179	28.7947	28.7786	24.468
chr1	59750001	59850000	37.687	28.7752	41.6667	57.8757	48.3864	41.9156	29.176	31.9432	27.3033
chr1	59800001	59900000	29.7336	25.2982	42.5188	48.4241	41.5266	36.6253	27.6505	25.0206	24.468
chr1	59850001	59950000	29.7336	23.2599	44.3933	48.24	40.9141	34.9975	24.4087	22.2515	23.1028
chr1	59900001	60000000	37.5646	26.3773	39.6217	47.9945	42.3228	39.7646	25.8389	24.2294	28.3535
chr1	59950001	60050000	35.2398	24.8186	41.9223	56.4641	43.1803	38.4856	27.7458	24.2294	27.5659
chr1	60000001	60100000	38.5435	33.0915	45.1602	50.8177	44.099	41.4505	33.3713	32.6355	34.3392
chr1	60050001	60150000	41.6025	38.1871	44.5638	48.0559	44.8953	46.1594	33.848	35.4046	37.5946
chr1	60100001	60200000	32.3031	28.1158	43.03	49.222	39.3829	38.7181	23.6459	27.1963	25.4656
chr1	60150001	60250000	28.877	28.7152	38.5992	41.5502	36.1367	35.8695	26.3156	26.4051	26.3582
chr1	60200001	60300000	27.6534	25.3581	41.1554	45.1099	35.8305	34.5905	27.5551	25.1194	25.6756
chr1	60250001	60350000	24.2273	17.9245	45.8419	52.1679	35.4017	29.0095	22.025	20.5703	19.6374
chr1	60300001	60400000	28.0205	19.8429	43.4561	53.2113	36.7492	29.2421	22.1204	21.1636	20.0049
chr1	60350001	60450000	31.6913	23.2599	38.4288	54.316	38.8317	35.23	25.1715	25.7128	22.5253
chr1	60400001	60500000	29.9783	27.6362	39.9625	54.1319	42.0778	38.3693	27.1738	30.5587	25.6231
chr1	60450001	60550000	31.2019	25.7178	45.6715	60.2079	40.1791	36.5671	26.411	30.7565	27.0933
chr1	60500001	60600000	29.6112	20.0827	46.1827	68.8617	37.9742	31.5675	21.739	27.0974	24.678
chr1	60550001	60650000	32.3031	30.2139	42.6892	61.5582	42.4453	34.0092	27.5551	29.7675	31.8714
chr1	60600001	60700000	30.9572	51.4956	40.8998	40.8137	38.1579	37.788	52.5359	44.7008	54.9742
chr1	60650001	60750000	29.7336	61.3271	40.1329	27.8024	31.6656	36.102	64.931	53.7991	64.8454
chr1	60700001	60800000	37.9317	54.1933	41.7519	31.9145	35.4017	37.4392	55.1103	50.0411	58.0196
chr1	60750001	60850000	42.5814	51.016	40.8146	35.9652	44.2828	42.1481	54.1568	51.2279	57.337
chr1	60800001	60900000	51.1466	59.2289	40.3886	41.182	60.8199	57.147	64.1682	62.5019	67.8908
chr1	60850001	60950000	52.2479	63.4853	40.985	45.9692	63.5761	62.2629	67.8867	64.3809	69.466
chr1	60900001	61000000	40.1342	63.5452	38.4288	40.1386	45.2628	46.2757	65.5031	61.4141	59.5423
chr1	60950001	61050000	31.0795	57.6703	37.8323	31.0553	32.1555	34.6487	60.3544	60.1284	55.8143
chr1	61000001	61100000	26.7969	58.9292	38.088	28.7844	30.3793	30.1722	60.259	61.1174	60.1198
chr1	61050001	61150000	27.164	65.4036	40.2182	30.196	31.2981	29.649	65.1217	68.2379	71.0412
chr1	61100001	61200000	32.1808	61.3271	39.1957	31.4235	33.993	33.6604	59.4009	64.4798	71.4087
chr1	61150001	61250000	31.6913	67.8615	35.7873	31.4849	33.3805	32.5558	61.1171	66.26	71.4612
chr1	61200001	61300000	30.7124	61.1473	35.9578	27.5569	28.3581	27.1492	59.8776	58.7439	63.3227
chr1	61250001	61350000	27.7758	47.539	34.424	25.593	24.9282	27.9631	50.5337	45.4919	50.6162
chr1	61300001	61400000	27.7758	57.3705	35.9578	28.7231	27.8069	31.8	56.2545	55.4804	58.5446
chr1	61350001	61450000	35.9739	63.3654	35.7873	30.3802	31.8493	33.079	62.6427	60.7218	63.7953
chr1	61400001	61500000	38.9106	58.03	33.4867	31.7304	34.5442	35.4625	61.0218	60.2273	60.4874
chr1	61450001	61550000	34.628	47.2992	31.6122	29.5823	32.8293	32.3232	51.0104	53.1069	53.2415
chr1	61500001	61600000	30.9572	44.5416	33.4015	30.0119	32.6455	30.9861	46.4338	45.7886	49.5661
chr1	61550001	61650000	30.5901	47.4191	36.1282	31.6076	33.258	32.3814	47.4826	45.4919	49.041
chr1	61600001	61700000	29.4888	45.0212	33.7424	29.9505	32.1555	31.8582	44.6222	43.6129	46.1531
chr1	61650001	61750000	30.4677	35.8491	37.3211	32.8965	33.5643	34.6487	36.5177	40.4482	39.1698
chr1	61700001	61800000	27.6534	31.2331	38.8548	31.6076	31.4206	31.8582	30.9876	38.9648	33.1841
chr1	61750001	61850000	28.2652	33.631	39.1957	29.3368	30.3181	29.8234	33.7527	38.9648	33.3941
chr1	61800001	61900000	31.2019	29.0749	40.2182	27.8638	31.1143	28.2538	28.9853	32.2399	30.4537
chr1	61850001	61950000	30.223	27.5163	38.6844	26.8205	31.7268	29.3583	28.604	32.2399	29.7186
chr1	61900001	62000000	31.2019	32.9116	38.2584	27.9866	32.9518	30.928	35.2782	35.5035	35.8619
chr1	61950001	62050000	32.5479	33.7509	39.7069	28.6617	35.0955	30.4048	35.4689	33.9211	35.8094
chr1	62000001	62100000	29.8559	28.6553	41.9223	28.0479	32.7068	32.8465	32.4178	30.4598	30.2962
chr1	62050001	62150000	27.4087	30.0341	39.7069	27.1887	31.4818	32.6139	31.2737	34.5145	34.6017
chr1	62100001	62200000	29.6112	30.5137	37.7471	29.9505	35.708	30.6955	27.2691	37.2836	34.8643
chr1	62150001	62250000	36.7081	28.8351	39.6217	36.8244	49.4889	41.1017	25.4575	36.1957	31.1888
chr1	62200001	62300000	39.5224	33.4512	42.0927	35.5969	50.7139	45.113	29.0807	37.4814	32.3439
chr1	62250001	62350000	32.0584	35.1897	44.1377	30.0733	37.3617	36.1602	31.7504	34.3167	33.079
chr1	62300001	62400000	31.2019	32.0723	41.5815	31.3621	35.6467	39.1832	32.8946	35.1079	34.9168
chr1	62350001	62450000	38.9106	35.2496	35.7873	32.4055	41.1591	44.8805	36.327	40.7449	40.955
chr1	62400001	62500000	38.9106	46.2201	36.6394	32.2827	41.3428	41.4505	47.0058	52.8102	50.0386
chr1	62450001	62550000	32.4255	44.7814	40.0477	29.9505	34.973	33.7185	45.7663	51.6234	48.6209
chr1	62500001	62600000	32.1808	38.9064	38.5992	31.3621	33.8093	33.5441	40.9037	42.0306	44.4729
chr1	62550001	62650000	37.4423	41.6041	40.8146	32.4669	36.6267	39.8808	41.3804	44.503	46.5207
chr1	62600001	62700000	43.3156	49.877	44.5638	30.9939	42.4453	45.6362	46.0524	51.5245	52.8215
chr1	62650001	62750000	48.5771	63.3054	41.1554	33.6944	49.3664	48.8918	60.3544	68.3368	65.3705
chr1	62700001	62800000	51.0243	55.8718	38.088	48.6082	56.3488	53.252	55.8731	64.1832	55.3418
chr1	62750001	62850000	46.7417	44.1819	38.514	67.9411	58.1862	50.5777	47.1965	51.129	42.7927
chr1	62800001	62900000	44.1721	52.6946	38.6844	60.3921	49.7339	43.5434	54.1568	59.7329	54.0816
chr1	62850001	62950000	40.2566	61.0873	38.94	38.7884	41.4041	41.2179	62.738	65.1721	64.5304
chr1	62900001	63000000	42.092	76.3741	39.7921	34.1853	43.854	47.3222	76.3726	77.7318	80.0723
chr1	62950001	63050000	45.8851	75.0553	39.3661	34.4922	45.6915	52.4381	72.9401	74.5672	77.1844
chr1	63000001	63100000	40.1342	46.6997	41.5815	36.7017	39.6891	45.3456	46.6245	48.8544	48.9885
chr1	63050001	63150000	40.5013	29.4946	43.1152	65.1179	41.8941	40.2878	29.3667	34.6134	30.5062
chr1	63100001	63200000	42.3367	26.3173	40.559	88.2559	50.2852	40.8691	25.9343	29.5697	26.1482
chr1	63150001	63250000	39.7671	31.6527	41.0702	80.7682	52.0614	39.939	32.6085	34.2178	32.7115
chr1	63200001	63300000	35.7292	44.3018	40.7294	74.3853	46.304	36.3927	46.1477	44.7008	48.0434
chr1	63250001	63350000	33.4044	45.5607	42.1779	72.36	44.4053	34.9393	48.5314	46.1842	49.9336
chr1	63300001	63400000	40.0118	33.2114	44.8194	57.6302	45.4465	36.5671	36.041	36.0968	35.2318
chr1	63350001	63450000	46.3746	32.5519	42.1779	40.7524	44.2828	44.241	32.2271	35.7013	36.0719
chr1	63400001	63500000	55.674	41.1245	43.03	46.0305	56.2875	56.9145	37.0898	40.0527	42.8452
chr1	63450001	63550000	46.3746	37.5876	43.2856	65.2406	55.675	48.7755	33.0852	34.8112	35.1268
chr1	63500001	63600000	29.2441	32.1323	41.4963	71.7463	40.0566	33.3115	28.7947	32.3388	28.9835
chr1	63550001	63650000	32.1808	34.1106	43.6265	69.5368	36.8104	34.0673	32.9899	35.5035	32.2389
chr1	63600001	63700000	38.9106	57.1307	46.2679	51.4928	40.1791	44.4154	57.2079	50.14	52.4539
chr1	63650001	63750000	40.0118	64.3245	43.4561	33.5102	42.2003	45.4037	60.545	56.1726	59.4898
chr1	63700001	63800000	31.8137	44.6615	40.3034	41.1206	38.1579	36.9159	38.9967	48.1621	43.3178
chr1	63750001	63850000	27.5311	43.5824	37.2359	40.0159	33.5643	34.2998	39.4735	45.7886	43.9479
chr1	63800001	63900000	30.3454	44.7814	33.6571	29.9505	30.0118	33.8929	45.671	42.8217	46.6782
chr1	63850001	63950000	32.0584	46.6398	36.2986	29.214	30.5631	34.8231	49.7709	47.4698	46.4682
chr1	63900001	64000000	33.7715	55.3323	35.3613	29.9505	37.6067	36.6253	58.7335	56.8649	56.2869
chr1	63950001	64050000	34.9951	55.632	32.7199	30.9939	37.1779	37.2066	57.6846	57.8538	59.5423
chr1	64000001	64100000	35.9739	44.3018	34.2536	35.7811	40.0566	39.6483	42.4292	47.6676	46.9407
chr1	64050001	64150000	36.2187	30.8734	33.6571	45.6009	43.3641	38.8925	27.8412	32.3388	29.4036
chr1	64100001	64200000	33.8938	31.1731	31.0157	47.5035	37.2392	36.7997	28.604	30.3609	29.7711
chr1	64150001	64250000	32.9149	43.0429	33.5719	38.236	38.6479	40.1134	41.0944	40.2505	44.7355
chr1	64200001	64300000	39.5224	51.016	35.3613	33.633	44.344	46.2176	51.1057	52.4146	55.3418
chr1	64250001	64350000	40.5013	50.7163	34.6796	32.8965	43.9765	45.7525	51.2011	50.9312	54.2916
chr1	64300001	64400000	33.7715	52.215	35.7873	34.3695	45.8752	42.7876	53.2034	49.4477	55.0792
chr1	64350001	64450000	35.6069	55.0325	34.5092	34.9218	45.0178	43.0783	52.9173	53.008	55.0792
chr1	64400001	64500000	40.8684	56.3514	32.8903	32.2827	42.7516	43.3108	55.3963	57.8538	53.8716
chr1	64450001	64550000	37.4423	52.6946	37.4063	31.8531	40.6079	40.7529	52.2499	52.5135	49.7236
chr1	64500001	64600000	34.1385	38.247	40.3034	41.4275	38.2192	36.102	34.8015	37.877	36.9645
chr1	64550001	64650000	29.8559	26.3173	39.6217	56.0959	39.3216	33.5441	26.6017	29.4708	26.7258
chr1	64600001	64700000	35.2398	32.9116	41.1554	53.4568	39.3216	35.5207	36.041	33.8222	33.2891
chr1	64650001	64750000	43.5603	39.0263	43.6265	47.8104	42.2616	38.7763	40.4269	41.635	43.8429
chr1	64700001	64800000	38.7882	35.4294	46.1827	63.1539	49.4889	41.5668	35.1829	38.6681	39.3273
chr1	64750001	64850000	39.2777	41.724	39.7921	55.9731	48.9377	43.9503	41.5711	44.7996	42.5302
chr1	64800001	64900000	36.2187	40.1054	33.9128	39.4635	40.1179	39.6483	41.6664	51.2279	42.1101
chr1	64850001	64950000	33.4044	31.8325	39.7069	48.1786	38.4642	38.3693	34.0387	46.5798	36.492
chr1	64900001	65000000	31.6913	29.1948	43.4561	55.0525	40.3629	37.0903	30.2248	36.5913	34.2342
chr1	64950001	65050000	38.7882	39.0863	41.0702	49.1606	43.1191	41.4505	39.9502	37.9759	41.7426
chr1	65000001	65100000	46.9864	50.3566	37.2359	42.4095	43.0578	45.7525	47.1965	43.514	49.7761
chr1	65050001	65150000	47.8429	51.016	36.1282	40.2614	44.7115	48.3686	50.2476	47.3709	51.5088
chr1	65100001	65200000	45.8851	47.7788	35.3613	36.5176	43.9765	47.6128	45.3849	44.2063	46.4157
chr1	65150001	65250000	35.1174	33.3912	33.6571	43.7597	38.2192	38.0205	29.6528	32.4377	28.2484
chr1	65200001	65300000	26.4298	20.0227	38.088	57.753	35.463	30.8699	23.8366	24.0316	19.0073
chr1	65250001	65350000	28.6323	21.9411	39.1957	56.8937	35.0342	29.7072	23.932	21.5592	21.8952
chr1	65300001	65400000	29.8559	33.9907	40.0477	39.1566	31.4818	31.2768	33.4666	31.1521	35.4418
chr1	65350001	65450000	27.2864	43.4625	40.3034	30.7484	31.9106	34.2998	45.5756	41.5361	45.208
chr1	65400001	65500000	27.4087	39.2661	35.7021	30.5643	33.1968	33.5441	41.1897	37.5803	37.4371
chr1	65450001	65550000	24.3497	27.876	35.6169	26.3295	26.2757	28.0212	29.6528	30.4598	27.5659
chr1	65500001	65600000	28.2652	28.6553	35.0205	27.2501	25.6019	28.8351	27.5551	29.8664	27.1458
chr1	65550001	65650000	30.8348	30.154	35.7021	28.9686	28.4194	28.1956	27.8412	27.8885	28.8785
chr1	65600001	65700000	26.0628	25.5979	37.3211	27.7411	26.2757	26.6841	28.3179	26.1084	28.1434
chr1	65650001	65750000	24.7168	28.1757	37.3211	29.0913	28.5419	28.3119	30.3202	29.2731	30.8738
chr1	65700001	65800000	25.818	26.1974	34.2536	27.9866	28.9094	27.7887	25.5529	28.1852	28.826
chr1	65750001	65850000	28.3876	25.8977	32.8903	25.6544	25.9694	26.9748	25.0761	26.3062	27.6709
chr1	65800001	65900000	27.164	32.3121	35.7021	26.0226	27.4394	25.8702	32.3225	32.7344	33.1841
chr1	65850001	65950000	25.0839	29.8543	36.7246	24.611	27.3169	25.8702	32.6085	33.7234	32.869
chr1	65900001	66000000	22.6367	33.9307	34.7648	22.5243	24.3157	24.4168	35.7549	35.5035	35.1793
chr1	65950001	66050000	22.0249	40.2253	32.6346	22.7698	24.8057	24.7075	38.6153	40.646	40.5875
chr1	66000001	66100000	24.5944	34.7101	33.9128	27.8638	29.1544	27.3236	36.041	38.2725	36.702
chr1	66050001	66150000	24.105	31.7726	33.7424	30.6256	28.9706	27.7887	35.5643	33.0311	32.6065
chr1	66100001	66200000	29.8559	43.4625	34.2536	28.8458	28.2969	29.8816	43.478	39.0637	46.0481
chr1	66150001	66250000	33.1597	46.8196	37.5767	29.0299	31.6043	30.521	46.5291	43.3162	50.3536
chr1	66200001	66300000	28.2652	33.9307	36.3838	29.4595	30.5018	28.4863	37.9479	37.7781	38.1197
chr1	66250001	66350000	27.2864	29.1349	34.1684	28.3548	28.1744	26.4516	34.3247	36.9869	33.8141
chr1	66300001	66400000	26.0628	27.3964	35.5317	28.0479	28.2356	24.8819	29.5574	35.3057	31.7664
chr1	66350001	66450000	25.0839	24.6388	36.1282	29.4595	27.3169	25.5214	24.4087	31.1521	28.8785
chr1	66400001	66500000	26.9193	27.0367	39.7921	30.8711	28.9094	27.905	24.9808	25.7128	27.7759
chr1	66450001	66550000	32.0584	31.1731	39.6217	31.8531	31.9718	30.928	30.7969	28.2841	30.7688
chr1	66500001	66600000	30.3454	27.7561	35.4465	29.9505	30.0118	28.8933	30.4155	27.394	27.6709
chr1	66550001	66650000	26.7969	23.9793	37.5767	28.0479	26.9494	26.2772	25.9343	24.1305	25.8332
chr1	66600001	66700000	29.1218	27.7561	37.4915	27.8638	29.0319	29.8816	28.6993	27.5918	31.7139
chr1	66650001	66750000	35.1174	30.9933	38.1732	32.651	36.198	35.1137	32.0364	29.9653	34.7067
chr1	66700001	66800000	33.0373	23.4398	42.604	52.1066	37.7292	30.928	23.7413	26.4051	27.3558
chr1	66750001	66850000	24.8392	16.186	40.7294	56.28	34.3605	25.9284	18.0205	23.0426	18.9548
chr1	66800001	66900000	28.3876	19.0036	36.9803	42.7163	34.238	31.6838	19.9274	24.5261	19.3749
chr1	66850001	66950000	32.7926	28.4155	36.3838	33.0806	32.5843	36.0439	25.6482	28.4819	29.3511
chr1	66900001	67000000	31.2019	31.293	35.7021	26.6363	30.8693	34.9975	31.369	31.7454	34.5492
chr1	66950001	67050000	31.9361	27.0966	33.9128	32.3441	35.218	34.7068	27.3645	29.4708	29.036
chr1	67000001	67100000	33.1597	31.4729	33.7424	41.9798	36.8717	34.7068	28.1272	31.0532	31.5564
chr1	67050001	67150000	30.1006	35.6093	35.1909	36.5789	30.5018	30.928	34.3247	34.8112	35.6519
chr1	67100001	67200000	29.2441	31.353	36.469	28.2321	28.6644	29.9978	35.9456	32.7344	32.974
chr1	67150001	67250000	27.4087	27.816	38.2584	28.8458	27.8681	29.5327	32.0364	31.4488	29.9287
chr1	67200001	67300000	23.0037	25.4181	35.9578	27.4342	25.0507	27.2073	28.604	29.4708	26.5682
chr1	67250001	67350000	24.4721	22.7804	31.6974	26.8818	28.7256	28.6607	25.4575	24.625	24.2055
chr1	67300001	67400000	24.8392	23.0801	31.1009	24.6724	31.2368	26.9748	25.0761	23.1415	24.678
chr1	67350001	67450000	22.759	25.0584	33.1459	22.9539	26.8882	22.8472	27.9365	26.1084	25.5706
chr1	67400001	67500000	23.4932	29.8543	34.6796	25.2247	24.8057	26.219	32.2271	32.3388	31.8714
chr1	67450001	67550000	25.451	32.1323	32.9755	27.2501	25.2957	28.1956	35.3736	33.6245	36.0194
chr1	67500001	67600000	25.0839	30.2139	31.2713	26.0226	24.0707	24.6494	33.6573	30.3609	32.974
chr1	67550001	67650000	23.4932	27.876	32.4642	23.3221	24.0095	24.6494	29.9388	27.394	28.931
chr1	67600001	67700000	24.105	27.4563	33.3163	23.5676	27.6844	26.626	29.3667	26.6029	29.3511
chr1	67650001	67750000	24.7168	27.0966	32.1234	24.6724	30.3793	27.0911	28.5086	26.8007	28.301
chr1	67700001	67800000	25.6957	25.1183	33.0607	26.4522	28.0519	28.8933	24.9808	27.394	23.5754
chr1	67750001	67850000	25.818	26.9168	33.3163	26.2681	26.3982	27.905	28.4133	28.8775	24.783
chr1	67800001	67900000	25.6957	25.0584	34.1684	25.5316	26.0919	25.5795	26.0296	25.9106	25.2556
chr1	67850001	67950000	26.1851	21.4615	33.3163	24.9792	26.3982	25.2307	20.5948	24.9217	22.8928
chr1	67900001	68000000	28.0205	23.6196	32.8903	27.8638	33.4418	33.4278	22.8832	24.9217	23.5229
chr1	67950001	68050000	32.5479	24.6388	34.5944	30.1347	36.6267	38.1949	22.9785	23.3393	23.2603
chr1	68000001	68100000	30.1006	24.7586	35.4465	27.0046	29.8893	29.7653	23.8366	25.0206	24.4155
chr1	68050001	68150000	22.759	25.7778	38.8548	25.6544	26.5819	25.2889	25.7436	27.6907	26.4107
chr1	68100001	68200000	24.2273	25.9576	39.4513	25.6544	25.8469	26.9167	26.9831	29.8664	26.3057
chr1	68150001	68250000	23.2485	25.6579	39.1105	26.084	24.0707	27.1492	27.4598	28.2841	26.6208
chr1	68200001	68300000	22.6367	23.5597	37.0655	24.5496	23.9482	25.1726	26.7924	24.4272	26.0432
chr1	68250001	68350000	27.0416	27.1566	38.088	25.7771	26.2144	26.5678	30.8923	28.4819	29.7186
chr1	68300001	68400000	33.1597	28.3555	39.1957	28.4776	32.4618	30.8117	30.0342	27.9874	29.5086
chr1	68350001	68450000	31.4466	22.4207	35.7021	26.2067	30.8693	27.4399	25.5529	20.9658	24.258
chr1	68400001	68500000	24.2273	22.9602	36.2986	26.2067	25.2344	23.4285	29.176	23.8338	25.3606
chr1	68450001	68550000	23.7379	24.339	37.7471	28.7231	27.0719	24.8238	30.0342	25.2183	25.1506
chr1	68500001	68600000	23.4932	23.0201	39.1105	26.575	28.8481	25.4633	29.4621	22.2515	24.258
chr1	68550001	68650000	26.3075	24.0992	39.3661	26.4522	27.8681	28.5444	31.4644	24.8228	27.2508
chr1	68600001	68700000	29.7336	27.5762	38.1732	27.7411	28.1131	29.3583	30.7016	27.2951	30.0862
chr1	68650001	68750000	23.7379	27.3964	39.3661	25.4089	26.1532	23.8355	27.7458	25.7128	28.721
chr1	68700001	68800000	20.3118	27.2165	39.8773	24.3655	25.112	22.324	27.0784	25.2183	27.3558
chr1	68750001	68850000	25.0839	33.1514	38.5992	26.5136	27.8681	25.6377	35.1829	31.7454	35.4418
chr1	68800001	68900000	24.5944	32.1323	35.8726	27.9866	25.0507	24.1262	35.5643	34.6134	35.3368
chr1	68850001	68950000	24.2273	26.677	35.3613	24.9792	22.0495	23.0216	30.9876	32.8333	29.9287
chr1	68900001	69000000	23.8603	27.1566	33.998	22.2174	24.2545	22.789	29.5574	32.2399	29.9287
chr1	68950001	69050000	23.4932	28.2956	34.424	23.5676	23.9482	21.917	28.3179	28.9764	28.301
chr1	69000001	69100000	23.6155	27.5762	36.469	24.611	23.3357	23.0797	29.5574	29.8664	30.1387
chr1	69050001	69150000	21.6578	28.6553	36.1282	23.4449	26.5207	26.1028	32.5132	31.3499	32.5015
chr1	69100001	69200000	24.3497	34.77	35.9578	22.4015	28.2356	28.37	34.7061	34.02	33.6566
chr1	69150001	69250000	25.2062	35.6692	32.8051	22.2788	26.0307	26.2772	32.0364	33.2289	33.7616
chr1	69200001	69300000	24.2273	39.2661	33.6571	24.3041	24.9282	25.9284	37.9479	38.9648	40.5875
chr1	69250001	69350000	22.5143	40.4651	33.4015	24.6724	25.1732	24.8238	42.0478	45.6897	45.0505
chr1	69300001	69400000	20.8013	38.0672	33.7424	24.611	23.2745	21.9752	41.0944	44.2063	42.9502
chr1	69350001	69450000	25.0839	51.6155	35.6169	26.5136	26.1532	23.9518	51.3918	57.3594	54.7642
chr1	69400001	69500000	23.7379	52.3948	31.6122	24.12	27.6231	24.7075	51.9639	55.777	56.3919
chr1	69450001	69550000	21.046	37.5276	30.334	22.0333	27.1944	26.3353	36.327	39.1626	43.7903
chr1	69500001	69600000	22.8814	28.5953	32.2938	25.2861	26.9494	26.4516	26.2203	34.9101	34.1292
chr1	69550001	69650000	21.1683	22.3008	34.5944	29.705	22.907	22.9635	23.3599	31.4488	28.0909
chr1	69600001	69700000	21.9025	23.2	35.5317	30.3188	25.3569	25.6377	25.5529	30.8554	28.406
chr1	69650001	69750000	24.4721	25.1783	34.7648	30.0733	28.3581	28.6026	26.411	29.5697	28.1434
chr1	69700001	69800000	24.2273	25.1183	35.1057	27.7411	27.2557	26.0446	27.4598	27.9874	27.6709
chr1	69750001	69850000	24.105	33.9307	34.0832	24.9792	27.3782	26.9167	37.5665	37.5803	35.4418
chr1	69800001	69900000	27.5311	35.6692	33.8276	26.0226	28.9706	28.6607	36.8038	37.6792	38.3822
chr1	69850001	69950000	27.5311	30.8134	36.7246	27.2501	29.2769	28.7189	30.7969	33.3278	32.764
chr1	69900001	70000000	26.1851	31.1132	37.2359	28.4776	25.4794	28.37	33.848	34.7123	30.7688
chr1	69950001	70050000	24.7168	28.6553	36.2134	25.6544	23.5807	24.5331	29.9388	29.4708	27.0408
chr1	70000001	70100000	21.1683	26.1974	34.6796	23.3221	25.9694	23.3704	27.2691	26.8007	26.7258
chr1	70050001	70150000	22.759	30.0341	33.4015	24.7337	27.1944	25.5214	34.5154	32.5366	33.2891
chr1	70100001	70200000	25.818	37.8873	33.0607	25.7157	25.112	26.1028	40.9037	41.4372	41.165
chr1	70150001	70250000	26.9193	40.2853	34.5944	24.9792	23.3357	25.0563	45.0036	45.393	45.418
chr1	70200001	70300000	26.4298	37.4677	39.5365	25.593	26.5207	27.905	43.8594	42.5251	42.5827
chr1	70250001	70350000	23.8603	36.2088	41.5815	26.3295	28.2356	28.4282	38.9967	38.9648	38.2247
chr1	70300001	70400000	25.0839	35.5493	39.6217	26.6977	29.1544	27.3236	38.0433	37.7781	36.597
chr1	70350001	70450000	28.3876	33.5111	39.8773	27.7411	29.8281	28.6026	37.1851	35.9979	34.6542
chr1	70400001	70500000	26.3075	33.5711	42.2631	27.4342	27.5006	26.3353	36.327	34.9101	35.0743
chr1	70450001	70550000	23.7379	34.1705	40.3886	26.3295	26.1532	24.1843	35.6596	35.009	35.9669
chr1	70500001	70600000	24.5944	34.4103	35.9578	24.611	25.7244	24.475	35.8503	37.6792	37.5946
chr1	70550001	70650000	24.8392	33.3912	33.9128	23.629	26.7657	26.8004	34.8015	33.13	35.8619
chr1	70600001	70700000	25.0839	33.631	36.3838	24.6724	28.7256	27.5561	37.3758	32.4377	35.8619
chr1	70650001	70750000	26.0628	35.6692	40.8146	27.5569	29.8281	27.2655	39.6642	36.9869	37.3321
chr1	70700001	70800000	22.8814	33.2114	42.5188	28.0479	29.5831	28.4282	34.8015	33.0311	32.0814
chr1	70750001	70850000	23.3708	30.3338	39.8773	26.575	31.1756	33.1953	34.8968	33.7234	34.7067
chr1	70800001	70900000	29.7336	34.2904	38.1732	27.9866	33.5643	39.4158	38.9967	38.3714	40.9025
chr1	70850001	70950000	34.628	38.4269	38.088	30.7484	37.0554	41.3924	39.9502	39.4593	40.745
chr1	70900001	71000000	34.0162	42.4434	37.5767	31.669	37.2392	38.6019	44.8129	39.756	45.6806
chr1	70950001	71050000	35.3621	46.2801	37.2359	30.5643	32.4005	35.5788	45.2896	41.5361	50.6162
chr1	71000001	71100000	38.7882	39.6858	36.2986	42.7777	36.9329	36.9741	34.8015	42.1295	44.683
chr1	71050001	71150000	35.8516	30.6935	38.5992	65.1179	42.0166	36.6834	28.6993	36.0968	35.4943
chr1	71100001	71200000	35.1174	27.9959	38.6844	51.9838	39.1991	37.2066	26.5063	31.5477	30.1912
chr1	71150001	71250000	34.5056	26.0176	38.088	30.0119	37.5454	38.0205	27.9365	30.4598	28.2484
chr1	71200001	71300000	32.7926	26.0775	39.9625	30.9939	37.9129	37.7298	27.8412	28.9764	28.1434
chr1	71250001	71350000	33.8938	31.293	40.3886	31.6076	40.5466	39.7646	31.5597	33.6245	35.9669
chr1	71300001	71400000	33.1597	37.7075	40.2182	31.3621	37.1167	36.509	39.6642	39.4593	45.9956
chr1	71350001	71450000	32.7926	38.9064	37.3211	30.2574	33.5643	35.8695	39.5688	38.8659	44.1054
chr1	71400001	71500000	34.3833	34.4703	39.3661	31.1166	36.6879	39.8227	34.4201	34.5145	37.7521
chr1	71450001	71550000	38.0541	37.5276	43.3709	33.3875	42.0166	44.0084	37.1851	37.1847	38.6447
chr1	71500001	71600000	40.1342	42.2636	39.1957	34.9218	46.2427	45.52	42.3339	41.0416	42.0051
chr1	71550001	71650000	39.8895	35.0098	38.7696	55.4208	48.1414	44.4735	36.7084	35.5035	35.9144
chr1	71600001	71700000	40.2566	27.4563	42.604	78.6815	48.7539	42.4388	30.0342	30.262	28.511
chr1	71650001	71750000	43.9274	45.8605	41.4111	60.7603	51.9389	45.4037	44.0501	49.5466	50.5637
chr1	71700001	71800000	44.4168	65.1039	39.6217	36.5789	46.549	46.5664	58.066	65.4688	71.1987
chr1	71750001	71850000	37.0752	67.4418	37.4063	32.4055	37.4229	39.7064	65.6938	70.4136	70.5686
chr1	71800001	71900000	31.4466	70.3194	37.1507	32.0986	37.3617	39.3576	79.3283	80.5009	77.2369
chr1	71850001	71950000	28.9994	73.8563	37.9175	32.5282	33.6255	38.8344	81.712	86.6324	84.1678
chr1	71900001	72000000	28.3876	77.693	37.2359	32.8351	28.4806	34.4742	83.5236	95.0385	85.4804
chr1	71950001	72050000	27.4087	77.8129	37.4063	31.3008	29.0931	32.3232	83.2375	95.7308	86.163
chr1	72000001	72100000	32.1808	76.3741	38.2584	31.9145	34.5442	35.9276	75.3238	87.3247	82.8551
chr1	72050001	72150000	36.7081	72.9571	39.8773	33.7557	36.6267	40.1715	72.082	80.1053	79.3897
chr1	72100001	72200000	40.8684	71.2186	41.5815	36.1493	42.0166	45.4037	70.175	71.897	76.7644
chr1	72150001	72250000	50.0454	70.3194	40.985	66.0998	51.9389	49.4732	66.8379	65.1721	71.7763
chr1	72200001	72300000	52.7373	63.785	35.3613	81.873	61.3712	50.3452	56.3498	60.2273	66.1056
chr1	72250001	72350000	51.5137	49.9369	41.3259	61.8037	60.8812	54.1821	40.8083	47.0742	50.5637
chr1	72300001	72400000	45.2733	34.2305	48.9946	65.7316	51.2651	48.8337	31.4644	33.3278	32.659
chr1	72350001	72450000	37.5646	27.2165	43.8821	78.436	46.3652	39.1832	26.6017	27.8885	26.0957
chr1	72400001	72500000	42.2143	44.5416	39.6217	55.9731	44.7115	42.6713	40.999	42.2284	45.3655
chr1	72450001	72550000	42.8261	55.7519	38.7696	32.7737	41.5878	46.2176	51.2011	52.019	55.8143
chr1	72500001	72600000	41.9696	48.0785	36.9803	32.8351	38.3417	44.3573	43.478	44.4041	45.5231
chr1	72550001	72650000	44.5392	44.9013	37.1507	42.5936	43.5478	44.4735	42.6199	43.9096	44.4729
chr1	72600001	72700000	40.5013	37.108	39.7069	52.0452	47.8352	43.4271	36.041	40.0527	36.8595
chr1	72650001	72750000	39.6448	30.8134	43.4561	44.5576	47.4065	43.4852	30.4155	33.2289	34.0242
chr1	72700001	72800000	45.0286	48.2584	42.8596	42.655	49.7339	46.9152	50.2476	51.129	53.609
chr1	72750001	72850000	51.6361	72.3576	37.1507	44.3121	53.6538	50.9847	67.696	72.4904	74.034
chr1	72800001	72900000	57.7541	71.4584	40.6442	59.0418	56.8388	53.1357	68.0774	71.9959	70.1486
chr1	72850001	72950000	57.387	67.202	42.604	59.8397	55.0013	53.7752	69.4123	71.7981	68.1533
chr1	72900001	73000000	45.8851	64.2046	36.6394	36.3948	46.4877	48.7174	63.7868	64.0843	66.7882
chr1	72950001	73050000	37.9317	62.646	34.5092	32.4669	41.5878	45.8106	61.9752	58.7439	63.0077
chr1	73000001	73100000	37.4423	69.6599	36.9803	34.5536	39.7504	45.6944	69.7937	65.7655	70.0436
chr1	73050001	73150000	36.8305	72.7772	36.2134	33.142	36.443	39.2995	70.2704	72.3915	76.1343
chr1	73100001	73200000	35.4845	81.0501	34.3388	28.7844	34.1768	37.4392	82.4747	85.2479	85.638
chr1	73150001	73250000	32.4255	70.9788	36.2986	26.6977	30.5018	35.6951	76.2772	72.5893	73.5615
chr1	73200001	73300000	27.0416	57.6703	33.7424	26.4522	28.6031	30.8699	60.9264	59.8318	62.5351
chr1	73250001	73350000	27.5311	59.169	34.7648	27.8638	30.6243	32.7302	64.1682	65.9633	66.7882
chr1	73300001	73400000	28.7547	52.9943	33.8276	28.4776	29.4606	33.4859	59.5916	59.3373	60.3299
chr1	73350001	73450000	33.0373	54.1933	30.0784	28.4776	31.1756	32.5558	61.3078	58.9417	60.6974
chr1	73400001	73500000	34.5056	54.1333	33.3163	27.8638	32.8293	32.6139	56.6358	55.4804	60.9599
chr1	73450001	73550000	30.7124	50.7762	33.8276	27.1273	31.4206	31.0443	51.4871	49.6455	53.399
chr1	73500001	73600000	33.1597	57.6703	35.6169	28.9072	36.5655	36.1602	60.9264	61.4141	58.1771
chr1	73550001	73650000	31.9361	56.9509	35.9578	29.8892	35.4017	35.7532	63.9775	63.8865	61.9576
chr1	73600001	73700000	32.4255	50.2367	33.1459	28.9686	31.6043	31.6838	55.2056	52.6124	56.2869
chr1	73650001	73750000	34.8727	47.1793	36.043	29.3368	32.8293	34.358	46.6245	46.6787	51.9813
chr1	73700001	73800000	31.4466	45.8605	38.94	29.5209	30.9918	30.7536	47.4826	44.1074	48.6209
chr1	73750001	73850000	29.1218	48.0186	36.5542	28.2934	28.1744	27.8468	47.1965	44.2063	46.4157
chr1	73800001	73900000	35.3621	61.2672	35.3613	30.196	33.503	34.5324	51.2964	53.3047	58.0721
chr1	73850001	73950000	42.459	56.0517	36.6394	34.8605	39.7504	40.4041	44.1454	46.4809	54.7642
chr1	73900001	74000000	56.1634	41.1845	39.4513	44.0666	50.5914	50.8103	35.1829	35.9979	40.2199
chr1	73950001	74050000	65.2181	42.7431	37.5767	51.7383	55.0013	53.7752	40.2362	39.9538	39.9049
chr1	74000001	74100000	61.6696	40.4052	35.7873	54.7456	50.5914	48.4849	39.2828	40.2505	38.2772
chr1	74050001	74150000	69.1336	50.7762	40.2182	62.4788	66.8835	58.6004	50.629	52.3157	49.251
chr1	74100001	74200000	73.9057	69.9597	42.6892	57.8144	69.7622	66.4487	68.7448	67.6445	68.0483
chr1	74150001	74250000	58.8553	69.6	42.0075	41.8571	50.1627	58.6004	65.5984	59.634	65.9481
chr1	74200001	74300000	44.7839	49.2775	39.0252	46.7056	45.2015	49.6476	47.4826	43.6129	46.2056
chr1	74250001	74350000	50.5348	37.0481	39.4513	72.9124	57.0838	52.9613	36.327	39.1626	35.6519
chr1	74300001	74400000	67.5429	48.5581	42.2631	75.4287	70.7422	66.3324	40.999	45.9864	46.3632
chr1	74350001	74450000	84.4286	63.9049	45.4158	69.2913	77.6021	74.1225	55.1103	61.0185	62.7452
chr1	74400001	74500000	78.433	59.2289	45.8419	66.4067	69.5172	66.5068	54.6336	57.4583	58.4396
chr1	74450001	74550000	45.151	36.6284	45.8419	64.3814	49.4277	45.8106	35.1829	34.7123	35.7569
chr1	74500001	74600000	32.1808	26.8568	44.3081	68.1866	40.4241	36.3346	27.0784	27.0974	26.3582
chr1	74550001	74650000	43.5603	32.5519	42.1779	73.6489	46.3652	43.7759	32.4178	33.4267	32.659
chr1	74600001	74700000	44.9062	34.2305	43.03	59.5942	45.9977	47.3222	31.655	33.6245	34.3392
chr1	74650001	74750000	41.7249	31.6527	41.2407	49.0992	42.2616	44.3573	28.3179	30.4598	31.3988
chr1	74700001	74800000	48.8218	41.0046	43.8821	49.6516	43.854	48.3105	36.327	38.9648	43.6853
chr1	74750001	74850000	83.4498	84.3473	44.3933	50.0198	66.761	70.6926	79.519	82.8744	88.1583
chr1	74800001	74900000	91.6479	89.0832	43.2004	57.262	83.4207	81.3895	82.1887	89.2037	88.9459
chr1	74850001	74950000	83.5721	76.1343	43.9673	52.4748	73.1922	76.041	66.4565	67.3478	68.7309
chr1	74900001	75000000	83.9392	77.2734	43.3709	47.6263	63.2699	68.2509	77.7074	64.5787	73.404
chr1	74950001	75050000	54.0833	53.1741	40.3034	42.7777	48.6927	53.4845	52.7266	48.1621	55.2893
chr1	75000001	75100000	38.6659	39.0863	37.4915	41.2434	40.2404	44.2991	30.8923	38.5692	39.5373
chr1	75050001	75150000	39.033	32.7917	33.5719	36.8858	39.7504	40.5785	27.2691	33.13	33.4991
chr1	75100001	75200000	51.269	33.631	35.2761	49.713	47.1002	44.7642	30.4155	33.9211	34.0242
chr1	75150001	75250000	71.9479	48.1984	43.8821	77.3313	64.9848	60.4026	46.3384	47.9643	48.9885
chr1	75200001	75300000	65.7075	53.6537	42.5188	66.0998	65.5973	63.0187	53.2034	55.5793	55.6043
chr1	75250001	75350000	55.9187	55.8718	41.3259	48.3014	59.9624	59.9957	60.545	59.8318	58.1771
chr1	75300001	75400000	84.1839	70.9788	45.4158	63.0311	74.9684	72.0878	76.5633	70.018	72.5639
chr1	75350001	75450000	121.014	81.0501	49.6762	76.1038	94.6292	87.2611	82.9515	76.2484	79.5472
chr1	75400001	75500000	130.926	80.1509	53.681	85.7395	99.5903	93.656	71.7006	74.5672	75.0317
chr1	75450001	75550000	108.778	65.2837	50.6987	89.7902	86.9731	81.0988	52.1546	58.7439	60.1198
chr1	75500001	75600000	78.9224	52.5747	42.9448	70.6415	74.7846	69.2392	48.3407	52.2168	51.3513
chr1	75550001	75650000	60.3237	58.8692	38.088	44.1279	60.0237	62.7862	55.6824	56.6671	54.5542
chr1	75600001	75700000	51.6361	73.4367	35.8726	35.8424	45.6303	53.717	70.6518	62.403	70.6736
chr1	75650001	75750000	44.7839	65.1039	34.1684	35.106	40.0566	44.0666	68.1728	55.6781	70.2536
chr1	75700001	75800000	37.1975	56.2915	35.2761	33.8785	39.2604	41.4505	57.3986	51.6234	58.3346
chr1	75750001	75850000	40.5013	64.6243	36.469	33.2647	39.8729	45.1711	64.2636	63.6887	67.7858
chr1	75800001	75900000	40.8684	62.2863	34.9353	32.4055	40.7916	44.6479	62.5473	64.3809	66.7882
chr1	75850001	75950000	35.1174	72.2977	34.5944	29.3368	38.3417	42.7295	63.4054	64.8754	71.8813
chr1	75900001	76000000	32.5479	69.0604	34.7648	28.2934	32.6455	36.7415	59.0195	59.4362	69.8335
chr1	75950001	76050000	37.0752	59.5287	36.6394	30.3188	37.4229	40.1134	58.2567	59.4362	66.1581
chr1	76000001	76100000	34.7503	61.9266	35.2761	30.6256	35.7692	40.9854	58.8288	59.8318	64.5304
chr1	76050001	76150000	31.4466	60.6677	36.6394	28.4776	27.1332	33.6604	54.2522	57.2605	59.0172
chr1	76100001	76200000	28.6323	61.9865	36.043	25.3475	25.1732	29.7653	56.7312	59.3373	63.5328
chr1	76150001	76250000	26.3075	57.6103	29.7376	26.5136	25.2344	28.8351	54.2522	56.1726	59.8048
chr1	76200001	76300000	26.0628	53.5938	32.1234	26.8205	26.8882	28.1375	55.1103	52.7113	57.7045
chr1	76250001	76350000	25.2062	47.0594	35.7021	26.2067	27.9906	27.0911	50.343	45.5908	52.3489
chr1	76300001	76400000	25.2062	46.4599	35.1909	25.0406	25.7244	27.6724	45.8617	43.8107	48.8835
chr1	76350001	76450000	23.7379	49.2176	33.4867	24.5496	24.8057	26.8004	49.7709	47.5687	52.6639
chr1	76400001	76500000	26.0628	39.7457	33.2311	26.084	26.1532	25.8702	45.7663	43.1184	46.1006
chr1	76450001	76550000	26.7969	36.2088	33.0607	24.611	26.5819	24.3006	38.3293	40.0527	42.1101
chr1	76500001	76600000	35.7292	43.3426	35.4465	25.8385	28.9706	29.1258	40.8083	44.7008	45.0505
chr1	76550001	76650000	36.341	44.4217	37.2359	28.6617	29.5831	33.5441	45.3849	44.7996	46.3632
chr1	76600001	76700000	24.9615	41.3643	35.7873	27.5569	29.3994	32.2651	44.1454	41.635	45.6806
chr1	76650001	76750000	21.7801	40.7648	34.3388	25.6544	27.5006	29.7653	42.7152	35.7013	42.8977
chr1	76700001	76800000	24.3497	37.5276	34.424	26.8818	24.6832	27.0911	39.7595	32.6355	38.8547
chr1	76750001	76850000	26.4298	36.1488	37.4915	28.4162	27.0107	27.5561	37.0898	35.3057	38.6447
chr1	76800001	76900000	25.3286	40.585	36.2134	26.575	27.0107	28.8351	43.7641	40.9427	43.1603
chr1	76850001	76950000	24.3497	45.6207	33.6571	23.8131	25.7857	27.3236	47.4826	42.6239	48.936
chr1	76900001	77000000	20.9236	45.8005	36.6394	26.0226	26.3369	25.0563	44.9082	42.1295	52.0864
chr1	76950001	77050000	21.7801	46.0403	37.7471	25.7157	27.9294	26.3353	48.6267	47.6676	53.3465
chr1	77000001	77100000	26.1851	54.6729	33.4015	22.8925	29.6444	28.37	52.3452	54.6892	60.0148
chr1	77050001	77150000	25.5733	56.5313	32.379	24.3041	29.8893	30.1722	51.2964	55.4804	58.0196
chr1	77100001	77200000	28.1429	54.0734	32.7199	23.629	30.2568	32.0907	52.7266	51.7223	54.9217
chr1	77150001	77250000	28.9994	57.6103	33.1459	22.4629	29.9506	34.7649	56.0638	54.2936	58.7022
chr1	77200001	77300000	27.164	56.2915	32.379	24.9179	30.9306	35.1719	55.3963	57.2605	59.2272
chr1	77250001	77350000	32.1808	54.1333	31.6122	28.7231	31.1756	36.102	54.8243	55.6781	59.9623
chr1	77300001	77400000	29.8559	42.2636	33.4015	31.5463	33.8705	35.9858	41.9525	45.8875	47.4133
chr1	77350001	77450000	27.8982	28.7152	35.0205	38.0519	43.6703	38.0205	28.1272	34.8112	31.3463
chr1	77400001	77500000	36.0963	30.9933	35.2761	47.5035	51.2039	42.2062	33.4666	35.1079	32.2914
chr1	77450001	77550000	41.7249	39.0263	34.8501	44.4962	47.774	43.369	44.4315	45.0963	41.27
chr1	77500001	77600000	39.1553	39.8057	35.4465	31.2394	39.6891	42.09	42.4292	44.0085	41.8476
chr1	77550001	77650000	32.3031	40.4651	36.469	25.6544	33.0743	38.1368	37.2805	35.3057	40.2199
chr1	77600001	77700000	30.3454	41.784	39.3661	28.4162	30.6243	36.2764	36.7084	37.7781	41.4276
chr1	77650001	77750000	32.5479	43.5225	37.0655	27.8638	30.0118	34.2998	39.2828	43.6129	44.1579
chr1	77700001	77800000	29.3665	46.4599	33.8276	23.138	27.5006	29.649	43.6687	43.514	47.0457
chr1	77750001	77850000	26.3075	47.2992	37.7471	23.2608	28.2356	28.37	48.8174	48.1621	47.3608
chr1	77800001	77900000	26.0628	50.8362	38.8548	27.0046	29.8893	29.5327	52.6313	55.4804	53.504
chr1	77850001	77950000	27.0416	45.0212	35.2761	27.5569	32.0943	30.7536	45.4803	47.7665	52.874
chr1	77900001	78000000	31.8137	44.122	32.7199	28.4162	34.7892	36.3346	45.8617	40.646	50.0911
chr1	77950001	78050000	32.9149	54.8527	31.1861	29.5209	30.5631	35.6951	55.301	50.14	57.2845
chr1	78000001	78100000	28.3876	56.5313	33.6571	28.4162	26.9494	33.6022	54.6336	55.3815	60.1723
chr1	78050001	78150000	33.282	55.3922	35.8726	30.6256	37.3617	39.6483	54.5382	54.4914	57.4945
chr1	78100001	78200000	42.3367	56.4114	37.4915	32.9579	45.6303	41.683	61.8799	56.0737	56.6544
chr1	78150001	78250000	38.9106	54.553	35.6169	32.9579	41.2204	37.6717	59.0195	53.7002	58.5446
chr1	78200001	78300000	33.5267	51.6754	33.9128	33.3261	35.4017	37.2066	51.0104	49.9422	54.9742
chr1	78250001	78350000	34.628	59.7085	36.469	33.5716	35.8305	38.0786	57.5893	54.5903	56.917
chr1	78300001	78400000	33.6491	66.9023	37.0655	33.3875	36.8104	37.2647	63.8822	57.3594	64.7929
chr1	78350001	78450000	31.569	47.8387	36.9803	48.3014	38.0967	35.3463	45.7663	42.5251	49.0935
chr1	78400001	78500000	29.8559	29.9142	38.088	63.338	41.0366	33.5441	29.2714	29.4708	29.1411
chr1	78450001	78550000	40.746	44.7214	37.5767	50.2653	45.0178	42.1481	43.3827	42.3273	39.9574
chr1	78500001	78600000	51.269	60.1281	33.9128	35.4128	47.3452	50.8103	58.6381	61.513	57.232
chr1	78550001	78650000	46.9864	53.1142	34.5092	33.9398	45.9365	48.8337	48.5314	55.0848	53.1365
chr1	78600001	78700000	41.6025	38.3669	38.0027	51.3701	43.6703	40.811	31.369	37.877	37.5421
chr1	78650001	78750000	33.8938	36.3287	36.2986	50.4495	36.7492	35.3463	30.4155	36.9869	37.0695
chr1	78700001	78800000	31.6913	41.3044	33.4867	29.0913	28.9094	34.1836	42.1432	40.3494	43.4228
chr1	78750001	78850000	32.3031	44.4217	34.2536	25.7771	26.0919	30.6373	49.9616	46.6787	47.3608
chr1	78800001	78900000	25.5733	49.2775	33.5719	23.3221	24.0707	26.5678	52.9173	51.2279	53.189
chr1	78850001	78950000	21.4131	48.6181	33.8276	23.0153	21.927	24.9982	52.4406	51.2279	51.6663
chr1	78900001	79000000	27.164	46.5798	34.1684	24.1814	26.8882	26.7423	49.4848	50.14	49.8286
chr1	78950001	79050000	33.7715	39.2661	33.3163	23.7518	29.0931	27.3236	38.6153	39.756	39.8524
chr1	79000001	79100000	30.9572	40.2853	34.5944	24.2427	27.1944	28.1956	38.0433	40.2505	37.5421
chr1	79050001	79150000	27.5311	44.2418	35.9578	25.0406	25.7857	28.4282	42.9059	44.3052	42.3202
chr1	79100001	79200000	26.6746	42.5033	35.1909	26.0226	26.3982	27.3817	42.8106	42.4262	45.103
chr1	79150001	79250000	25.9404	41.3643	34.7648	27.1273	27.3169	25.347	41.8571	42.3273	45.103
chr1	79200001	79300000	27.7758	37.2279	36.2134	28.1707	26.6432	24.475	39.2828	39.0637	38.1722
chr1	79250001	79350000	27.7758	33.5111	38.7696	27.9252	26.7657	26.6841	39.7595	35.6024	37.4896
chr1	79300001	79400000	29.2441	35.1897	37.5767	29.0913	28.6644	28.1375	38.806	39.4593	38.9598
chr1	79350001	79450000	28.2652	39.5059	34.1684	29.214	29.7669	29.5327	42.3339	40.7449	37.9621
chr1	79400001	79500000	26.0628	41.0646	35.7021	28.6003	28.5419	31.2768	44.8129	41.5361	38.7497
chr1	79450001	79550000	25.9404	37.4677	37.2359	29.0913	30.0118	30.928	39.9502	40.3494	37.9096
chr1	79500001	79600000	29.4888	40.4052	36.895	32.0373	37.6067	31.8582	41.5711	42.0306	41.4276
chr1	79550001	79650000	31.569	39.6258	35.6169	37.8064	37.4842	31.2768	36.4224	39.6571	41.27
chr1	79600001	79700000	33.8938	34.4703	32.6346	36.8244	33.1968	28.0212	31.8457	34.5145	37.122
chr1	79650001	79750000	34.5056	31.6527	31.7826	41.1206	33.3805	29.649	32.6085	31.7454	30.9263
chr1	79700001	79800000	34.2609	30.5736	32.8903	46.0919	33.6868	32.8465	29.0807	28.383	27.0408
chr1	79750001	79850000	33.7715	32.9716	33.7424	38.236	31.6656	32.3814	31.9411	33.13	31.2413
chr1	79800001	79900000	30.7124	50.0568	32.8903	31.1166	30.2568	33.4278	50.915	54.6892	52.4539
chr1	79850001	79950000	31.8137	63.9648	38.3436	29.2754	30.4406	34.2998	67.2193	71.3036	69.4135
chr1	79900001	80000000	30.8348	60.7276	38.3436	30.3188	28.9094	32.207	64.3589	64.0843	64.0578
chr1	79950001	80050000	28.877	59.7685	31.5269	29.7664	30.2568	30.8117	59.4962	60.9196	61.2225
chr1	80000001	80100000	28.51	53.354	35.1909	27.4342	29.0319	29.5327	55.587	61.4141	58.8072
chr1	80050001	80150000	29.3665	43.3426	37.9175	28.8458	27.8681	30.8117	48.2453	49.2499	47.6233
chr1	80100001	80200000	31.569	42.9829	35.1057	29.3368	30.1956	35.3463	45.7663	42.9206	41.165
chr1	80150001	80250000	42.459	53.4739	35.7873	32.0373	41.2816	44.1247	49.8662	51.129	51.2988
chr1	80200001	80300000	37.3199	37.8873	41.3259	49.9585	42.9966	39.4739	34.6108	38.8659	38.0671
chr1	80250001	80350000	24.8392	16.3059	44.1377	64.5655	36.0755	28.5444	19.8321	22.2515	17.7472
chr1	80300001	80400000	28.7547	26.4972	40.559	50.5722	35.3405	31.6256	27.1738	28.7786	27.6184
chr1	80350001	80450000	30.223	37.5276	37.0655	33.5716	32.1555	34.2998	35.9456	38.3714	36.9645
chr1	80400001	80500000	29.1218	41.2444	39.4513	30.0119	29.6444	32.8465	41.0944	43.514	41.5851
chr1	80450001	80550000	32.0584	37.7674	37.9175	29.3368	29.3381	32.3814	34.7061	40.1516	38.5922
chr1	80500001	80600000	27.2864	31.293	34.5092	29.8278	28.6031	30.4629	27.1738	32.8333	31.8714
chr1	80550001	80650000	20.8013	39.3261	33.2311	27.8024	27.1332	28.3119	40.8083	42.3273	42.2677
chr1	80600001	80700000	24.8392	38.9064	29.3115	25.4089	27.5006	27.6143	43.0013	47.9643	43.0028
chr1	80650001	80750000	25.5733	37.9473	27.1813	27.2501	28.9094	27.5561	39.5688	47.7665	41.4276
chr1	80700001	80800000	25.5733	44.122	30.2488	29.5209	31.4818	30.1141	43.192	48.7555	48.726
chr1	80750001	80850000	27.0416	48.5581	32.8903	26.6363	29.2156	29.7072	45.957	48.6566	52.6639
chr1	80800001	80900000	25.5733	46.9395	35.7873	24.2427	25.8469	26.2772	47.0058	48.5577	49.356
chr1	80850001	80950000	23.4932	37.2279	37.8323	25.102	25.2344	24.4168	39.7595	39.6571	40.4824
chr1	80900001	81000000	26.4298	37.1679	37.7471	25.8998	24.1932	23.0216	35.8503	38.767	39.2223
chr1	80950001	81050000	25.818	36.9881	38.8548	24.9792	23.397	23.8355	33.848	37.6792	35.1268
chr1	81000001	81100000	21.4131	29.3747	39.5365	22.8311	22.3558	24.9401	30.7016	32.0421	29.6136
chr1	81050001	81150000	23.1261	27.7561	37.1507	24.0586	24.9282	25.6377	30.3202	30.6576	31.1363
chr1	81100001	81200000	21.1683	32.1323	32.379	25.3475	24.5607	25.4051	34.6108	31.3499	35.7044
chr1	81150001	81250000	18.4764	35.0698	31.2713	25.0406	23.7645	23.2541	36.9945	35.8002	38.8022
chr1	81200001	81300000	22.3919	37.9473	33.0607	24.611	25.4794	28.7189	39.4735	40.5471	40.0624
chr1	81250001	81350000	24.8392	42.2636	33.6571	23.5063	26.0307	29.5909	48.2453	44.503	46.1006
chr1	81300001	81400000	21.1683	41.0046	31.1009	23.7518	25.2957	23.5448	49.1035	44.8985	45.8381
chr1	81350001	81450000	24.7168	37.8274	33.1459	25.9612	25.3569	25.6377	40.999	41.2394	40.9025
chr1	81400001	81500000	27.4087	37.0481	36.3838	26.575	25.6019	26.5678	34.4201	36.9869	39.7474
chr1	81450001	81550000	24.2273	42.0837	34.5944	25.2861	26.4594	26.5097	41.7618	41.635	47.6233
chr1	81500001	81600000	28.6323	51.4956	36.895	28.6617	28.3581	30.8117	48.0546	46.8765	52.2964
chr1	81550001	81650000	29.4888	47.1793	37.2359	29.214	27.3782	31.7419	40.9037	40.9427	47.5183
chr1	81600001	81700000	25.5733	45.0811	32.4642	27.066	27.4394	27.5561	48.6267	46.2831	54.6592
chr1	81650001	81750000	24.7168	50.2367	30.2488	26.4522	27.3169	23.8355	56.7312	55.6781	60.4874
chr1	81700001	81800000	25.2062	49.6971	36.469	24.4269	26.8269	25.9284	53.9661	55.6781	57.2845
chr1	81750001	81850000	25.451	47.8987	38.4288	23.5063	26.8882	28.0794	52.6313	56.5682	56.2344
chr1	81800001	81900000	24.8392	51.3757	35.7021	23.8131	24.9282	25.1726	52.1546	56.4693	57.1795
chr1	81850001	81950000	23.4932	56.5313	36.6394	23.629	22.7845	22.2077	59.5916	60.6229	61.9051
chr1	81900001	82000000	21.5354	56.0517	35.1909	23.8745	21.8658	22.0914	63.9775	68.2379	66.1581
chr1	81950001	82050000	21.6578	54.7328	33.7424	24.5496	23.0907	24.3587	59.3055	65.6666	65.4755
chr1	82000001	82100000	21.7801	54.1933	34.6796	24.3041	27.9906	25.8702	52.6313	54.1947	61.695
chr1	82050001	82150000	21.4131	54.0734	32.6346	23.8131	27.1944	25.4633	54.5382	52.2168	60.0148
chr1	82100001	82200000	21.4131	54.9726	29.908	23.8745	23.2132	24.3587	59.1148	52.4146	58.4921
chr1	82150001	82250000	22.759	43.4625	33.5719	24.0586	24.6832	25.5214	44.8129	40.1516	44.683
chr1	82200001	82300000	35.7292	30.9933	33.4015	29.8892	33.013	29.7653	33.7527	32.7344	30.8213
chr1	82250001	82350000	37.4423	28.7152	35.5317	36.7631	36.0142	30.7536	31.5597	32.8333	28.931
chr1	82300001	82400000	28.0205	27.876	38.1732	35.1673	31.9718	28.37	29.4621	34.6134	29.5086
chr1	82350001	82450000	28.7547	35.0098	37.9175	35.9038	32.5843	29.5327	34.1341	38.2725	33.2366
chr1	82400001	82500000	30.223	53.4739	37.5767	34.6763	32.4005	31.7419	49.0081	51.3267	49.6711
chr1	82450001	82550000	30.5901	57.7302	36.1282	29.1527	28.6644	31.8	52.7266	54.887	53.4515
chr1	82500001	82600000	33.1597	49.5173	37.9175	30.0119	26.9494	32.4395	47.7686	51.5245	49.5135
chr1	82550001	82650000	32.3031	47.8387	34.8501	27.066	25.9082	30.2885	48.2453	53.1069	49.7236
chr1	82600001	82700000	28.3876	43.6424	32.379	26.7591	26.4594	29.3002	42.2385	41.9317	40.6925
chr1	82650001	82750000	29.1218	30.6336	35.7873	40.0159	30.2568	28.777	30.5109	28.4819	27.8809
chr1	82700001	82800000	34.628	41.0046	38.1732	42.5322	35.708	35.7532	40.8083	43.2173	41.4276
chr1	82750001	82850000	42.459	64.6243	38.514	41.6116	50.8364	47.4966	64.1682	66.5566	66.9457
chr1	82800001	82900000	39.033	44.062	38.1732	59.5328	48.7539	41.6249	45.3849	45.8875	45.1555
chr1	82850001	82950000	34.8727	28.2357	37.5767	56.28	36.3817	36.509	24.4087	28.383	27.0933
chr1	82900001	83000000	37.1975	43.8222	37.3211	34.3081	38.1579	39.939	40.9037	44.2063	45.418
chr1	82950001	83050000	35.2398	49.1576	33.6571	32.4055	37.6067	38.6019	52.1546	50.9312	53.7141
chr1	83000001	83100000	33.5267	56.3514	34.1684	32.2827	33.9318	35.5207	55.3963	56.6671	61.8526
chr1	83050001	83150000	29.1218	64.7442	35.1057	29.5823	32.0943	33.1953	63.1194	63.4909	72.0913
chr1	83100001	83200000	26.1851	60.8475	33.9128	30.687	30.5018	31.8582	59.1148	61.4141	66.8407
chr1	83150001	83250000	27.8982	48.738	36.2134	27.2501	27.4394	29.8816	50.4383	51.0301	53.6616
chr1	83200001	83300000	27.4087	39.5059	35.5317	25.4089	26.8269	27.6143	45.2896	40.7449	44.3154
chr1	83250001	83350000	24.7168	35.6093	33.3163	26.1453	26.8269	28.2538	36.8991	35.8991	37.8571
chr1	83300001	83400000	23.1261	31.2331	33.998	26.5136	25.8469	26.3353	29.6528	30.6576	29.8761
chr1	83350001	83450000	24.9615	29.8543	35.1909	25.3475	26.0307	24.9982	28.2226	29.7675	29.5086
chr1	83400001	83500000	27.2864	31.4129	35.2761	25.6544	27.2557	27.0911	30.5109	30.5587	32.3439
chr1	83450001	83550000	29.8559	32.1922	38.2584	28.3548	29.5831	29.5327	33.6573	30.3609	32.869
chr1	83500001	83600000	27.8982	28.0558	37.7471	27.6183	25.7857	28.7189	31.5597	27.6907	29.2986
chr1	83550001	83650000	25.451	27.0367	36.6394	26.7591	25.2344	25.5214	27.9365	27.5918	26.9358
chr1	83600001	83700000	26.6746	29.3147	38.1732	27.7411	27.8681	26.7423	28.3179	28.1852	27.9334
chr1	83650001	83750000	28.1429	43.2827	36.3838	26.575	27.4394	29.1839	41.8571	41.2394	43.0028
chr1	83700001	83800000	27.2864	52.9344	36.9803	26.575	28.6031	29.2421	52.4406	53.9969	57.0745
chr1	83750001	83850000	31.8137	48.5581	39.7069	28.9072	32.8293	31.9744	49.0081	51.3267	53.609
chr1	83800001	83900000	33.1597	55.4522	40.4738	29.3982	33.993	34.5324	56.8265	59.5351	63.9528
chr1	83850001	83950000	26.1851	64.4444	42.3484	28.6617	29.9506	32.4976	68.3635	70.6114	71.3037
chr1	83900001	84000000	29.3665	58.3896	40.985	29.3368	33.6255	31.3349	64.7403	64.5787	59.4373
chr1	83950001	84050000	29.4888	45.0811	37.3211	30.8098	35.708	30.928	50.629	47.6676	48.3584
chr1	84000001	84100000	26.0628	32.6718	35.0205	32.4055	31.4818	30.9861	36.8991	34.7123	36.702
chr1	84050001	84150000	28.3876	26.0775	36.6394	34.7377	31.6043	32.4395	30.2248	31.0532	28.406
chr1	84100001	84200000	29.2441	26.1375	37.8323	34.9832	35.1567	34.8231	30.2248	29.8664	27.7759
chr1	84150001	84250000	28.3876	26.4372	37.0655	35.3515	37.4229	36.3927	28.89	29.0753	27.9334
chr1	84200001	84300000	33.4044	32.3121	38.3436	36.2107	36.5655	37.1485	31.2737	38.6681	34.6017
chr1	84250001	84350000	39.033	43.0429	42.6892	33.0192	39.6279	38.8344	41.285	50.5356	46.8882
chr1	84300001	84400000	39.8895	54.7328	40.2182	31.7304	41.8941	41.1598	52.3452	55.6781	57.9671
chr1	84350001	84450000	43.4379	62.8858	35.5317	32.651	43.9765	43.2527	55.7777	59.3373	63.9528
chr1	84400001	84500000	40.0118	56.4713	35.3613	31.6076	41.6491	37.4973	49.1988	56.2715	57.9146
chr1	84450001	84550000	29.7336	54.2532	34.1684	31.6076	36.3817	32.2651	50.2476	53.008	55.4993
chr1	84500001	84600000	29.2441	51.1959	36.895	32.7124	35.4017	36.4508	52.3452	47.9643	52.0339
chr1	84550001	84650000	37.5646	37.7075	38.3436	34.5536	41.1591	46.2176	43.5734	40.8438	41.6376
chr1	84600001	84700000	48.4547	35.4294	39.8773	37.9905	50.3464	52.9031	37.7572	40.5471	38.5922
chr1	84650001	84750000	45.7628	31.7127	43.2004	52.6589	45.2015	45.1711	32.8946	32.0421	33.3941
chr1	84700001	84800000	32.4255	20.7421	45.4158	74.3853	37.5454	34.5324	23.932	20.0758	22.4202
chr1	84750001	84850000	28.3876	19.3034	43.4561	79.9704	35.6467	32.4976	20.9762	20.8669	19.1123
chr1	84800001	84900000	38.2988	31.5928	39.3661	68.7389	50.4076	45.113	27.7458	33.5256	32.1339
chr1	84850001	84950000	52.3702	41.9638	42.5188	49.8971	60.6974	55.9262	34.6108	41.8328	42.8977
chr1	84900001	85000000	83.205	65.4635	81.4588	65.793	80.9095	86.9704	60.0683	59.634	61.9051
chr1	84950001	85050000	109.268	86.0858	106.68	90.0357	95.2417	108.713	79.1376	76.7429	77.2369
chr1	85000001	85100000	125.419	111.923	151.926	117.409	121.15	129.002	91.5327	103.049	100.287
chr1	85050001	85150000	119.913	110.305	157.379	117.961	124.641	129.991	92.4861	103.84	100.76
chr1	85100001	85200000	99.7237	88.3638	119.462	95.7435	95.3642	107.55	79.9004	83.7645	79.5997
chr1	85150001	85250000	115.631	102.691	142.212	109.491	114.657	129.351	97.1581	102.851	92.5688
chr1	85200001	85300000	166.043	145.554	201.261	146.561	169.475	183.417	138.062	144.783	131.634
chr1	85250001	85350000	155.642	142.317	194.104	143.554	164.208	178.534	128.527	139.64	128.693
chr1	85300001	85400000	54.6951	51.4356	69.5297	54.7456	59.8399	67.3788	45.671	52.3157	47.3083
chr1	85350001	85450000	0	0	0	0	0	0	0	0	0
chr1	85400001	85500000	0	0	0	0	0	0	0	0	0
chr1	85450001	85550000	0	0	0	0	0	0	0	0	0
chr1	85500001	85600000	0	0	0	0	0	0	0	0	0
chr1	85550001	85650000	0	0	0	0	0	0	0	0	0
chr1	85600001	85700000	0	0	0	0	0	0	0	0	0
chr1	85650001	85750000	0	0	0	0	0	0	0	0	0
chr1	85700001	85800000	0	0	0	0	0	0	0	0	0
chr1	85750001	85850000	0	0	0	0	0	0	0	0	0
chr1	85800001	85900000	0	0	0	0	0	0	0	0	0
chr1	85850001	85950000	0	0	0	0	0	0	0	0	0
chr1	85900001	86000000	0	0	0	0	0	0	0	0	0
chr1	85950001	86050000	0	0	0	0	0	0	0	0	0
chr1	86000001	86100000	0	0	0	0	0	0	0	0	0
chr1	86050001	86150000	0	0	0	0	0	0	0	0	0
chr1	86100001	86200000	0	0	0	0	0	0	0	0	0
chr1	86150001	86250000	0	0	0	0	0	0	0	0	0
chr1	86200001	86300000	0	0	0	0	0	0	0	0	0
chr1	86250001	86350000	0	0	0	0	0	0	0	0	0
chr1	86300001	86400000	0	0	0	0	0	0	0	0	0
chr1	86350001	86450000	0	0	0	0	0	0	0	0	0
chr1	86400001	86500000	0	0	0	0	0	0	0	0	0
chr1	86450001	86550000	0	0	0	0	0	0	0	0	0
chr1	86500001	86600000	0	0	0	0	0	0	0	0	0
chr1	86550001	86650000	0	0	0	0	0	0	0	0	0
chr1	86600001	86700000	0	0	0	0	0	0	0	0	0
chr1	86650001	86750000	0	0	0	0	0	0	0	0	0
chr1	86700001	86800000	0	0	0	0	0	0	0	0	0
chr1	86750001	86850000	0	0	0	0	0	0	0	0	0
chr1	86800001	86900000	0	0	0	0	0	0	0	0	0
chr1	86850001	86950000	0	0	0	0	0	0	0	0	0
chr1	86900001	87000000	0	0	0	0	0	0	0	0	0
chr1	86950001	87050000	0	0	0	0	0	0	0	0	0
chr1	87000001	87100000	0	0	0	0	0	0	0	0	0
chr1	87050001	87150000	0	0	0	0	0	0	0	0	0
chr1	87100001	87200000	0	0	0	0	0	0	0	0	0
chr1	87150001	87250000	0	0	0	0	0	0	0	0	0
chr1	87200001	87300000	0	0	0	0	0	0	0	0	0
chr1	87250001	87350000	6.4851	4.37623	6.64622	6.32153	5.87987	6.51116	4.48129	6.03262	3.99049
chr1	87300001	87400000	59.9566	49.7571	70.1261	57.6916	60.0849	64.4721	45.3849	51.0301	46.5207
chr1	87350001	87450000	97.0318	84.5871	115.286	91.5087	96.0992	103.132	73.4168	80.9954	77.2894
chr1	87400001	87500000	139.491	122.295	144.768	125.694	128.622	141.792	101.353	109.675	105.433
chr1	87450001	87550000	168.368	145.794	189.076	156.565	161.451	182.254	124.332	137.761	132.684
chr1	87500001	87600000	91.6479	80.8103	120.569	90.5881	94.3229	107.434	72.8447	79.9075	78.8121
chr1	87550001	87650000	37.687	37.5876	43.1152	35.7197	37.4842	41.2761	35.6596	33.9211	35.3893
chr1	87600001	87700000	38.7882	42.2636	35.6169	38.5429	41.6491	41.6249	39.0921	43.0195	41.5326
chr1	87650001	87750000	35.1174	34.0506	38.088	57.9371	44.4665	37.9042	32.4178	37.0858	35.6519
chr1	87700001	87800000	42.7038	30.7535	41.8371	60.1466	43.6703	41.3342	28.7947	30.3609	28.9835
chr1	87750001	87850000	51.5137	38.4868	38.3436	45.9692	46.4265	48.8337	34.1341	35.7013	35.0743
chr1	87800001	87900000	43.0708	37.4677	34.3388	36.7017	40.7304	42.2644	32.3225	34.6134	35.3368
chr1	87850001	87950000	47.2311	45.9204	37.4915	38.6656	46.8552	48.0198	39.9502	37.877	39.9574
chr1	87900001	88000000	44.6615	40.585	42.3484	59.2873	50.6526	47.6128	39.5688	35.009	36.807
chr1	87950001	88050000	34.7503	26.0775	44.649	73.4647	44.2828	38.1949	29.7481	29.2731	27.4609
chr1	88000001	88100000	43.0708	30.6935	42.3484	71.9304	49.7339	44.4154	30.4155	30.7565	29.7186
chr1	88050001	88150000	50.2901	35.7891	39.9625	64.9337	54.8788	50.6359	30.5109	32.6355	33.8666
chr1	88100001	88200000	63.2603	58.3297	41.8371	58.5508	65.2298	62.2629	49.5802	53.4036	57.547
chr1	88150001	88250000	69.1336	65.9431	40.3886	60.8831	68.966	65.4604	57.494	60.1284	65.0554
chr1	88200001	88300000	64.7286	60.0682	43.4561	62.7857	63.4536	58.833	54.3475	53.2058	55.3943
chr1	88250001	88350000	68.1547	67.9814	44.3081	58.3053	65.9648	60.7514	64.931	58.645	65.7905
chr1	88300001	88400000	61.792	62.646	40.7294	66.6522	73.3146	63.6	61.5939	55.1837	65.4755
chr1	88350001	88450000	63.9945	55.5721	43.2004	85.494	80.1133	65.4604	55.9684	54.4914	55.9193
chr1	88400001	88500000	54.2056	39.2661	41.5815	75.9197	62.5349	51.566	39.5688	41.9317	38.8022
chr1	88450001	88550000	44.4168	43.8822	40.4738	51.7997	47.284	46.1013	41.6664	44.3052	41.7951
chr1	88500001	88600000	51.6361	59.5886	42.3484	39.8318	48.1414	51.8567	59.7823	58.0516	59.6998
chr1	88550001	88650000	45.5181	40.585	39.8773	43.4528	42.2616	45.985	41.3804	39.9538	41.9001
chr1	88600001	88700000	36.2187	22.7204	38.94	49.2834	37.0554	35.6951	20.7855	22.746	23.6279
chr1	88650001	88750000	27.7758	22.1209	38.8548	43.146	32.5843	32.0907	20.6902	21.757	23.7854
chr1	88700001	88800000	24.7168	22.7804	39.7921	45.0486	33.8093	32.4976	22.1204	22.0537	22.9453
chr1	88750001	88850000	27.7758	22.8403	37.4063	44.3734	32.6455	28.5444	23.7413	24.3283	22.6303
chr1	88800001	88900000	28.0205	24.2791	36.5542	41.182	31.2368	30.2304	25.6482	30.4598	23.6804
chr1	88850001	88950000	35.8516	32.3721	40.3034	49.8357	38.7092	38.0786	30.8923	35.6024	32.8165
chr1	88900001	89000000	59.9566	61.447	43.2856	51.3087	48.1414	51.0428	53.3941	52.4146	57.7045
chr1	88950001	89050000	69.7454	79.3716	44.0525	42.164	48.8764	57.6702	69.2216	64.1832	69.6235
chr1	89000001	89100000	83.5721	86.7452	45.501	47.8718	59.8399	66.2743	84.5724	78.6219	81.3849
chr1	89050001	89150000	83.3274	70.0796	44.9898	68.7389	69.5172	67.3788	69.2216	69.3257	67.7858
chr1	89100001	89200000	68.6442	54.9126	41.0702	63.0311	69.3335	63.7745	50.1523	51.7223	50.0386
chr1	89150001	89250000	59.4671	49.3375	41.0702	52.4748	63.8824	55.9262	49.8662	45.5908	48.2009
chr1	89200001	89300000	38.1764	25.2982	43.03	65.7316	46.3652	37.0322	28.0319	26.6029	26.3057
chr1	89250001	89350000	31.2019	21.1018	42.0075	71.4394	39.1379	31.8	20.5948	22.2515	19.2699
chr1	89300001	89400000	45.0286	47.8987	42.6892	57.3847	45.4465	44.6479	41.5711	44.4041	44.7355
chr1	89350001	89450000	56.8976	69.54	40.6442	40.7524	49.3664	53.8914	60.4497	62.6997	67.6808
chr1	89400001	89500000	48.21	61.3871	39.6217	33.5716	41.1591	48.4849	56.0638	54.6892	60.3824
chr1	89450001	89550000	47.5982	55.0925	41.7519	32.651	38.6479	51.2172	50.2476	51.9201	53.7141
chr1	89500001	89600000	54.9398	51.7953	39.3661	47.9331	48.5702	56.3913	47.5779	46.1842	49.0935
chr1	89550001	89650000	50.0454	49.2775	38.514	54.0705	53.3476	51.101	46.2431	41.635	48.2009
chr1	89600001	89700000	43.3156	36.7483	38.2584	63.9518	47.774	43.6015	35.5643	35.2068	39.1698
chr1	89650001	89750000	44.9062	41.0646	39.4513	58.3667	42.5066	48.7755	34.2294	36.888	40.2724
chr1	89700001	89800000	40.0118	43.3426	37.0655	51.5542	41.5878	43.6015	33.848	37.0858	39.4848
chr1	89750001	89850000	36.2187	32.432	39.5365	67.3273	42.3841	36.2764	28.604	30.9543	26.5682
chr1	89800001	89900000	33.282	28.3555	43.03	57.8144	40.6691	36.4508	28.5086	29.8664	24.363
chr1	89850001	89950000	31.3242	28.5953	40.8998	40.8751	35.953	32.7883	28.7947	27.1963	26.3582
chr1	89900001	90000000	32.7926	34.1106	38.5992	33.2647	31.6043	32.6139	36.1363	30.7565	33.0265
chr1	89950001	90050000	31.3242	34.7101	34.3388	31.0553	30.8081	33.7766	36.9945	32.2399	36.492
chr1	90000001	90100000	33.5267	31.7127	37.4915	30.1347	32.278	37.1485	28.604	28.5808	32.554
chr1	90050001	90150000	70.1125	64.4444	78.9878	62.1719	64.6786	74.1225	54.5382	54.5903	57.0745
chr1	90100001	90200000	111.837	110.904	109.237	124.773	111.901	115.689	90.2932	91.8739	97.9245
chr1	90150001	90250000	77.4541	89.323	73.9605	95.8049	84.1557	84.3544	75.7051	76.4462	83.4327
chr1	90200001	90300000	39.7671	62.586	38.6844	32.651	36.6267	44.241	60.1637	56.6671	61.17
chr1	90250001	90350000	52.1255	70.3194	35.7021	33.7557	41.9553	47.1478	63.5961	63.7876	69.676
chr1	90300001	90400000	59.7119	81.8294	36.9803	40.3841	52.8576	55.9262	71.9866	72.6882	82.8026
chr1	90350001	90450000	48.4547	82.9085	33.4015	35.2287	47.4677	53.8914	75.0377	74.4683	84.5353
chr1	90400001	90500000	54.5727	75.4749	33.5719	30.9325	47.7127	55.7518	63.8822	70.4136	75.0842
chr1	90450001	90550000	64.9733	71.3984	38.0027	39.4635	61.5549	68.716	61.6892	67.5456	73.1414
chr1	90500001	90600000	68.7665	62.4661	38.0027	46.4602	66.6998	75.169	55.1103	58.2494	65.318
chr1	90550001	90650000	66.6864	60.9075	34.9353	46.0305	59.2887	67.1463	52.0592	54.5903	60.6449
chr1	90600001	90700000	58.1212	65.0439	33.3163	45.6009	58.2475	61.6234	60.1637	59.0406	63.0602
chr1	90650001	90750000	56.2858	63.6651	32.2086	43.3301	60.2074	61.9723	57.0172	57.1616	59.5948
chr1	90700001	90800000	44.5392	63.5452	35.9578	34.3081	46.7327	51.3916	57.3986	57.4583	64.3729
chr1	90750001	90850000	44.2944	64.6243	36.8098	33.3875	43.3028	47.7872	62.6427	58.3483	64.0053
chr1	90800001	90900000	54.4504	72.8971	34.9353	37.4382	52.2451	59.298	69.5076	62.5019	65.6855
chr1	90850001	90950000	58.733	79.7912	36.7246	42.4708	59.105	64.1233	78.4702	75.655	75.3467
chr1	90900001	91000000	54.9398	62.3462	39.1105	59.3487	62.1061	58.7167	65.6938	64.7765	62.4826
chr1	90950001	91050000	49.4336	44.3018	43.9673	79.2339	58.9825	54.6472	47.5779	44.9974	45.103
chr1	91000001	91100000	51.6361	54.553	42.6892	66.5295	56.165	55.6355	53.0127	53.7991	54.3441
chr1	91050001	91150000	45.5181	65.7633	35.7021	36.7017	44.344	45.8106	62.5473	63.6887	67.6283
chr1	91100001	91200000	37.0752	69.1803	35.7021	31.669	35.4017	39.8808	66.2658	62.6008	68.1533
chr1	91150001	91250000	38.6659	72.6573	37.8323	33.7557	34.6667	42.962	65.0263	60.2273	66.8932
chr1	91200001	91300000	41.7249	74.2759	37.8323	31.7918	34.2993	39.939	70.2704	61.1174	67.2607
chr1	91250001	91350000	40.8684	69.54	35.9578	33.142	37.7292	41.1017	73.2261	60.4251	65.0029
chr1	91300001	91400000	53.7162	51.9752	35.8726	63.2766	49.2439	48.7174	53.7754	50.2389	51.0362
chr1	91350001	91450000	60.3237	41.3643	38.6844	85.985	53.2863	49.5894	39.1874	39.756	36.597
chr1	91400001	91500000	54.6951	40.585	38.8548	78.7429	51.0814	46.0432	41.7618	40.5471	37.7521
chr1	91450001	91550000	55.4292	41.0646	41.3259	74.6308	50.8976	48.3105	45.4803	41.5361	42.4777
chr1	91500001	91600000	53.5938	38.6667	41.6667	71.2553	49.9789	48.0779	38.7107	37.1847	39.3273
chr1	91550001	91650000	50.7795	34.1705	42.7744	71.9918	49.9177	46.6827	33.562	36.2946	32.8165
chr1	91600001	91700000	52.0031	35.7292	44.4786	69.4754	51.6939	47.5547	33.562	34.1189	32.764
chr1	91650001	91750000	58.9777	37.9473	42.4336	69.4754	59.5949	52.7869	31.5597	34.3167	35.8094
chr1	91700001	91800000	67.7876	38.7866	40.0477	77.8223	68.3535	62.9606	35.6596	38.5692	38.0146
chr1	91750001	91850000	76.7199	62.646	40.985	78.0678	79.2558	69.4717	59.6869	62.2052	61.7475
chr1	91800001	91900000	75.4963	78.2925	44.4786	60.2079	72.0284	69.0066	70.6518	69.8202	77.657
chr1	91850001	91950000	59.9566	76.554	42.6892	39.709	54.2663	63.6582	69.889	61.7108	74.3491
chr1	91900001	92000000	49.6783	98.3152	37.0655	36.8244	48.6314	56.3331	92.6768	83.7645	89.3659
chr1	91950001	92050000	43.1932	106.468	31.8678	35.8424	41.9553	47.0315	105.739	92.5662	97.5044
chr1	92000001	92100000	39.8895	101.672	33.9128	34.3695	43.7928	48.543	104.881	86.4346	94.7741
chr1	92050001	92150000	51.5137	96.4568	37.3211	39.3408	52.0001	55.5192	96.3953	85.5446	91.5712
chr1	92100001	92200000	60.6907	106.288	37.4063	39.0339	51.8164	55.4611	102.498	105.126	104.855
chr1	92150001	92250000	51.1466	112.883	38.4288	34.7377	43.3028	52.2637	108.409	112.246	115.829
chr1	92200001	92300000	42.7038	110.545	38.1732	31.9759	36.3205	48.6593	110.411	103.049	108.111
chr1	92250001	92350000	48.9441	109.466	32.6346	31.1166	43.1803	49.5313	110.983	100.676	103.543
chr1	92300001	92400000	55.1845	107.487	31.6122	34.0012	54.8788	56.8563	110.983	103.939	104.068
chr1	92350001	92450000	57.6317	107.307	35.5317	39.709	63.2699	64.007	107.932	107.895	104.225
chr1	92400001	92500000	53.5938	96.9364	34.2536	38.3588	55.9813	58.2516	89.435	94.9396	95.2991
chr1	92450001	92550000	43.9274	77.1535	36.2986	39.5249	43.3641	45.5781	72.5587	72.5893	75.0317
chr1	92500001	92600000	36.5857	76.554	38.5992	34.9218	35.3405	40.2296	72.9401	71.9959	76.9219
chr1	92550001	92650000	32.1808	94.5984	33.3163	26.2681	29.2769	37.788	91.628	94.2474	94.0915
chr1	92600001	92700000	37.9317	69.4801	32.5494	32.5896	33.3193	37.0903	72.368	71.5014	67.7333
chr1	92650001	92750000	43.4379	46.34	34.5092	34.9832	34.728	39.4158	47.0058	43.514	44.893
chr1	92700001	92800000	43.9274	60.9075	34.5092	33.5716	39.5666	44.6479	58.2567	58.0516	60.5399
chr1	92750001	92850000	49.4336	86.0258	34.1684	36.9472	46.059	50.8684	82.6654	76.3473	86.0055
chr1	92800001	92900000	49.1889	88.184	35.2761	37.4382	44.2215	48.9499	82.7608	74.765	84.9029
chr1	92850001	92950000	48.8218	55.7519	35.7021	38.3588	44.1603	46.5664	49.6755	48.261	50.5112
chr1	92900001	93000000	46.3746	35.6692	35.1909	43.6369	45.6915	44.7642	30.8923	31.1521	29.7711
chr1	92950001	93050000	40.9907	35.6093	37.1507	44.6803	42.6291	42.7876	31.7504	33.4267	32.6065
chr1	93000001	93100000	41.6025	49.9369	39.1957	39.4635	39.3829	41.3924	43.9547	47.6676	50.3536
chr1	93050001	93150000	43.3156	66.1829	39.6217	37.0086	36.6267	40.0552	58.8288	64.0843	66.0006
chr1	93100001	93200000	40.5013	47.2992	38.6844	51.186	38.2804	37.4973	44.1454	46.2831	47.5183
chr1	93150001	93250000	57.7541	61.6868	41.9223	62.2947	49.1214	47.7872	53.2034	53.5024	56.5494
chr1	93200001	93300000	74.5175	80.9302	44.2229	67.5115	54.8176	56.4494	67.696	67.6445	72.4063
chr1	93250001	93350000	70.1125	72.7173	44.0525	62.356	55.0625	57.0889	61.0218	63.1942	69.1509
chr1	93300001	93400000	58.9777	67.8615	43.03	47.6876	49.4889	53.7752	60.1637	67.3478	68.9934
chr1	93350001	93450000	45.6404	47.2992	37.5767	61.6195	46.2427	46.3339	43.192	47.5687	45.6806
chr1	93400001	93500000	49.8007	65.8232	36.6394	59.2873	49.4889	49.7057	59.973	54.9859	58.3346
chr1	93450001	93550000	56.041	98.3752	41.2407	42.2867	46.6715	49.1244	95.7279	82.5777	91.9387
chr1	93500001	93600000	49.6783	104.43	41.1554	38.5429	40.4241	45.52	108.504	96.3242	102.335
chr1	93550001	93650000	42.9485	98.555	39.3661	31.0553	40.0566	45.5781	107.456	94.8408	96.4018
chr1	93600001	93700000	50.7795	80.7504	37.9175	33.4489	44.2215	50.1127	84.7631	75.7539	77.447
chr1	93650001	93750000	52.2479	57.2506	38.2584	35.2901	39.6891	49.9382	54.7289	53.6013	52.0339
chr1	93700001	93800000	44.5392	59.7685	37.0655	33.7557	36.9329	44.4154	55.7777	53.7002	53.609
chr1	93750001	93850000	51.7584	81.2899	40.4738	53.2727	48.9377	49.2406	72.5587	74.2705	75.0842
chr1	93800001	93900000	51.3913	62.5261	45.8419	76.9631	52.5514	51.4498	53.8708	57.2605	57.8096
chr1	93850001	93950000	40.6236	33.3912	41.2407	78.3133	42.6291	42.09	30.2248	31.3499	30.0337
chr1	93900001	94000000	37.0752	29.2548	38.6844	74.3853	39.0766	36.6834	28.3179	31.1521	27.0933
chr1	93950001	94050000	37.5646	29.015	38.0027	77.0858	42.0778	38.4275	28.6993	30.4598	28.8785
chr1	94000001	94100000	40.6236	38.1271	37.8323	72.851	45.2015	42.9039	36.2317	34.9101	37.122
chr1	94050001	94150000	48.9441	64.5044	38.4288	50.9405	44.589	49.415	56.5405	53.6013	63.5853
chr1	94100001	94200000	51.6361	82.2491	36.5542	35.2287	42.5066	51.4498	70.8425	67.9412	79.2322
chr1	94150001	94250000	53.4715	82.6687	37.2359	40.2614	49.5502	55.5192	74.0843	71.3036	75.5042
chr1	94200001	94300000	68.7665	90.6418	39.3661	44.0666	57.145	64.4139	80.9492	74.9628	84.0103
chr1	94250001	94350000	65.8299	79.3116	39.0252	52.0452	55.4913	60.9258	68.5542	66.6555	74.6116
chr1	94300001	94400000	46.7417	47.4191	41.4111	59.9011	46.6715	48.7755	41.8571	48.0632	43.5803
chr1	94350001	94450000	39.2777	36.8682	41.5815	45.785	37.3617	42.09	33.848	38.5692	37.0695
chr1	94400001	94500000	35.3621	37.4677	38.1732	31.6076	31.9718	36.5671	34.1341	32.4377	37.017
chr1	94450001	94550000	38.6659	52.2749	38.6844	36.6403	34.1155	40.1134	46.8151	48.9533	47.0983
chr1	94500001	94600000	46.864	88.0641	37.7471	38.9725	40.4854	44.1247	80.0911	83.7645	81.805
chr1	94550001	94650000	54.5727	113.482	37.9175	35.9652	45.6303	46.3339	103.451	98.4999	106.22
chr1	94600001	94700000	50.4125	126.371	39.1105	36.9472	44.4053	47.0315	120.041	106.214	118.244
chr1	94650001	94750000	52.982	106.588	40.1329	44.8644	44.099	46.7408	105.739	96.2253	101.967
chr1	94700001	94800000	78.3106	81.23	42.9448	52.4134	56.5938	62.1467	77.8028	71.6992	79.4422
chr1	94750001	94850000	79.2895	67.0222	48.4833	64.9337	63.5761	65.9836	58.8288	55.6781	64.0578
chr1	94800001	94900000	58.9777	57.3106	46.2679	57.2006	50.8976	54.124	48.0546	52.1179	53.2415
chr1	94850001	94950000	57.8764	63.5452	45.075	40.3841	41.4041	50.0545	51.4871	57.6561	56.7594
chr1	94900001	95000000	61.4249	56.7111	46.4383	42.2867	46.9165	51.3335	46.8151	55.2826	48.7785
chr1	94950001	95050000	58.2435	70.5592	45.501	41.5502	47.2227	52.6125	71.8913	66.8533	65.108
chr1	95000001	95100000	82.5932	120.796	49.165	54.5615	65.2298	68.3671	123.474	108.686	113.046
chr1	95050001	95150000	97.6436	144.356	51.1248	69.2299	84.3394	80.4593	144.831	131.234	139.982
chr1	95100001	95200000	79.0448	98.3152	48.9094	71.7463	70.0685	67.8439	93.7256	89.6982	97.1894
chr1	95150001	95250000	54.5727	46.6398	43.6265	74.9991	52.2451	51.973	38.7107	43.7118	42.1101
chr1	95200001	95300000	52.982	47.2393	39.9625	67.3273	50.4076	49.8801	43.2873	43.514	41.4801
chr1	95250001	95350000	54.8174	44.4217	39.6217	70.396	46.304	46.2757	43.8594	38.4703	39.8524
chr1	95300001	95400000	37.4423	23.9793	41.3259	80.4614	37.8517	35.8695	28.2226	22.746	23.2078
chr1	95350001	95450000	34.0162	23.6796	40.4738	62.0492	40.9754	36.9741	23.5506	25.1194	22.8928
chr1	95400001	95500000	37.1975	25.1783	39.7069	44.3121	45.569	43.7759	21.453	27.8885	24.6255
chr1	95450001	95550000	43.0708	30.094	40.8146	48.731	50.4689	47.7291	29.9388	30.3609	31.2413
chr1	95500001	95600000	52.615	50.2966	40.1329	54.0705	56.5325	53.717	48.3407	48.0632	48.1484
chr1	95550001	95650000	49.6783	46.9395	37.8323	61.9264	51.9389	49.822	43.7641	47.8654	43.4753
chr1	95600001	95700000	40.8684	28.955	38.7696	77.945	44.589	41.3342	29.5574	31.6465	29.7711
chr1	95650001	95750000	44.5392	28.8951	39.3661	75.4287	44.099	42.09	31.7504	31.3499	30.7163
chr1	95700001	95800000	45.7628	34.0506	33.0607	52.9658	47.4677	45.113	33.7527	31.4488	31.8189
chr1	95750001	95850000	44.7839	38.9664	31.5269	38.0519	48.8152	47.671	36.041	31.4488	34.1292
chr1	95800001	95900000	46.9864	38.9064	35.9578	38.0519	45.1403	49.2406	42.0478	34.4156	35.4943
chr1	95850001	95950000	49.5559	43.1028	37.7471	38.0519	42.4453	51.2754	45.0989	38.0748	39.6948
chr1	95900001	96000000	44.2944	43.4026	36.3838	35.4128	38.7704	45.985	44.6222	40.646	42.4777
chr1	95950001	96050000	33.1597	33.8108	34.3388	31.669	32.768	34.5905	38.4247	35.9979	33.8666
chr1	96000001	96100000	30.7124	26.8568	34.424	27.6183	27.6231	29.1258	28.1272	27.6907	27.5134
chr1	96050001	96150000	28.6323	23.2599	36.469	24.9179	25.4182	28.37	23.0739	26.8007	25.3081
chr1	96100001	96200000	32.6702	23.4398	36.6394	26.7591	28.6644	28.1375	23.2646	25.6139	22.5778
chr1	96150001	96250000	33.4044	25.8977	36.7246	27.8638	31.1143	31.8582	24.1227	23.9327	24.9405
chr1	96200001	96300000	29.1218	27.5762	37.6619	27.4956	30.8081	31.6256	27.4598	26.4051	29.6661
chr1	96250001	96350000	28.7547	28.2956	37.4063	26.8818	28.7869	25.7539	30.4155	27.2951	29.1411
chr1	96300001	96400000	27.8982	29.0749	36.5542	26.8818	26.4594	23.6029	27.4598	27.6907	27.1458
chr1	96350001	96450000	25.6957	29.8543	32.8051	28.1707	25.4182	23.8355	29.0807	30.4598	30.2437
chr1	96400001	96500000	25.9404	33.3313	33.6571	26.3295	25.2957	26.1028	36.8991	38.0748	34.8643
chr1	96450001	96550000	28.877	32.0124	36.8098	23.3221	28.0519	27.0911	35.7549	36.2946	32.8165
chr1	96500001	96600000	27.0416	28.955	34.6796	23.8745	26.5207	24.4168	31.4644	29.1742	30.2437
chr1	96550001	96650000	26.0628	30.3938	34.1684	25.7157	24.3157	24.1843	31.1783	31.3499	31.1363
chr1	96600001	96700000	28.1429	30.5137	38.7696	26.8818	28.6031	27.2655	32.6085	35.5035	33.2366
chr1	96650001	96750000	30.5901	29.7344	37.2359	24.3655	31.2368	25.5795	34.8015	34.5145	31.9764
chr1	96700001	96800000	26.7969	27.2165	34.5944	23.5063	30.4406	25.6958	33.4666	30.6576	27.0408
chr1	96750001	96850000	21.6578	25.1183	38.7696	26.0226	28.8481	25.5214	31.655	28.0863	25.4656
chr1	96800001	96900000	24.3497	25.538	40.6442	25.4702	27.1944	24.475	29.5574	25.8117	26.4107
chr1	96850001	96950000	30.5901	26.7369	41.5815	27.066	30.8081	31.5093	29.0807	25.7128	28.0909
chr1	96900001	97000000	29.9783	26.3173	38.1732	28.7231	30.3793	32.9046	31.369	28.4819	28.6685
chr1	96950001	97050000	23.8603	25.8977	34.5092	26.0226	26.4594	28.5444	27.3645	28.383	25.8332
chr1	97000001	97100000	21.4131	23.6796	35.3613	26.3908	26.9494	26.6841	22.3111	23.5371	22.0527
chr1	97050001	97150000	26.1851	22.7204	37.4915	29.1527	27.0719	26.0446	27.4598	24.1305	23.5229
chr1	97100001	97200000	35.9739	27.3364	38.088	32.4669	31.9106	32.0907	31.8457	30.0642	27.5659
chr1	97150001	97250000	35.2398	26.7369	38.3436	34.0012	33.503	32.0326	26.411	29.8664	27.0933
chr1	97200001	97300000	26.4298	25.1183	39.6217	29.3368	27.4394	27.0911	23.3599	26.7018	26.6733
chr1	97250001	97350000	28.3876	27.0367	36.2134	26.4522	27.8681	29.5909	26.6017	27.8885	29.6661
chr1	97300001	97400000	37.687	29.4946	36.3838	28.8458	32.3393	33.8929	31.083	31.1521	31.0313
chr1	97350001	97450000	34.8727	27.9959	35.7021	30.196	31.7881	32.9046	30.2248	28.5808	28.9835
chr1	97400001	97500000	29.1218	26.9168	36.2134	27.9252	28.9094	29.7653	28.6993	28.6797	28.4585
chr1	97450001	97550000	28.7547	29.3747	40.3034	28.7844	31.2981	34.0092	29.4621	34.1189	30.3487
chr1	97500001	97600000	34.5056	27.876	41.9223	32.5282	39.4441	38.6019	29.2714	34.4156	31.1363
chr1	97550001	97650000	46.2522	28.2357	42.7744	37.0086	50.1014	42.4388	32.7992	32.4377	31.7664
chr1	97600001	97700000	40.1342	25.9576	38.5992	34.1853	43.854	36.9741	30.7016	26.8007	27.8809
chr1	97650001	97750000	30.223	23.0801	38.088	28.6003	30.1343	29.2421	26.9831	24.0316	23.5229
chr1	97700001	97800000	32.9149	22.9602	36.7246	27.3728	27.6231	29.5909	24.9808	22.8449	20.9501
chr1	97750001	97850000	28.2652	20.3225	36.043	24.4882	27.3169	27.3817	22.9785	21.2625	19.2699
chr1	97800001	97900000	24.105	19.3034	39.6217	24.4269	27.6844	25.5214	24.8854	24.2294	21.2126
chr1	97850001	97950000	23.7379	20.8021	39.1105	27.066	26.2144	25.347	27.8412	26.504	24.8355
chr1	97900001	98000000	22.759	22.061	41.5815	28.9686	25.3569	25.8702	26.5063	25.6139	24.7305
chr1	97950001	98050000	22.5143	22.1209	41.0702	26.575	24.8057	26.8004	22.6925	25.4161	21.2651
chr1	98000001	98100000	22.1472	23.3798	35.9578	24.7951	24.7445	26.5678	23.7413	26.2073	22.3152
chr1	98050001	98150000	24.9615	24.0393	36.043	24.5496	25.4182	24.475	25.7436	24.5261	26.4632
chr1	98100001	98200000	27.4087	23.4997	39.9625	25.2861	27.9294	22.6728	29.5574	23.9327	27.4083
chr1	98150001	98250000	24.7168	22.3607	39.3661	24.3041	29.8893	22.9635	28.9853	25.515	24.678
chr1	98200001	98300000	22.2696	21.4015	36.1282	21.4809	25.2344	22.6728	24.9808	28.7786	22.4202
chr1	98250001	98350000	27.4087	23.4398	37.1507	22.8925	24.132	23.3123	26.697	31.251	22.1577
chr1	98300001	98400000	30.1006	24.399	38.7696	27.2501	30.0118	28.1375	26.8877	28.0863	23.6279
chr1	98350001	98450000	26.4298	22.5406	37.4915	28.7231	29.9506	29.2421	23.3599	24.625	24.1004
chr1	98400001	98500000	23.6155	21.2217	35.3613	25.7157	25.8469	26.219	22.5018	25.0206	21.1601
chr1	98450001	98550000	30.4677	20.7421	41.8371	26.2067	30.9306	29.4165	25.2668	25.1194	20.425
chr1	98500001	98600000	31.4466	19.723	42.8596	27.8024	32.278	29.7072	23.5506	22.5482	22.0527
chr1	98550001	98650000	31.2019	20.6822	36.9803	29.3368	29.8281	29.7072	25.3622	25.2183	25.1506
chr1	98600001	98700000	32.4255	24.399	35.0205	30.9939	32.768	31.7419	28.1272	27.394	27.9334
chr1	98650001	98750000	28.0205	25.8977	33.4015	34.3081	33.1968	30.2304	25.4575	25.3172	26.2532
chr1	98700001	98800000	30.4677	24.0393	33.5719	37.8678	37.7904	33.7766	24.7901	25.8117	24.1004
chr1	98750001	98850000	31.4466	21.4615	35.4465	33.3875	36.9329	34.1254	22.1204	23.8338	22.1052
chr1	98800001	98900000	28.877	20.5023	38.7696	27.1273	28.2356	29.7653	19.9274	20.768	21.0026
chr1	98850001	98950000	27.4087	19.4233	37.7471	26.4522	26.2144	28.8933	21.1669	20.9658	20.8976
chr1	98900001	99000000	30.4677	20.0827	38.3436	26.3908	26.5207	28.8933	23.5506	21.2625	19.9524
chr1	98950001	99050000	28.51	20.2026	39.1957	24.7337	24.9895	25.8702	24.0273	20.5703	19.9524
chr1	99000001	99100000	24.5944	22.9602	37.7471	27.9252	26.3369	26.3353	24.8854	22.746	22.3152
chr1	99050001	99150000	25.6957	24.8186	38.3436	30.1347	27.1332	28.37	22.6925	24.2294	21.4751
chr1	99100001	99200000	29.7336	22.1209	40.8146	29.4595	27.2557	29.0095	20.8809	24.625	19.8999
chr1	99150001	99250000	26.9193	20.0827	38.8548	27.1273	26.8269	28.4863	21.1669	22.8449	20.2675
chr1	99200001	99300000	23.7379	20.2625	33.8276	24.7951	25.2957	26.5097	21.739	21.5592	20.425
chr1	99250001	99350000	26.4298	21.5814	36.8098	26.3295	25.5407	25.2889	23.4552	22.2515	22.3677
chr1	99300001	99400000	27.8982	20.1426	39.8773	28.1093	25.7244	25.1726	24.1227	22.5482	22.5253
chr1	99350001	99450000	29.3665	22.7204	35.1909	27.9866	27.1944	25.6958	24.9808	24.3283	22.8403
chr1	99400001	99500000	27.164	29.6145	33.4015	28.7844	27.6231	27.0329	28.0319	27.5918	29.7711
chr1	99450001	99550000	28.3876	27.3964	32.379	32.8351	30.6243	30.6373	25.9343	28.8775	30.2962
chr1	99500001	99600000	34.0162	26.9767	31.4417	33.6944	32.3393	31.3931	25.7436	30.262	29.6136
chr1	99550001	99650000	30.7124	25.478	38.5992	45.4782	30.8693	28.8933	26.9831	27.4929	27.0933
chr1	99600001	99700000	26.4298	20.6822	41.7519	55.789	35.5242	31.3931	23.8366	24.3283	21.8427
chr1	99650001	99750000	27.0416	23.0801	36.9803	41.9185	35.7692	32.207	26.6017	29.6686	25.3606
chr1	99700001	99800000	24.9615	24.6987	35.4465	30.5029	31.2368	29.4165	26.5063	32.2399	25.9907
chr1	99750001	99850000	25.451	26.3173	36.7246	30.1347	29.5831	31.5675	24.7901	32.0421	27.4083
chr1	99800001	99900000	28.877	26.5571	38.7696	31.4849	30.7468	33.1953	27.0784	33.5256	30.9263
chr1	99850001	99950000	28.0205	27.5762	36.8098	33.142	32.9518	33.0209	29.4621	34.02	32.764
chr1	99900001	100000000	29.2441	31.4729	33.2311	35.7811	39.3829	37.9042	33.4666	37.2836	36.3869
[truncated: 51,087 more rows]
