# Supplementary material for: A System for Genome-Wide Histone Variant Dynamics In ES Cells Reveals Dynamic MacroH2A2 Replacement at Promoters
Source: PLoS Genet. 2014 Aug 7;10(8):e1004515. doi: 10.1371/journal.pgen.1004515 (PMC4125097; doi:10.1371/journal.pgen.1004515)
Supplement: Table S4 — Gene expression changes in MAcroH2A2 knockdown ES cells. Affymetrix mRNA abundance data for replicate experiments of control or anti-MacroH2A2 knockdown ES cells. (XLSX) [file pgen.1004515.s020.xlsx]

## Sheet: Results%20with%20Annotations%20
Probe Set ID	Control_shRNA_rep1	Control_shRNA_rep2	MacroH2A2_shRNA_rep1	MacroH2A2_shRNA_rep2	Gene Symbol	Gene Description	mRNA Accession	mRNA Source	mRna - Description	mRNA - xhyb
17210850	3.90914	3.89792	3.91058	3.8255	---	---	ENSMUST00000082908	ENSEMBL	ncrna:snRNA chromosome:NCBIM37:1:3092097:3092206:1 gene:ENSMUSG00000064842 gene_biotype:snRNA transcript_biotype:snRNA	FALSE
17210852	4.07118	4.01286	4.14521	4.09076	---	---	ENSMUST00000161581	ENSEMBL	cdna:putative chromosome:NCBIM37:1:3456668:3503634:1 gene:ENSMUSG00000089699 gene_biotype:antisense transcript_biotype:antisense	FALSE
17210855	11.6259	11.585	11.5385	11.5809	Lypla1	lysophospholipase 1	NM_008866	RefSeq	Mus musculus lysophospholipase 1 (Lypla1), mRNA.	FALSE
17210869	11.9183	11.8742	11.8573	11.8241	Tcea1	transcription elongation factor A (SII) 1	NM_001159751	RefSeq	Mus musculus transcription elongation factor A (SII) 1 (Tcea1), transcript variant 1, mRNA.	FALSE
17210883	5.0445	4.90048	5.10608	4.95001	---	---	ENSMUST00000144339	ENSEMBL	cdna:known chromosome:NCBIM37:1:4960938:4966901:1 gene:ENSMUSG00000085623 gene_biotype:antisense transcript_biotype:antisense	FALSE
17210887	10.1355	10.0684	10.0513	9.9926	Atp6v1h	ATPase, H+ transporting, lysosomal V1 subunit H	NM_133826	RefSeq	Mus musculus ATPase, H+ transporting, lysosomal V1 subunit H (Atp6v1h), mRNA.	FALSE
17210904	5.89403	6.1032	6.16962	6.27206	Oprk1	opioid receptor, kappa 1	NM_001204371	RefSeq	Mus musculus opioid receptor, kappa 1 (Oprk1), transcript variant 1, mRNA.	FALSE
17210912	9.67736	9.78438	9.65659	9.74701	Rb1cc1	RB1-inducible coiled-coil 1	ENSMUST00000027040	ENSEMBL	cdna:known chromosome:NCBIM37:1:6204726:6266729:1 gene:ENSMUSG00000025907 gene_biotype:protein_coding transcript_biotype:protein_coding	FALSE
17210947	5.0617	5.12982	5.28801	5.37911	Fam150a	family with sequence similarity 150, member A	NM_001195732	RefSeq	Mus musculus family with sequence similarity 150, member A (Fam150a), mRNA.	FALSE
17210953	5.00947	4.92226	5.24825	5.11522	St18	suppression of tumorigenicity 18	NR_045188	RefSeq	Mus musculus suppression of tumorigenicity 18 (St18), transcript variant 4, non-coding RNA.	FALSE
17210984	10.138	10.0318	10.0311	9.93065	Pcmtd1	protein-L-isoaspartate (D-aspartate) O-methyltransferase domain containing 1	NM_183028	RefSeq	Mus musculus protein-L-isoaspartate (D-aspartate) O-methyltransferase domain containing 1 (Pcmtd1), mRNA.	FALSE
17210994	4.25889	4.22176	4.31683	4.42255	---	---	ENSMUST00000104056	ENSEMBL	ncrna:snoRNA chromosome:NCBIM37:1:7255884:7256013:1 gene:ENSMUSG00000077244 gene_biotype:snoRNA transcript_biotype:snoRNA	FALSE
17210996	5.81158	5.76116	5.5202	5.72719	---	---	ENSMUST00000102181	ENSEMBL	ncrna:miRNA chromosome:NCBIM37:1:8806219:8806328:1 gene:ENSMUSG00000076135 gene_biotype:miRNA transcript_biotype:miRNA	FALSE
17210998	3.83244	3.84026	4.03774	3.88458	---	---	ENSMUST00000083691 // ENSMUST00000083691	ENSEMBL // ENSEMBL	ncrna:snRNA chromosome:NCBIM37:1:9448751:9448853:1 gene:ENSMUSG00000065625 gene_biotype:snRNA transcript_biotype:snRNA // ncrna:snRNA chromosome:NCBIM37:1:9448751:9448853:1 gene:ENSMUSG00000065625 gene_biotype:snRNA transcript_biotype:snRNA	FALSE // FALSE
17211000	9.00733	9.02334	9.14784	9.23496	Rrs1	RRS1 ribosome biogenesis regulator homolog (S. cerevisiae)	NM_021511	RefSeq	Mus musculus RRS1 ribosome biogenesis regulator homolog (S. cerevisiae) (Rrs1), mRNA.	FALSE
17211004	8.18079	8.02797	8.14691	7.99892	Adhfe1	alcohol dehydrogenase, iron containing, 1	ENSMUST00000144177	ENSEMBL	cdna:known chromosome:NCBIM37:1:9538029:9568051:1 gene:ENSMUSG00000025911 gene_biotype:protein_coding transcript_biotype:protein_coding	FALSE
17211023	6.04145	6.00941	6.18862	6.11275	3110035E14Rik	RIKEN cDNA 3110035E14 gene	BC066997	GenBank	Mus musculus RIKEN cDNA 3110035E14 gene, mRNA (cDNA clone MGC:91354 IMAGE:5703513), complete cds.	FALSE
17211033	5.91777	5.73601	5.79457	5.78597	1700034P13Rik	RIKEN cDNA 1700034P13 gene	NR_040462	RefSeq	Mus musculus RIKEN cDNA 1700034P13 gene (1700034P13Rik), non-coding RNA.	FALSE
17211043	8.62832	8.54542	8.55554	8.63816	Sgk3	serum/glucocorticoid regulated kinase 3	NM_133220	RefSeq	Mus musculus serum/glucocorticoid regulated kinase 3 (Sgk3), transcript variant 1, mRNA.	FALSE
17211066	5.24574	5.24119	5.25791	5.26197	6030422M02Rik	RIKEN cDNA 6030422M02 gene	NM_177722	RefSeq	Mus musculus RIKEN cDNA 6030422M02 gene (6030422M02Rik), mRNA.	FALSE
17211087	5.00571	4.94321	4.96027	5.1554	---	---	ENSMUST00000134692	ENSEMBL	cdna:putative chromosome:NCBIM37:1:9972468:9982447:1 gene:ENSMUSG00000087199 gene_biotype:processed_transcript transcript_biotype:processed_transcript	FALSE
17211090	9.04349	9.01641	9.10368	9.0676	Cspp1	centrosome and spindle pole associated protein 1	NM_026493	RefSeq	Mus musculus centrosome and spindle pole associated protein 1 (Cspp1), mRNA.	FALSE
17211127	4.89395	4.8065	4.80477	4.84619	---	---	ENSMUST00000157528	ENSEMBL	ncrna:misc_RNA chromosome:NCBIM37:1:10156620:10156859:1 gene:ENSMUSG00000088153 gene_biotype:misc_RNA transcript_biotype:misc_RNA	FALSE
17211129	4.12987	4.17178	4.1676	4.00611	---	---	ENSMUST00000157960	ENSEMBL	ncrna:snoRNA chromosome:NCBIM37:1:10911751:10911841:1 gene:ENSMUSG00000088585 gene_biotype:snoRNA transcript_biotype:snoRNA	FALSE
17211131	7.19621	7.18623	7.17351	7.19895	Prex2	phosphatidylinositol-3,4,5-trisphosphate-dependent Rac exchange factor 2	NM_029525	RefSeq	Mus musculus phosphatidylinositol-3,4,5-trisphosphate-dependent Rac exchange factor 2 (Prex2), transcript variant 1, mRNA.	FALSE
17211174	6.73047	6.94205	6.88774	6.81386	A830018L16Rik	RIKEN cDNA A830018L16 gene	NM_001160369	RefSeq	Mus musculus RIKEN cDNA A830018L16 gene (A830018L16Rik), transcript variant 1, mRNA.	FALSE
17211194	5.278	5.50537	5.27761	5.38647	4932411L15 // 4932411L15	uncharacterized protein 4932411L15 // uncharacterized protein 4932411L15	NR_045297 // NR_045297	RefSeq // RefSeq	Mus musculus uncharacterized protein 4932411L15 (4932411L15), non-coding RNA. // Mus musculus uncharacterized protein 4932411L15 (4932411L15), non-coding RNA.	FALSE // FALSE
17211198	10.2405	11.0481	10.9501	11.1655	Sulf1	sulfatase 1	NM_001198565	RefSeq	Mus musculus sulfatase 1 (Sulf1), transcript variant 1, mRNA.	FALSE
17211223	4.13836	4.16391	4.18105	4.23951	Xkr9	X Kell blood group precursor related family member 9 homolog	NM_001011873	RefSeq	Mus musculus X Kell blood group precursor related family member 9 homolog (Xkr9), mRNA.	FALSE
17211230	4.75703	4.83165	4.83165	4.83443	---	---	ENSMUST00000158733	ENSEMBL	ncrna:misc_RNA chromosome:NCBIM37:1:13922459:13922766:1 gene:ENSMUSG00000089358 gene_biotype:misc_RNA transcript_biotype:misc_RNA	FALSE
17211232	5.98752	5.97462	6.05037	5.89946	Msc	musculin	NM_010827	RefSeq	Mus musculus musculin (Msc), mRNA.	FALSE
17211235	5.46134	5.49637	5.4887	5.52744	Kcnb2	potassium voltage gated channel, Shab-related subfamily, member 2	NM_001098528	RefSeq	Mus musculus potassium voltage gated channel, Shab-related subfamily, member 2 (Kcnb2), mRNA.	FALSE
17211241	3.9276	3.94773	4.06128	3.9713	---	---	ENSMUST00000104189	ENSEMBL	ncrna:snoRNA chromosome:NCBIM37:1:15747913:15748044:1 gene:ENSMUSG00000077377 gene_biotype:snoRNA transcript_biotype:snoRNA	FALSE
17211243	11.492	11.4777	11.3979	11.4606	Terf1	telomeric repeat binding factor 1	NM_009352	RefSeq	Mus musculus telomeric repeat binding factor 1 (Terf1), mRNA.	FALSE
17211256	4.29079	4.43856	4.35104	4.52082	---	---	ENSMUST00000158318	ENSEMBL	ncrna:misc_RNA chromosome:NCBIM37:1:15869611:15869913:1 gene:ENSMUSG00000088943 gene_biotype:misc_RNA transcript_biotype:misc_RNA	FALSE
17211258	8.26486	8.37361	8.35304	8.31899	Rdh10	retinol dehydrogenase 10 (all-trans)	ENSMUST00000027053	ENSEMBL	cdna:known chromosome:NCBIM37:1:16095855:16123815:1 gene:ENSMUSG00000025921 gene_biotype:protein_coding transcript_biotype:protein_coding	FALSE
17211268	5.63842	5.77149	5.83121	5.79933	---	---	ENSMUST00000161626	ENSEMBL	cdna:known chromosome:NCBIM37:1:16243673:16248942:1 gene:ENSMUSG00000089982 gene_biotype:antisense transcript_biotype:antisense	FALSE
17211275	4.25076	4.15839	4.27216	4.29394	D030040B21Rik	RIKEN cDNA D030040B21 gene	NR_037998	RefSeq	Mus musculus RIKEN cDNA D030040B21 gene (D030040B21Rik), non-coding RNA.	FALSE
17211280	8.83549	8.78449	9.00424	8.95327	Tmem70	transmembrane protein 70	NM_027415	RefSeq	Mus musculus transmembrane protein 70 (Tmem70), nuclear gene encoding mitochondrial protein, transcript variant 1, mRNA.	FALSE
17211286	8.15227	9.60604	8.77457	9.4446	Ly96	lymphocyte antigen 96	NM_016923	RefSeq	Mus musculus lymphocyte antigen 96 (Ly96), transcript variant 1, mRNA.	FALSE
17211294	4.69336	4.67631	4.71084	4.78383	Gdap1	ganglioside-induced differentiation-associated-protein 1	NM_010267	RefSeq	Mus musculus ganglioside-induced differentiation-associated-protein 1 (Gdap1), mRNA.	FALSE
17211303	4.24533	4.02767	4.26867	4.2174	---	---	ENSMUST00000158909	ENSEMBL	ncrna:snoRNA chromosome:NCBIM37:1:17510082:17510192:1 gene:ENSMUSG00000089534 gene_biotype:snoRNA transcript_biotype:snoRNA	FALSE
17211305	4.76998	4.84815	4.74097	4.88278	Pi15	peptidase inhibitor 15	NM_053191	RefSeq	Mus musculus peptidase inhibitor 15 (Pi15), mRNA.	FALSE
17211313	5.81438	5.96207	5.80419	5.99531	Crispld1	cysteine-rich secretory protein LCCL domain containing 1	ENSMUST00000095075	ENSEMBL	cdna:known chromosome:NCBIM37:1:17717169:17756425:1 gene:ENSMUSG00000025776 gene_biotype:protein_coding transcript_biotype:protein_coding	FALSE
17211335	4.9492	5.07085	5.25901	5.07103	Tfap2d	transcription factor AP-2, delta	NM_153154	RefSeq	Mus musculus transcription factor AP-2, delta (Tfap2d), mRNA.	FALSE
17211347	5.26638	6.08915	5.82158	5.93471	Tfap2b	transcription factor AP-2 beta	NM_009334	RefSeq	Mus musculus transcription factor AP-2 beta (Tfap2b), transcript variant 1, mRNA.	FALSE
17211361	4.68947	4.64043	4.77062	4.77039	4930486I03Rik // 4930486I03Rik	RIKEN cDNA 4930486I03 gene // RIKEN cDNA 4930486I03 gene	NR_045734 // NR_045734	RefSeq // RefSeq	Mus musculus RIKEN cDNA 4930486I03 gene (4930486I03Rik), non-coding RNA. // Mus musculus RIKEN cDNA 4930486I03 gene (4930486I03Rik), non-coding RNA.	FALSE // FALSE
17211365	3.73696	3.73696	3.62093	3.71388	Mir206	microRNA 206	NR_029593	RefSeq	Mus musculus microRNA 206 (Mir206), microRNA.	FALSE
17211367	5.9089	5.9896	6.03423	5.98504	Mir133b	microRNA 133b	NR_029902	RefSeq	Mus musculus microRNA 133b (Mir133b), microRNA.	FALSE
17211369	5.79648	5.79986	5.9673	5.88974	Il17a	interleukin 17A	NM_010552	RefSeq	Mus musculus interleukin 17A (Il17a), mRNA.	FALSE
17211375	7.61341	7.53777	7.50459	7.46025	Paqr8	progestin and adipoQ receptor family member VIII	ENSMUST00000068880	ENSEMBL	cdna:known chromosome:NCBIM37:1:20880698:20929632:1 gene:ENSMUSG00000025931 gene_biotype:protein_coding transcript_biotype:protein_coding	FALSE
17211382	9.00165	8.71071	8.83466	8.73698	Efhc1	EF-hand domain (C-terminal) containing 1	NM_027974	RefSeq	Mus musculus EF-hand domain (C-terminal) containing 1 (Efhc1), mRNA.	FALSE
17211396	7.06632	6.8311	6.91913	6.7246	Tmem14a	transmembrane protein 14A	ENSMUST00000027065	ENSEMBL	cdna:known chromosome:NCBIM37:1:21208656:21220248:1 gene:ENSMUSG00000025933 gene_biotype:protein_coding transcript_biotype:protein_coding	FALSE
17211405	6.12691	6.09172	5.84224	5.86517	Gsta3	glutathione S-transferase, alpha 3	NM_001077353	RefSeq	Mus musculus glutathione S-transferase, alpha 3 (Gsta3), transcript variant 1, mRNA.	FALSE
17211416	4.64217	4.72429	5.2108	4.79541	Khdc1a	KH domain containing 1A	NM_183322	RefSeq	Mus musculus KH domain containing 1A (Khdc1a), mRNA.	FALSE
17211423	4.29298	3.99398	3.9744	3.97291	Khdc1c // Khdc1c	KH domain containing 1C // KH domain containing 1C	ENSMUST00000070223	ENSEMBL	cdna:known chromosome:NCBIM37:1:21358412:21360926:1 gene:ENSMUSG00000041722 gene_biotype:protein_coding transcript_biotype:protein_coding	FALSE
17211429	4.17121	4.16507	4.17439	4.12672	Khdc1b	KH domain containing 1B	NM_001113187	RefSeq	Mus musculus KH domain containing 1B (Khdc1b), mRNA.	FALSE
17211435	5.86256	5.93234	5.94208	5.74964	Kcnq5	potassium voltage-gated channel, subfamily Q, member 5	NM_001160139	RefSeq	Mus musculus potassium voltage-gated channel, subfamily Q, member 5 (Kcnq5), transcript variant 1, mRNA.	FALSE
17211439	4.91406	4.76161	5.01564	4.69762	---	---	ENSMUST00000158928	ENSEMBL	ncrna:snoRNA chromosome:NCBIM37:1:23252050:23252170:1 gene:ENSMUSG00000089553 gene_biotype:snoRNA transcript_biotype:snoRNA	FALSE
17211441	4.85036	4.79807	4.75194	4.94487	Mir30a	microRNA 30a	NR_029533	RefSeq	Mus musculus microRNA 30a (Mir30a), microRNA.	FALSE
17211443	4.56122	4.5412	4.79836	4.65678	Mir30c-2	microRNA 30c-2	NR_029717	RefSeq	Mus musculus microRNA 30c-2 (Mir30c-2), microRNA.	FALSE
17211445	6.49093	6.50424	6.50387	6.51299	B3gat2	beta-1,3-glucuronyltransferase 2 (glucuronosyltransferase S)	ENSMUST00000063663	ENSEMBL	cdna:known chromosome:NCBIM37:1:23768765:23855997:1 gene:ENSMUSG00000026156 gene_biotype:protein_coding transcript_biotype:protein_coding	FALSE
17211458	6.14498	6.08042	6.12393	6.16723	Col9a1	collagen, type IX, alpha 1	NM_007740	RefSeq	Mus musculus collagen, type IX, alpha 1 (Col9a1), mRNA.	FALSE
17211498	9.38736	9.69883	9.68077	9.69112	Lmbrd1	LMBR1 domain containing 1	NM_026719	RefSeq	Mus musculus LMBR1 domain containing 1 (Lmbrd1), mRNA.	FALSE
17211517	4.04956	4.1182	4.19578	4.12456	---	---	ENSMUST00000122791 // ENSMUST00000122791	ENSEMBL // ENSEMBL	ncrna:snRNA chromosome:NCBIM37:1:25507916:25508019:1 gene:ENSMUSG00000084740 gene_biotype:snRNA transcript_biotype:snRNA // ncrna:snRNA chromosome:NCBIM37:1:25507916:25508019:1 gene:ENSMUSG00000084740 gene_biotype:snRNA transcript_biotype:snRNA	FALSE // FALSE
17211519	5.99313	6.00909	5.77064	6.11273	---	---	ENSMUST00000064487	ENSEMBL	cdna:known chromosome:NCBIM37:1:25887502:25888723:1 gene:ENSMUSG00000052558 gene_biotype:protein_coding transcript_biotype:protein_coding	FALSE
17211522	3.71995	3.84656	3.93091	3.7487	---	---	ENSMUST00000157486	ENSEMBL	ncrna:snoRNA chromosome:NCBIM37:1:26623678:26623783:1 gene:ENSMUSG00000088111 gene_biotype:snoRNA transcript_biotype:snoRNA	FALSE
17211526	5.32246	5.29251	5.32844	5.30507	Gm5524	predicted gene 5524	AK050085	GenBank HTC	Mus musculus adult male liver tumor cDNA, RIKEN full-length enriched library, clone:C730014A19 product:unclassifiable, full insert sequence.	FALSE
17211529	3.67387	3.65785	3.64575	3.66178	---	---	ENSMUST00000116975 // ENSMUST00000116975	ENSEMBL // ENSEMBL	ncrna:miRNA chromosome:NCBIM37:1:29358325:29358424:1 gene:ENSMUSG00000080625 gene_biotype:miRNA transcript_biotype:miRNA // ncrna:miRNA chromosome:NCBIM37:1:29358325:29358424:1 gene:ENSMUSG00000080625 gene_biotype:miRNA transcript_biotype:miRNA	FALSE // FALSE
17211531	4.80521	4.68327	4.64644	4.78755	---	---	ENSMUST00000103885 // ENSMUST00000103885	ENSEMBL // ENSEMBL	ncrna:miRNA chromosome:NCBIM37:1:30042779:30042888:1 gene:ENSMUSG00000077073 gene_biotype:miRNA transcript_biotype:miRNA // ncrna:miRNA chromosome:NCBIM37:1:30042779:30042888:1 gene:ENSMUSG00000077073 gene_biotype:miRNA transcript_biotype:miRNA	FALSE // FALSE
17211533	5.97654	5.85691	5.9607	5.89464	Lgsn	lengsin, lens protein with glutamine synthetase domain	NM_153601	RefSeq	Mus musculus lengsin, lens protein with glutamine synthetase domain (Lgsn), mRNA.	FALSE
17211541	4.55338	4.64989	4.61405	4.43766	4930521A18Rik	RIKEN cDNA 4930521A18 gene	NM_029062	RefSeq	Mus musculus RIKEN cDNA 4930521A18 gene (4930521A18Rik), mRNA.	FALSE
17211545	4.53097	4.31345	4.4561	4.41763	Gm4850 // Gm4850	THO complex 4 pseudogene // THO complex 4 pseudogene	NR_015347 // NR_015347	RefSeq // RefSeq	Mus musculus predicted pseudogene 4850 (Gm4850), non-coding RNA. // Mus musculus predicted pseudogene 4850 (Gm4850), non-coding RNA.	FALSE // FALSE
17211548	5.99205	5.79957	6.09208	5.93438	Khdrbs2	KH domain containing, RNA binding, signal transduction associated 2	NM_133235	RefSeq	Mus musculus KH domain containing, RNA binding, signal transduction associated 2 (Khdrbs2), mRNA.	FALSE
17211560	4.28394	4.17538	4.17691	4.15727	---	---	ENSMUST00000158770	ENSEMBL	ncrna:misc_RNA chromosome:NCBIM37:1:32783484:32783775:1 gene:ENSMUSG00000089395 gene_biotype:misc_RNA transcript_biotype:misc_RNA	FALSE
17211562	4.9023	4.94155	4.92452	5.13313	---	---	ENSMUST00000158125 // ENSMUST00000158125	ENSEMBL // ENSEMBL	ncrna:snRNA chromosome:NCBIM37:1:33248838:33248947:1 gene:ENSMUSG00000088750 gene_biotype:snRNA transcript_biotype:snRNA // ncrna:snRNA chromosome:NCBIM37:1:33248838:33248947:1 gene:ENSMUSG00000088750 gene_biotype:snRNA transcript_biotype:snRNA	FALSE // FALSE
17211564	4.36146	4.27038	4.31414	4.46827	---	---	ENSMUST00000083289 // ENSMUST00000083289	ENSEMBL // ENSEMBL	ncrna:snRNA chromosome:NCBIM37:1:33350521:33350620:1 gene:ENSMUSG00000065223 gene_biotype:snRNA transcript_biotype:snRNA // ncrna:snRNA chromosome:NCBIM37:1:33350521:33350620:1 gene:ENSMUSG00000065223 gene_biotype:snRNA transcript_biotype:snRNA	FALSE // FALSE
17211566	5.6118	5.56785	5.44236	5.49805	---	---	ENSMUST00000083326 // ENSMUST00000083326	ENSEMBL // ENSEMBL	ncrna:snRNA chromosome:NCBIM37:1:33479578:33479683:1 gene:ENSMUSG00000065260 gene_biotype:snRNA transcript_biotype:snRNA // ncrna:snRNA chromosome:NCBIM37:1:33479578:33479683:1 gene:ENSMUSG00000065260 gene_biotype:snRNA transcript_biotype:snRNA	FALSE // FALSE
17211568	8.42494	8.34921	8.30725	8.11665	1700001G17Rik	RIKEN cDNA 1700001G17 gene	NR_033199	RefSeq	Mus musculus RIKEN cDNA 1700001G17 gene (1700001G17Rik), non-coding RNA.	FALSE
17211572	9.74968	9.69512	9.61181	9.7301	Rab23	RAB23, member RAS oncogene family	NM_008999	RefSeq	Mus musculus RAB23, member RAS oncogene family (Rab23), transcript variant 1, mRNA.	FALSE
17211587	10.7832	10.5831	10.5455	10.4141	Dst	dystonin	NM_134448	RefSeq	Mus musculus dystonin (Dst), transcript variant b, mRNA.	FALSE
17211700	11.4281	11.5269	11.4886	11.5846	Imp4	IMP4, U3 small nucleolar ribonucleoprotein, homolog (yeast)	NM_178601	RefSeq	Mus musculus IMP4, U3 small nucleolar ribonucleoprotein, homolog (yeast) (Imp4), mRNA.	FALSE
17211713	7.23033	6.98454	7.14034	7.07235	Ptpn18	protein tyrosine phosphatase, non-receptor type 18	NM_011206	RefSeq	Mus musculus protein tyrosine phosphatase, non-receptor type 18 (Ptpn18), mRNA.	FALSE
17211731	5.6897	5.95911	5.8302	5.72389	Prss39	protease, serine, 39	NM_009355	RefSeq	Mus musculus protease, serine, 39 (Prss39), mRNA.	FALSE
17211739	7.57734	8.51112	8.90239	8.82511	Cfc1	cripto, FRL-1, cryptic family 1	NM_007685	RefSeq	Mus musculus cripto, FRL-1, cryptic family 1 (Cfc1), mRNA.	FALSE
17211748	5.20961	5.31608	5.31987	5.56835	Fam123c	family with sequence similarity 123, member C	NM_213727	RefSeq	Mus musculus family with sequence similarity 123, member C (Fam123c), mRNA.	FALSE
17211752	7.3244	7.41071	7.54674	7.3707	Arhgef4	Rho guanine nucleotide exchange factor (GEF) 4	ENSMUST00000159747	ENSEMBL	cdna:putative chromosome:NCBIM37:1:34778769:34869584:1 gene:ENSMUSG00000037509 gene_biotype:protein_coding transcript_biotype:protein_coding	FALSE
17211774	9.1159	9.26787	9.19638	9.23604	Plekhb2	pleckstrin homology domain containing, family B (evectins) member 2	NM_145516	RefSeq	Mus musculus pleckstrin homology domain containing, family B (evectins) member 2 (Plekhb2), transcript variant 1, mRNA.	FALSE
17211788	3.89593	3.83845	3.86553	3.78706	---	---	ENSMUST00000082667 // ENSMUST00000082667	ENSEMBL // ENSEMBL	ncrna:snRNA chromosome:NCBIM37:1:35818447:35818551:1 gene:ENSMUSG00000064601 gene_biotype:snRNA transcript_biotype:snRNA // ncrna:snRNA chromosome:NCBIM37:1:35818447:35818551:1 gene:ENSMUSG00000064601 gene_biotype:snRNA transcript_biotype:snRNA	FALSE // FALSE
17211790	11.172	10.9268	11.0682	10.8626	Hs6st1	heparan sulfate 6-O-sulfotransferase 1	NM_015818	RefSeq	Mus musculus heparan sulfate 6-O-sulfotransferase 1 (Hs6st1), mRNA.	FALSE
17211795	7.1246	7.14297	7.07438	7.30393	Arid5a	AT rich interactive domain 5A (MRF1-like)	NM_001172205	RefSeq	Mus musculus AT rich interactive domain 5A (MRF1-like) (Arid5a), transcript variant 1, mRNA.	FALSE
17211809	5.64369	5.56924	5.63711	5.72489	---	---	ENSMUST00000140452	ENSEMBL	cdna:known chromosome:NCBIM37:1:36473733:36478955:1 gene:ENSMUSG00000037432 gene_biotype:antisense transcript_biotype:antisense	FALSE
17211822	7.55029	7.47406	7.63287	7.39948	Cnnm4	cyclin M4	NM_033570	RefSeq	Mus musculus cyclin M4 (Cnnm4), mRNA.	FALSE
17211832	8.48474	8.5579	8.50069	8.44772	Cnnm3	cyclin M3	NM_001039551	RefSeq	Mus musculus cyclin M3 (Cnnm3), transcript variant 2, mRNA.	FALSE
17211844	6.38962	6.27479	6.52535	6.31431	D430040D24Rik	RIKEN cDNA D430040D24 gene	AK052542	GenBank HTC	Mus musculus 13 days embryo lung cDNA, RIKEN full-length enriched library, clone:D430047J20 product:unclassifiable, full insert sequence.	FALSE
17211848	4.15861	4.26552	4.13639	4.11166	---	---	ENSMUST00000104746	ENSEMBL	ncrna:miRNA chromosome:NCBIM37:1:36720810:36720884:1 gene:ENSMUSG00000077939 gene_biotype:miRNA transcript_biotype:miRNA	FALSE
17211850	7.14029	6.96354	7.37092	7.12789	Cox5b	cytochrome c oxidase, subunit Vb	NM_009942	RefSeq	Mus musculus cytochrome c oxidase, subunit Vb (Cox5b), nuclear gene encoding mitochondrial protein, mRNA.	FALSE
17211857	6.83357	6.72055	6.68844	6.49783	4933424G06Rik	RIKEN cDNA 4933424G06 gene	NR_040290	RefSeq	Mus musculus RIKEN cDNA 4933424G06 gene (4933424G06Rik), non-coding RNA.	FALSE
17211867	7.59038	7.09465	7.30654	7.14067	Zap70	zeta-chain (TCR) associated protein kinase	NM_009539	RefSeq	Mus musculus zeta-chain (TCR) associated protein kinase (Zap70), mRNA.	FALSE
17211883	4.82101	4.55154	4.60025	4.45447	---	---	ENSMUST00000093691 // ENSMUST00000093691	ENSEMBL // ENSEMBL	ncrna:rRNA chromosome:NCBIM37:1:37062284:37062402:1 gene:ENSMUSG00000070201 gene_biotype:rRNA transcript_biotype:rRNA // ncrna:rRNA chromosome:NCBIM37:1:37062284:37062402:1 gene:ENSMUSG00000070201 gene_biotype:rRNA transcript_biotype:rRNA	FALSE // FALSE
17211885	7.3572	7.2018	7.2314	7.2167	Vwa3b	von Willebrand factor A domain containing 3B	BC050813	GenBank	Mus musculus RIKEN cDNA 4921511C04 gene, mRNA (cDNA clone MGC:58830 IMAGE:6773785), complete cds.	FALSE
17211927	5.98513	5.6777	5.96878	5.85688	Cnga3	cyclic nucleotide gated channel alpha 3	NM_009918	RefSeq	Mus musculus cyclic nucleotide gated channel alpha 3 (Cnga3), mRNA.	FALSE
17211939	8.53298	8.61695	8.69058	8.72495	Inpp4a	inositol polyphosphate-4-phosphatase, type I	NM_030266	RefSeq	Mus musculus inositol polyphosphate-4-phosphatase, type I (Inpp4a), transcript variant 1, mRNA.	FALSE
17211973	9.96378	9.79436	9.8691	9.78544	Unc50	unc-50 homolog (C. elegans)	NM_026123	RefSeq	Mus musculus unc-50 homolog (C. elegans) (Unc50), mRNA.	FALSE
17211984	5.6803	5.49574	5.68531	5.59794	---	---	ENSMUST00000160659	ENSEMBL	cdna:known chromosome:NCBIM37:1:37671104:37672217:1 gene:ENSMUSG00000089767 gene_biotype:antisense transcript_biotype:antisense	FALSE
17211987	6.21004	6.26565	6.57141	6.45857	---	---	AK039030	GenBank HTC	Mus musculus adult male hypothalamus cDNA, RIKEN full-length enriched library, clone:A230088E03 product:unclassifiable, full insert sequence.	FALSE
17211990	7.41098	7.22528	7.32801	7.17154	Lipt1	lipoyltransferase 1	ENSMUST00000041621	ENSEMBL	cdna:known chromosome:NCBIM37:1:37929051:37934232:1 gene:ENSMUSG00000037216 gene_biotype:protein_coding transcript_biotype:protein_coding	FALSE
17211998	7.88055	7.74346	7.77702	7.71658	Mrpl30	mitochondrial ribosomal protein L30	NM_027098	RefSeq	Mus musculus mitochondrial ribosomal protein L30 (Mrpl30), nuclear gene encoding mitochondrial protein, mRNA.	FALSE
17212009	4.7165	4.77344	4.67455	4.65004	---	---	ENSMUST00000129513	ENSEMBL	cdna:known chromosome:NCBIM37:1:37990441:38010981:1 gene:ENSMUSG00000087374 gene_biotype:antisense transcript_biotype:antisense	FALSE
17212016	5.13377	5.36731	5.22294	5.29056	---	---	ENSMUST00000158516 // ENSMUST00000158516	ENSEMBL // ENSEMBL	ncrna:misc_RNA chromosome:NCBIM37:1:38030812:38031048:1 gene:ENSMUSG00000089141 gene_biotype:misc_RNA transcript_biotype:misc_RNA // ncrna:misc_RNA chromosome:NCBIM37:1:38030812:38031048:1 gene:ENSMUSG00000089141 gene_biotype:misc_RNA transcript_biotype:misc_RNA	FALSE // FALSE
17212018	9.63679	9.5401	9.55609	9.60714	Eif5b	eukaryotic translation initiation factor 5B	NM_198303	RefSeq	Mus musculus eukaryotic translation initiation factor 5B (Eif5b), mRNA.	FALSE
17212045	5.79128	5.45971	5.66824	5.80647	Gm5099	predicted gene 5099	AK133094	GenBank HTC	Mus musculus adult male testis cDNA, RIKEN full-length enriched library, clone:4930572B09 product:unclassifiable, full insert sequence.	FALSE
17212049	5.32452	5.40343	5.36327	5.57532	---	---	ENSMUST00000127620	ENSEMBL	cdna:known chromosome:NCBIM37:1:38292265:38302448:1 gene:ENSMUSG00000085391 gene_biotype:antisense transcript_biotype:antisense	FALSE
17212057	5.44006	5.26072	5.45431	5.107	---	---	ENSMUST00000129696	ENSEMBL	cdna:known chromosome:NCBIM37:1:38364747:38368775:1 gene:ENSMUSG00000085280 gene_biotype:antisense transcript_biotype:antisense	FALSE
17212061	5.53397	5.76626	5.63786	5.49166	---	---	ENSMUST00000143261	ENSEMBL	cdna:known chromosome:NCBIM37:1:38441794:38450819:1 gene:ENSMUSG00000087131 gene_biotype:antisense transcript_biotype:antisense	FALSE
17212069	5.53463	5.54573	5.62314	5.54509	Nms	neuromedin S	NM_001011684	RefSeq	Mus musculus neuromedin S (Nms), mRNA.	FALSE
17212080	10.7752	10.7645	10.7306	10.7963	Pdcl3	phosducin-like 3	NM_026850	RefSeq	Mus musculus phosducin-like 3 (Pdcl3), mRNA.	FALSE
17212087	6.41417	6.62332	6.38178	6.60346	Npas2	neuronal PAS domain protein 2	NM_008719	RefSeq	Mus musculus neuronal PAS domain protein 2 (Npas2), mRNA.	FALSE
17212114	9.26812	9.2301	9.35259	9.25735	Rpl31	ribosomal protein L31	NM_001252218	RefSeq	Mus musculus ribosomal protein L31 (Rpl31), transcript variant 1, mRNA.	FALSE
17212121	7.97995	7.92415	7.91037	7.68812	---	---	ENSMUST00000083695 // ENSMUST00000083695	ENSEMBL // ENSEMBL	ncrna:snoRNA chromosome:NCBIM37:1:39576378:39576591:1 gene:ENSMUSG00000065629 gene_biotype:snoRNA transcript_biotype:snoRNA // ncrna:snoRNA chromosome:NCBIM37:1:39576378:39576591:1 gene:ENSMUSG00000065629 gene_biotype:snoRNA transcript_biotype:snoRNA	FALSE // FALSE
17212123	10.2121	10.1748	10.1829	10.1602	D1Bwg0212e	DNA segment, Chr 1, Brigham & Women's Genetics 0212 expressed	BC049091	GenBank	Mus musculus DNA segment, Chr 1, Brigham & Women's Genetics 0212 expressed, mRNA (cDNA clone MGC:61254 IMAGE:6401756), complete cds.	FALSE
17212138	11.3405	11.2863	11.2884	11.2493	Map4k4	mitogen-activated protein kinase kinase kinase kinase 4	NM_001252200	RefSeq	Mus musculus mitogen-activated protein kinase kinase kinase kinase 4 (Map4k4), transcript variant 1, mRNA.	FALSE
17212174	5.20065	5.35829	4.87921	5.15497	Il1r2	interleukin 1 receptor, type II	NM_010555	RefSeq	Mus musculus interleukin 1 receptor, type II (Il1r2), mRNA.	FALSE
17212185	7.06709	8.24873	7.652	8.03804	Il1r1	interleukin 1 receptor, type I	NM_008362	RefSeq	Mus musculus interleukin 1 receptor, type I (Il1r1), transcript variant 1, mRNA.	FALSE
17212199	5.61879	6.17692	5.8941	6.27047	Il1rl2	interleukin 1 receptor-like 2	NM_133193	RefSeq	Mus musculus interleukin 1 receptor-like 2 (Il1rl2), mRNA.	FALSE
17212211	7.28116	8.30288	7.90294	8.15106	Il1rl1	interleukin 1 receptor-like 1	ENSMUST00000097772	ENSEMBL	cdna:known chromosome:NCBIM37:1:40496472:40522260:1 gene:ENSMUSG00000026069 gene_biotype:protein_coding transcript_biotype:protein_coding	FALSE
17212229	5.47032	5.40085	5.50067	5.56673	Il18r1	interleukin 18 receptor 1	NM_008365	RefSeq	Mus musculus interleukin 18 receptor 1 (Il18r1), transcript variant 1, mRNA.	FALSE
17212252	5.25278	5.61656	5.64011	5.51622	Il18rap	interleukin 18 receptor accessory protein	ENSMUST00000027237	ENSEMBL	cdna:known chromosome:NCBIM37:1:40572207:40608550:1 gene:ENSMUSG00000026068 gene_biotype:protein_coding transcript_biotype:protein_coding	FALSE
17212269	5.89996	5.86501	5.94151	5.86267	Slc9a4	solute carrier family 9 (sodium/hydrogen exchanger), member 4	NM_177084	RefSeq	Mus musculus solute carrier family 9 (sodium/hydrogen exchanger), member 4 (Slc9a4), mRNA.	FALSE
17212284	4.06985	3.95823	4.0328	3.92976	---	---	ENSMUST00000158340 // ENSMUST00000158340	ENSEMBL // ENSEMBL	ncrna:snoRNA chromosome:NCBIM37:1:40666590:40666680:1 gene:ENSMUSG00000088965 gene_biotype:snoRNA transcript_biotype:snoRNA // ncrna:snoRNA chromosome:NCBIM37:1:40666590:40666680:1 gene:ENSMUSG00000088965 gene_biotype:snoRNA transcript_biotype:snoRNA	FALSE // FALSE
17212286	5.11924	5.09624	5.16652	5.25	Slc9a2	solute carrier family 9 (sodium/hydrogen exchanger), member 2	NM_001033289	RefSeq	Mus musculus solute carrier family 9 (sodium/hydrogen exchanger), member 2 (Slc9a2), mRNA.	FALSE
17212301	5.90723	5.93327	5.88287	5.91116	Tmem182	transmembrane protein 182	NM_001081198	RefSeq	Mus musculus transmembrane protein 182 (Tmem182), mRNA.	FALSE
17212309	5.54619	5.35738	5.64343	5.39968	---	---	ENSMUST00000066196	ENSEMBL	cdna:known chromosome:NCBIM37:1:42286571:42287953:1 gene:ENSMUSG00000053640 gene_biotype:protein_coding transcript_biotype:protein_coding	FALSE
17212313	6.93521	6.97302	6.99773	7.10221	Pou3f3	POU domain, class 3, transcription factor 3	NM_008900	RefSeq	Mus musculus POU domain, class 3, transcription factor 3 (Pou3f3), mRNA.	FALSE
17212316	4.84054	5.15183	5.00572	5.04213	2900092D14Rik	RIKEN cDNA 2900092D14 gene	NR_027891	RefSeq	Mus musculus RIKEN cDNA 2900092D14 gene (2900092D14Rik), non-coding RNA.	FALSE
17212318	9.37403	9.26219	9.23282	9.34032	Mrps9	mitochondrial ribosomal protein S9	NM_023514	RefSeq	Mus musculus mitochondrial ribosomal protein S9 (Mrps9), nuclear gene encoding mitochondrial protein, mRNA.	FALSE
17212334	5.33741	5.17612	5.6227	5.41712	Gpr45	G protein-coupled receptor 45	NM_053107	RefSeq	Mus musculus G protein-coupled receptor 45 (Gpr45), mRNA.	FALSE
17212341	3.52497	3.5379	3.65613	3.58159	---	---	ENSMUST00000158463	ENSEMBL	ncrna:miRNA chromosome:NCBIM37:1:43093690:43093774:1 gene:ENSMUSG00000089088 gene_biotype:miRNA transcript_biotype:miRNA	FALSE
17212343	5.4167	5.3828	5.33034	5.38645	---	---	ENSMUST00000039080	ENSEMBL	cdna:known chromosome:NCBIM37:1:43149433:43150680:1 gene:ENSMUSG00000041878 gene_biotype:protein_coding transcript_biotype:protein_coding	FALSE
17212346	9.34436	9.28553	9.43586	9.35059	AI597479	expressed sequence AI597479	NM_133818	RefSeq	Mus musculus expressed sequence AI597479 (AI597479), mRNA.	FALSE
17212353	13.0976	13.2	13.1394	13.1466	Rpl29 // Rpl29 // Rpl29	ribosomal protein L29 // ribosomal protein L29 // ribosomal protein L29	NM_009082 // NM_009082	RefSeq // RefSeq	Mus musculus ribosomal protein L29 (Rpl29), mRNA. // Mus musculus ribosomal protein L29 (Rpl29), mRNA.	FALSE // FALSE
17212355	7.75985	7.77864	7.81149	7.74948	Nck2	non-catalytic region of tyrosine kinase adaptor protein 2	NM_010879	RefSeq	Mus musculus non-catalytic region of tyrosine kinase adaptor protein 2 (Nck2), mRNA.	FALSE
17212364	5.99409	6.50463	6.64109	6.61164	1500015O10Rik	RIKEN cDNA 1500015O10 gene	NM_024283	RefSeq	Mus musculus RIKEN cDNA 1500015O10 gene (1500015O10Rik), mRNA.	FALSE
17212371	4.39041	4.45656	4.33531	4.34051	---	---	ENSMUST00000158223	ENSEMBL	ncrna:snoRNA chromosome:NCBIM37:1:43959773:43959897:1 gene:ENSMUSG00000088848 gene_biotype:snoRNA transcript_biotype:snoRNA	FALSE
17212373	11.0922	11.1933	11.0166	11.1465	Tpp2	tripeptidyl peptidase II	NM_009418	RefSeq	Mus musculus tripeptidyl peptidase II (Tpp2), mRNA.	FALSE
17212406	9.47687	9.36398	9.30039	9.42008	Bivm	basic, immunoglobulin-like variable motif containing	NM_144558	RefSeq	Mus musculus basic, immunoglobulin-like variable motif containing (Bivm), mRNA.	FALSE
17212423	9.09905	9.02667	9.1312	9.0055	Ercc5	excision repair cross-complementing rodent repair deficiency, complementation group 5	NM_011729	RefSeq	Mus musculus excision repair cross-complementing rodent repair deficiency, complementation group 5 (Ercc5), mRNA.	FALSE
17212442	8.01311	8.88513	8.78381	8.94522	Gulp1	GULP, engulfment adaptor PTB domain containing 1	ENSMUST00000074525	ENSEMBL	cdna:known chromosome:NCBIM37:1:44608356:44853678:1 gene:ENSMUSG00000056870 gene_biotype:protein_coding transcript_biotype:protein_coding	FALSE
17212461	8.56553	9.68404	9.43511	9.61693	Col3a1	collagen, type III, alpha 1	NM_009930	RefSeq	Mus musculus collagen, type III, alpha 1 (Col3a1), mRNA.	FALSE
17212514	7.16833	6.98979	6.72896	6.87982	---	---	ENSMUST00000083321 // ENSMUST00000083321	ENSEMBL // ENSEMBL	ncrna:snoRNA chromosome:NCBIM37:1:45803740:45803870:1 gene:ENSMUSG00000065255 gene_biotype:snoRNA transcript_biotype:snoRNA // ncrna:snoRNA chromosome:NCBIM37:1:45803740:45803870:1 gene:ENSMUSG00000065255 gene_biotype:snoRNA transcript_biotype:snoRNA	FALSE // FALSE
17212516	5.84015	6.06447	5.90759	6.08787	---	---	ENSMUST00000157139	ENSEMBL	ncrna:misc_RNA chromosome:NCBIM37:1:45829807:45830009:1 gene:ENSMUSG00000087764 gene_biotype:misc_RNA transcript_biotype:misc_RNA	FALSE
17212518	11.7117	11.5653	11.7281	11.7122	Wdr75	WD repeat domain 75	ENSMUST00000027139	ENSEMBL	cdna:known chromosome:NCBIM37:1:45852011:45880464:1 gene:ENSMUSG00000025995 gene_biotype:protein_coding transcript_biotype:protein_coding	FALSE
17212546	6.92885	6.78488	6.85309	6.78882	---	---	ENSMUST00000085632	ENSEMBL	cdna:known chromosome:NCBIM37:1:46038393:46038860:1 gene:ENSMUSG00000070896 gene_biotype:protein_coding transcript_biotype:protein_coding	FALSE
17212548	7.0039	7.05087	7.02619	6.96627	Dnahc7b	dynein, axonemal, heavy chain 7B	NM_001160386	RefSeq	Mus musculus dynein, axonemal, heavy chain 7B (Dnahc7b), mRNA.	FALSE
17212619	4.1409	4.1409	4.21525	4.33115	---	---	GENSCAN00000004444	ENSEMBL	cdna:genscan chromosome:NCBIM37:1:46489282:46807146:1 transcript_biotype:protein_coding	FALSE
17212686	4.27528	4.36543	4.30729	4.26653	---	---	ENSMUST00000175049	ENSEMBL	ncrna:miRNA chromosome:NCBIM37:1:49152288:49152729:1 gene:ENSMUSG00000092790 gene_biotype:miRNA transcript_biotype:miRNA	FALSE
17212688	4.85201	4.59351	4.63952	4.60944	---	---	ENSMUST00000056879	ENSEMBL	cdna:known chromosome:NCBIM37:1:49301460:49395090:1 gene:ENSMUSG00000051616 gene_biotype:protein_coding transcript_biotype:protein_coding	FALSE
17212694	4.72551	4.72416	4.67087	4.72062	---	---	ENSMUST00000122582 // ENSMUST00000122582	ENSEMBL // ENSEMBL	ncrna:misc_RNA chromosome:NCBIM37:1:50616606:50616919:1 gene:ENSMUSG00000084531 gene_biotype:misc_RNA transcript_biotype:misc_RNA // ncrna:misc_RNA chromosome:NCBIM37:1:50616606:50616919:1 gene:ENSMUSG00000084531 gene_biotype:misc_RNA transcript_biotype:misc_RNA	FALSE // FALSE
17212696	6.26623	6.66495	6.54976	6.74428	Tmeff2	transmembrane protein with EGF-like and two follistatin-like domains 2	NM_019790	RefSeq	Mus musculus transmembrane protein with EGF-like and two follistatin-like domains 2 (Tmeff2), mRNA.	FALSE
17212719	8.12033	9.06137	9.0193	9.14422	Sdpr	serum deprivation response	NM_138741	RefSeq	Mus musculus serum deprivation response (Sdpr), mRNA.	FALSE
17212724	10.289	9.9051	9.95471	9.95101	Stat4	signal transducer and activator of transcription 4	NM_011487	RefSeq	Mus musculus signal transducer and activator of transcription 4 (Stat4), mRNA.	FALSE
17212750	8.76418	8.78708	8.68988	8.75282	Stat1	signal transducer and activator of transcription 1	NM_009283	RefSeq	Mus musculus signal transducer and activator of transcription 1 (Stat1), transcript variant 2, mRNA.	FALSE
17212778	8.90669	8.66925	8.69097	8.51364	Tmem194b	transmembrane protein 194B	NM_001142647	RefSeq	Mus musculus transmembrane protein 194B (Tmem194b), transcript variant 1, mRNA.	FALSE
17212792	8.53891	8.35061	8.32778	8.25956	Hibch	3-hydroxyisobutyryl-Coenzyme A hydrolase	ENSMUST00000044478	ENSEMBL	cdna:known chromosome:NCBIM37:1:52901890:52977830:1 gene:ENSMUSG00000041426 gene_biotype:protein_coding transcript_biotype:protein_coding	FALSE
17212813	4.69355	4.70535	4.77625	4.72851	Mstn	myostatin	NM_010834	RefSeq	Mus musculus myostatin (Mstn), mRNA.	FALSE
17212819	3.99014	3.88375	3.91558	4.16352	---	---	ENSMUST00000158709	ENSEMBL	ncrna:snoRNA chromosome:NCBIM37:1:53156894:53156994:1 gene:ENSMUSG00000089334 gene_biotype:snoRNA transcript_biotype:snoRNA	FALSE
17212821	9.43586	9.43632	9.37849	9.36618	Ormdl1	ORM1-like 1 (S. cerevisiae)	ENSMUST00000027266	ENSEMBL	cdna:known chromosome:NCBIM37:1:53353939:53367153:1 gene:ENSMUSG00000026097 gene_biotype:protein_coding transcript_biotype:protein_coding	FALSE
17212828	8.883	8.99971	8.9676	8.94793	Osgepl1	O-sialoglycoprotein endopeptidase-like 1	NM_028091	RefSeq	Mus musculus O-sialoglycoprotein endopeptidase-like 1 (Osgepl1), mRNA.	FALSE
17212840	5.39873	5.69544	5.50473	5.66667	Ccdc150	coiled-coil domain containing 150	NM_030025	RefSeq	Mus musculus coiled-coil domain containing 150 (Ccdc150), mRNA.	FALSE
17212872	4.22065	4.20535	4.23191	4.25577	---	---	ENSMUST00000158620 // ENSMUST00000158620	ENSEMBL // ENSEMBL	ncrna:miRNA chromosome:NCBIM37:1:54826062:54826166:1 gene:ENSMUSG00000089245 gene_biotype:miRNA transcript_biotype:miRNA // ncrna:miRNA chromosome:NCBIM37:1:54826062:54826166:1 gene:ENSMUSG00000089245 gene_biotype:miRNA transcript_biotype:miRNA	FALSE // FALSE
17212874	9.61048	9.78713	9.62804	9.8031	Coq10b	coenzyme Q10 homolog B (S. cerevisiae)	NM_001039710	RefSeq	Mus musculus coenzyme Q10 homolog B (S. cerevisiae) (Coq10b), nuclear gene encoding mitochondrial protein, transcript variant 1, mRNA.	FALSE
17212882	10.2751	10.2699	10.119	10.2249	Hspe1	heat shock protein 1 (chaperonin 10)	NM_008303	RefSeq	Mus musculus heat shock protein 1 (chaperonin 10) (Hspe1), nuclear gene encoding mitochondrial protein, mRNA.	FALSE
17212888	10.3525	10.454	10.258	10.5313	Mob4	MOB family member 4, phocein	NM_025283	RefSeq	Mus musculus MOB family member 4, phocein (Mob4), mRNA.	FALSE
17212900	5.16618	5.64876	5.29911	5.53177	Rftn2	raftlin family member 2	ENSMUST00000141107	ENSEMBL	cdna:known chromosome:NCBIM37:1:55280786:55283626:-1 gene:ENSMUSG00000025978 gene_biotype:protein_coding transcript_biotype:processed_transcript	FALSE
17212904	8.75108	8.78055	8.69918	8.69371	Mars2	methionine-tRNA synthetase 2 (mitochondrial)	NM_175439	RefSeq	Mus musculus methionine-tRNA synthetase 2 (mitochondrial) (Mars2), nuclear gene encoding mitochondrial protein, mRNA.	FALSE
17212908	5.74401	5.94797	6.18482	6.09029	Plcl1	phospholipase C-like 1	NM_001114663	RefSeq	Mus musculus phospholipase C-like 1 (Plcl1), mRNA.	FALSE
17212916	4.60736	4.60653	4.85735	4.61288	9130227L01Rik	RIKEN cDNA 9130227L01 gene	NR_045837	RefSeq	Mus musculus RIKEN cDNA 9130227L01 gene (9130227L01Rik), non-coding RNA.	FALSE
17212923	5.58824	5.55865	5.66964	5.68281	9130024F11Rik	RIKEN cDNA 9130024F11 gene	NR_024325	RefSeq	Mus musculus RIKEN cDNA 9130024F11 gene (9130024F11Rik), transcript variant 1, non-coding RNA.	FALSE
17212931	8.39259	8.28549	8.42963	8.26976	1700066M21Rik	RIKEN cDNA 1700066M21 gene	NM_028546	RefSeq	Mus musculus RIKEN cDNA 1700066M21 gene (1700066M21Rik), mRNA.	FALSE
17212935	7.63964	7.72625	7.71038	7.79636	9430016H08Rik	RIKEN cDNA 9430016H08 gene	BC071241	GenBank	Mus musculus RIKEN cDNA 9430016H08 gene, mRNA (cDNA clone MGC:78239 IMAGE:5125554), complete cds.	FALSE
17212945	5.66451	5.44775	5.43798	5.64813	---	---	ENSMUST00000157728 // ENSMUST00000157728	ENSEMBL // ENSEMBL	ncrna:snRNA chromosome:NCBIM37:1:57524714:57524870:1 gene:ENSMUSG00000088353 gene_biotype:snRNA transcript_biotype:snRNA // ncrna:snRNA chromosome:NCBIM37:1:57524714:57524870:1 gene:ENSMUSG00000088353 gene_biotype:snRNA transcript_biotype:snRNA	FALSE // FALSE
17212947	7.66346	7.85418	7.91524	7.7626	Spats2l	spermatogenesis associated, serine-rich 2-like	NM_144882	RefSeq	Mus musculus spermatogenesis associated, serine-rich 2-like (Spats2l), transcript variant 1, mRNA.	FALSE
17212968	4.96561	4.89735	4.85878	4.87511	---	---	ENSMUST00000158551 // ENSMUST00000158551	ENSEMBL // ENSEMBL	ncrna:snoRNA chromosome:NCBIM37:1:57922583:57922684:1 gene:ENSMUSG00000089176 gene_biotype:snoRNA transcript_biotype:snoRNA // ncrna:snoRNA chromosome:NCBIM37:1:57922583:57922684:1 gene:ENSMUSG00000089176 gene_biotype:snoRNA transcript_biotype:snoRNA	FALSE // FALSE
17212970	10.1334	9.75752	9.73197	9.77133	Sgol2	shugoshin-like 2 (S. pombe)	NM_199007	RefSeq	Mus musculus shugoshin-like 2 (S. pombe) (Sgol2), transcript variant 1, mRNA.	FALSE
17212982	6.69633	6.80463	6.88556	6.82482	Aox1	aldehyde oxidase 1	ENSMUST00000001027	ENSEMBL	cdna:known chromosome:NCBIM37:1:58086775:58163257:1 gene:ENSMUSG00000063558 gene_biotype:protein_coding transcript_biotype:protein_coding	FALSE
17213021	5.98928	6.06173	5.9674	5.97798	Aox3	aldehyde oxidase 3	NM_023617	RefSeq	Mus musculus aldehyde oxidase 3 (Aox3), mRNA.	FALSE
17213060	5.41664	5.29338	5.23288	5.33315	Aox4	aldehyde oxidase 4	NM_023631	RefSeq	Mus musculus aldehyde oxidase 4 (Aox4), mRNA.	FALSE
17213101	5.81883	5.8356	5.93273	5.86251	Aox3l1	aldehyde oxidase 3-like 1	NM_001008419	RefSeq	Mus musculus aldehyde oxidase 3-like 1 (Aox3l1), mRNA.	FALSE
17213139	11.9359	12.0028	11.9749	12.0274	Bzw1	basic leucine zipper and W2 domains 1	NM_025824	RefSeq	Mus musculus basic leucine zipper and W2 domains 1 (Bzw1), mRNA.	FALSE
17213153	9.35741	9.46302	9.48968	9.52985	Nif3l1	Ngg1 interacting factor 3-like 1 (S. pombe)	ENSMUST00000087521	ENSEMBL	cdna:known chromosome:NCBIM37:1:58501995:58519120:1 gene:ENSMUSG00000026036 gene_biotype:protein_coding transcript_biotype:protein_coding	FALSE
17213166	5.37681	5.60698	5.16045	5.46325	Gm15834	predicted gene 15834	AK053027	GenBank HTC	Mus musculus 15 days embryo head cDNA, RIKEN full-length enriched library, clone:D930021J20 product:unclassifiable, full insert sequence.	FALSE
17213179	8.27498	8.44213	8.29844	8.34222	Ndufb3	NADH dehydrogenase (ubiquinone) 1 beta subcomplex 3	ENSMUST00000027193	ENSEMBL	cdna:known chromosome:NCBIM37:1:58643228:58652808:1 gene:ENSMUSG00000026032 gene_biotype:protein_coding transcript_biotype:protein_coding	FALSE
17213185	11.1888	11.2108	11.1757	11.2292	Cbx3 // Cbx3	chromobox 3 // chromobox 3	NM_007624 // NM_007624	RefSeq // RefSeq	Mus musculus chromobox 3 (Cbx3), mRNA. // Mus musculus chromobox 3 (Cbx3), mRNA.	FALSE // FALSE
17213189	4.18947	4.21779	4.21523	4.21929	Gm20257	caspase 8 pseudogene	NR_045007	RefSeq	Mus musculus predicted gene, 20257 (Gm20257), non-coding RNA.	FALSE
17213192	7.74908	7.96878	8.00113	8.12224	Cflar	CASP8 and FADD-like apoptosis regulator	NM_207653	RefSeq	Mus musculus CASP8 and FADD-like apoptosis regulator (Cflar), transcript variant 1, mRNA.	FALSE
17213213	8.4424	9.63152	9.32009	9.65357	Casp8	caspase 8	NM_009812	RefSeq	Mus musculus caspase 8 (Casp8), transcript variant 1, mRNA.	FALSE
17213226	7.79995	7.83841	7.83339	7.68974	Stradb	STE20-related kinase adaptor beta	ENSMUST00000027185	ENSEMBL	cdna:known chromosome:NCBIM37:1:59030366:59052559:1 gene:ENSMUSG00000026027 gene_biotype:protein_coding transcript_biotype:protein_coding	FALSE
17213244	3.92544	4.01545	4.00079	3.76029	---	---	ENSMUST00000104428	ENSEMBL	ncrna:snoRNA chromosome:NCBIM37:1:59127832:59127962:1 gene:ENSMUSG00000077616 gene_biotype:snoRNA transcript_biotype:snoRNA	FALSE
17213246	5.86803	5.94375	5.95728	5.82142	Cdk15	cyclin-dependent kinase 15	NM_001033373	RefSeq	Mus musculus cyclin-dependent kinase 15 (Cdk15), mRNA.	FALSE
17213265	11.0326	11.1906	11.2719	11.2174	Fzd7	frizzled homolog 7 (Drosophila)	NM_008057	RefSeq	Mus musculus frizzled homolog 7 (Drosophila) (Fzd7), mRNA.	FALSE
17213270	6.33087	6.27511	6.36924	6.15114	Gm973	predicted gene 973	NM_001013771	RefSeq	Mus musculus predicted gene 973 (Gm973), mRNA.	FALSE
17213293	5.46868	5.10418	5.24064	5.17799	---	---	ENSMUST00000158651 // ENSMUST00000158651	ENSEMBL // ENSEMBL	ncrna:misc_RNA chromosome:NCBIM37:1:59683424:59683508:1 gene:ENSMUSG00000089276 gene_biotype:misc_RNA transcript_biotype:misc_RNA // ncrna:misc_RNA chromosome:NCBIM37:1:59683424:59683508:1 gene:ENSMUSG00000089276 gene_biotype:misc_RNA transcript_biotype:misc_RNA	FALSE // FALSE
17213295	11.4974	11.4912	11.3759	11.5811	Nop58	NOP58 ribonucleoprotein homolog (yeast)	ENSMUST00000027174	ENSEMBL	cdna:known chromosome:NCBIM37:1:59741853:59768968:1 gene:ENSMUSG00000026020 gene_biotype:protein_coding transcript_biotype:protein_coding	FALSE
17213313	7.99362	7.99961	7.58239	7.59202	Snord70	small nucleolar RNA, C/D box 70	NR_028554	RefSeq	Mus musculus small nucleolar RNA, C/D box 70 (Snord70), small nucleolar RNA.	FALSE
17213315	8.49818	8.2043	8.10238	7.92255	---	---	ENSMUST00000104170	ENSEMBL	ncrna:snoRNA chromosome:NCBIM37:1:59749353:59749436:1 gene:ENSMUSG00000077358 gene_biotype:snoRNA transcript_biotype:snoRNA	FALSE
17213317	6.94227	6.21713	6.38955	6.17805	---	---	ENSMUST00000158887	ENSEMBL	ncrna:snoRNA chromosome:NCBIM37:1:59761105:59761179:1 gene:ENSMUSG00000089512 gene_biotype:snoRNA transcript_biotype:snoRNA	FALSE
17213319	10.1084	9.52569	9.65007	9.38011	Snord11	small nucleolar RNA, C/D box 11	NR_028521	RefSeq	Mus musculus small nucleolar RNA, C/D box 11 (Snord11), small nucleolar RNA.	FALSE
17213321	10.9313	11.6577	11.373	11.5896	Bmpr2	bone morphogenic protein receptor, type II (serine/threonine kinase)	NM_007561	RefSeq	Mus musculus bone morphogenic protein receptor, type II (serine/threonine kinase) (Bmpr2), mRNA.	FALSE
17213336	7.85942	8.6956	8.03516	8.53661	Bmpr2	bone morphogenic protein receptor, type II (serine/threonine kinase)	AK138535	GenBank HTC	Mus musculus adult male spinal cord cDNA, RIKEN full-length enriched library, clone:A330052N24 product:unclassifiable, full insert sequence.	FALSE
17213338	10.897	10.9533	10.9693	10.9695	Fam117b	family with sequence similarity 117, member B	NM_001037725	RefSeq	Mus musculus family with sequence similarity 117, member B (Fam117b), transcript variant 1, mRNA.	FALSE
17213349	8.29258	8.16523	8.2608	8.23425	Carf	calcium response factor	NM_139150	RefSeq	Mus musculus calcium response factor (Carf), mRNA.	FALSE
17213369	9.11097	9.37253	9.26846	9.36441	Nbeal1	neurobeachin like 1	NM_173444	RefSeq	Mus musculus neurobeachin like 1 (Nbeal1), mRNA.	FALSE
17213428	9.6529	10.005	9.78846	10.0558	Cyp20a1	cytochrome P450, family 20, subfamily a, polypeptide 1	ENSMUST00000060608	ENSEMBL	cdna:known chromosome:NCBIM37:1:60400167:60444904:1 gene:ENSMUSG00000049439 gene_biotype:protein_coding transcript_biotype:protein_coding	FALSE
17213446	10.2441	10.3012	10.3781	10.3201	Abi2	abl-interactor 2	NM_001198571	RefSeq	Mus musculus abl-interactor 2 (Abi2), transcript variant 2, mRNA.	FALSE
17213462	5.88245	5.88565	5.94209	5.71885	Cd28	CD28 antigen	NM_007642	RefSeq	Mus musculus CD28 antigen (Cd28), mRNA.	FALSE
17213473	5.15882	5.08754	5.2516	5.21487	---	---	ENSMUST00000130082 // ENSMUST00000130082	ENSEMBL // ENSEMBL	cdna:known chromosome:NCBIM37:1:60835687:60860634:1 gene:ENSMUSG00000085965 gene_biotype:processed_transcript transcript_biotype:processed_transcript // cdna:known chromosome:NCBIM37:1:60835687:60860634:1 gene:ENSMUSG00000085965 gene_biotype:processed_transcript transcript_biotype:processed_transcript	FALSE // FALSE
17213478	5.37326	5.15321	5.34422	5.15888	Ctla4	cytotoxic T-lymphocyte-associated protein 4	NM_009843	RefSeq	Mus musculus cytotoxic T-lymphocyte-associated protein 4 (Ctla4), mRNA.	FALSE
17213490	6.2026	6.13141	6.22233	6.06281	Icos	inducible T cell co-stimulator	NM_017480	RefSeq	Mus musculus inducible T cell co-stimulator (Icos), mRNA.	FALSE
17213499	4.39318	4.23918	4.05936	4.20688	---	---	AK135711	GenBank HTC	Mus musculus in vitro fertilized eggs cDNA, RIKEN full-length enriched library, clone:7420405I21 product:unclassifiable, full insert sequence.	FALSE
17213503	6.56821	6.48945	6.56322	6.53197	9530026F06Rik	RIKEN cDNA 9530026F06 gene	NR_040483	RefSeq	Mus musculus RIKEN cDNA 9530026F06 gene (9530026F06Rik), non-coding RNA.	FALSE
17213509	4.00075	4.12193	4.088	4.07102	---	---	ENSMUST00000141758 // ENSMUST00000141758	ENSEMBL // ENSEMBL	havana:lincRNA chromosome:NCBIM37:1:61496945:61526319:1 gene:ENSMUSG00000086408 gene_biotype:lincRNA transcript_biotype:lincRNA // havana:lincRNA chromosome:NCBIM37:1:61496945:61526319:1 gene:ENSMUSG00000086408 gene_biotype:lincRNA transcript_biotype:lincRNA	FALSE // FALSE
17213513	4.32828	4.38629	4.35078	4.42555	---	---	ENSMUST00000158921 // ENSMUST00000158921	ENSEMBL // ENSEMBL	ncrna:snRNA chromosome:NCBIM37:1:61527285:61527387:1 gene:ENSMUSG00000089546 gene_biotype:snRNA transcript_biotype:snRNA // ncrna:snRNA chromosome:NCBIM37:1:61527285:61527387:1 gene:ENSMUSG00000089546 gene_biotype:snRNA transcript_biotype:snRNA	FALSE // FALSE
17213515	6.55541	6.78569	6.69923	6.66101	Pard3b	par-3 partitioning defective 3 homolog B (C. elegans)	NM_001081050	RefSeq	Mus musculus par-3 partitioning defective 3 homolog B (C. elegans) (Pard3b), mRNA.	FALSE
17213548	9.33361	10.0143	9.93201	10.0364	Nrp2	neuropilin 2	NM_001077406	RefSeq	Mus musculus neuropilin 2 (Nrp2), transcript variant 5, mRNA.	FALSE
17213570	5.12301	5.23435	5.19689	5.02061	---	---	ENSMUST00000158328	ENSEMBL	ncrna:snoRNA chromosome:NCBIM37:1:63079280:63079393:1 gene:ENSMUSG00000088953 gene_biotype:snoRNA transcript_biotype:snoRNA	FALSE
17213572	7.1459	7.00387	7.20301	7.02619	Ndufs1	NADH dehydrogenase (ubiquinone) Fe-S protein 1	NM_001160038	RefSeq	Mus musculus NADH dehydrogenase (ubiquinone) Fe-S protein 1 (Ndufs1), nuclear gene encoding mitochondrial protein, transcript variant 1, mRNA.	FALSE
17213578	7.33708	7.25391	7.39781	7.21501	Gm20342	predicted gene, 20342	XR_104589	RefSeq	PREDICTED: Mus musculus predicted gene, 20342 (Gm20342), miscRNA.	FALSE
17213580	12.6178	12.5217	12.5516	12.5529	Eef1b2	eukaryotic translation elongation factor 1 beta 2	NM_018796	RefSeq	Mus musculus eukaryotic translation elongation factor 1 beta 2 (Eef1b2), mRNA.	FALSE
17213591	7.71929	7.55258	7.63442	7.56951	---	---	ENSMUST00000082678	ENSEMBL	ncrna:snoRNA chromosome:NCBIM37:1:63225254:63225326:1 gene:ENSMUSG00000064612 gene_biotype:snoRNA transcript_biotype:snoRNA	FALSE
17213593	8.07513	7.71616	7.72754	7.49764	Snora41	small nucleolar RNA, H/ACA box 41	NR_028558	RefSeq	Mus musculus small nucleolar RNA, H/ACA box 41 (Snora41), small nucleolar RNA.	FALSE
17213595	9.3343	9.07242	9.86287	9.03379	---	---	ENSMUST00000141027	ENSEMBL	havana:lincRNA chromosome:NCBIM37:1:63246887:63254188:1 gene:ENSMUSG00000086730 gene_biotype:lincRNA transcript_biotype:lincRNA	FALSE
17213598	10.0985	10.3954	10.8445	10.5645	Zdbf2	zinc finger, DBF-type containing 2	NM_028673	RefSeq	Mus musculus zinc finger, DBF-type containing 2 (Zdbf2), transcript variant 1, mRNA.	FALSE
17213608	10.6178	10.4588	10.5981	10.549	Adam23	a disintegrin and metallopeptidase domain 23	NM_011780	RefSeq	Mus musculus a disintegrin and metallopeptidase domain 23 (Adam23), transcript variant 2, mRNA.	FALSE
17213645	9.02604	8.89282	8.88003	8.93396	Fastkd2	FAST kinase domains 2	ENSMUST00000027103	ENSEMBL	cdna:known chromosome:NCBIM37:1:63777188:63801229:1 gene:ENSMUSG00000025962 gene_biotype:protein_coding transcript_biotype:protein_coding	FALSE
17213663	6.03673	6.15882	6.10078	6.06513	Gm13749	predicted gene 13749	NR_027824	RefSeq	Mus musculus predicted gene 13749 (Gm13749), non-coding RNA.	FALSE
17213666	4.49953	4.65373	4.6936	4.64139	Klf7 // Klf7	Kruppel-like factor 7 (ubiquitous) // Kruppel-like factor 7 (ubiquitous)	ENSMUST00000114086 // ENSMUST00000114086	ENSEMBL // ENSEMBL	cdna:known chromosome:NCBIM37:1:64076021:64168065:-1 gene:ENSMUSG00000025959 gene_biotype:protein_coding transcript_biotype:protein_coding // cdna:known chromosome:NCBIM37:1:64076021:64168065:-1 gene:ENSMUSG00000025959 gene_biotype:protein_coding transcript_biotype:protein_coding	FALSE // FALSE
17213669	4.68355	4.60345	4.64921	4.70748	---	---	ENSMUST00000149820	ENSEMBL	cdna:known chromosome:NCBIM37:1:64125228:64137356:1 gene:ENSMUSG00000086836 gene_biotype:antisense transcript_biotype:antisense	FALSE
17213674	7.97993	8.24119	8.23979	8.00824	---	---	ENSMUST00000175487 // ENSMUST00000175487	ENSEMBL // ENSEMBL	ncrna:miRNA chromosome:NCBIM37:1:64442908:64442977:1 gene:ENSMUSG00000093228 gene_biotype:miRNA transcript_biotype:miRNA // ncrna:miRNA chromosome:NCBIM37:1:64442908:64442977:1 gene:ENSMUSG00000093228 gene_biotype:miRNA transcript_biotype:miRNA	FALSE // FALSE
17213676	10.4705	10.6229	10.6364	10.6959	Creb1	cAMP responsive element binding protein 1	NM_133828	RefSeq	Mus musculus cAMP responsive element binding protein 1 (Creb1), transcript variant A, mRNA.	FALSE
17213687	9.47213	9.76585	9.61173	9.88677	Ccnyl1	cyclin Y-like 1	ENSMUST00000114077	ENSEMBL	cdna:putative chromosome:NCBIM37:1:64737029:64772218:1 gene:ENSMUSG00000070871 gene_biotype:protein_coding transcript_biotype:protein_coding	FALSE
17213702	9.81433	9.53923	9.58538	9.45372	Pikfyve	phosphoinositide kinase, FYVE finger containing	NM_011086	RefSeq	Mus musculus phosphoinositide kinase, FYVE finger containing (Pikfyve), mRNA.	FALSE
17213747	5.11586	5.10394	5.02355	5.1079	Pth2r	parathyroid hormone 2 receptor	NM_139270	RefSeq	Mus musculus parathyroid hormone 2 receptor (Pth2r), mRNA.	FALSE
17213765	3.74933	3.74584	3.63834	3.65908	Crygf	crystallin, gamma F	NM_027010	RefSeq	Mus musculus crystallin, gamma F (Crygf), mRNA.	FALSE
17213770	8.39725	8.49229	8.63689	8.60787	Mtap2	microtubule-associated protein 2	ENSMUST00000114018	ENSEMBL	cdna:known chromosome:NCBIM37:1:66221962:66489155:1 gene:ENSMUSG00000015222 gene_biotype:protein_coding transcript_biotype:protein_coding	FALSE
17213804	4.12877	3.95988	4.03191	4.04244	---	---	ENSMUST00000158225	ENSEMBL	ncrna:snoRNA chromosome:NCBIM37:1:66352463:66352599:1 gene:ENSMUSG00000088850 gene_biotype:snoRNA transcript_biotype:snoRNA	FALSE
17213806	4.56991	4.34481	4.48924	4.41909	---	---	ENSMUST00000083760 // ENSMUST00000083760	ENSEMBL // ENSEMBL	ncrna:snRNA chromosome:NCBIM37:1:66482656:66482806:1 gene:ENSMUSG00000065694 gene_biotype:snRNA transcript_biotype:snRNA // ncrna:snRNA chromosome:NCBIM37:1:66482656:66482806:1 gene:ENSMUSG00000065694 gene_biotype:snRNA transcript_biotype:snRNA	FALSE // FALSE
17213808	6.14195	6.12584	6.11902	6.1646	Unc80	unc-80 homolog (C. elegans)	ENSMUST00000061620	ENSEMBL	cdna:known chromosome:NCBIM37:1:66514941:66746440:1 gene:ENSMUSG00000055567 gene_biotype:protein_coding transcript_biotype:protein_coding	FALSE
17213880	10.9376	10.869	10.8519	10.8509	Rpe	ribulose-5-phosphate-3-epimerase	ENSMUST00000027157	ENSEMBL	cdna:known chromosome:NCBIM37:1:66747405:66766379:1 gene:ENSMUSG00000026005 gene_biotype:protein_coding transcript_biotype:protein_coding	FALSE
17213890	7.27029	6.57629	6.95544	6.82468	---	---	ENSMUST00000158893 // ENSMUST00000158893	ENSEMBL // ENSEMBL	ncrna:snRNA chromosome:NCBIM37:1:66903153:66903209:1 gene:ENSMUSG00000089518 gene_biotype:snRNA transcript_biotype:snRNA // ncrna:snRNA chromosome:NCBIM37:1:66903153:66903209:1 gene:ENSMUSG00000089518 gene_biotype:snRNA transcript_biotype:snRNA	FALSE // FALSE
17213892	4.55427	4.50049	4.54013	4.44212	---	---	ENSMUST00000104140	ENSEMBL	ncrna:snoRNA chromosome:NCBIM37:1:66913371:66913500:1 gene:ENSMUSG00000077328 gene_biotype:snoRNA transcript_biotype:snoRNA	FALSE
17213894	6.62242	6.58493	6.53488	6.71029	Cps1	carbamoyl-phosphate synthetase 1	ENSMUST00000027144	ENSEMBL	cdna:known chromosome:NCBIM37:1:67169600:67277833:1 gene:ENSMUSG00000025991 gene_biotype:protein_coding transcript_biotype:protein_coding	FALSE
17213937	4.62076	4.60554	4.57238	4.49493	---	---	BC108272	GenBank	Mus musculus cDNA clone IMAGE:30050772.	FALSE
17213943	3.72118	3.62603	3.73333	3.69689	---	---	ENSMUST00000104557	ENSEMBL	ncrna:snoRNA chromosome:NCBIM37:1:67303798:67303926:1 gene:ENSMUSG00000077745 gene_biotype:snoRNA transcript_biotype:snoRNA	FALSE
17213945	4.83168	4.66913	4.77066	4.65714	---	---	ENSMUST00000147834	ENSEMBL	havana:lincRNA chromosome:NCBIM37:1:67839055:67851898:1 gene:ENSMUSG00000085075 gene_biotype:lincRNA transcript_biotype:lincRNA	FALSE
17213948	4.31196	4.28946	4.35154	4.25212	---	---	ENSMUST00000124160 // ENSMUST00000124160	ENSEMBL // ENSEMBL	cdna:putative chromosome:NCBIM37:1:68051660:68072470:1 gene:ENSMUSG00000087329 gene_biotype:antisense transcript_biotype:antisense // cdna:putative chromosome:NCBIM37:1:68051660:68072470:1 gene:ENSMUSG00000087329 gene_biotype:antisense transcript_biotype:antisense	FALSE // FALSE
17213953	6.57068	6.63273	6.59328	6.6452	Spag16	sperm associated antigen 16	NM_029160	RefSeq	Mus musculus sperm associated antigen 16 (Spag16), transcript variant 1, mRNA.	FALSE
17213976	6.43034	6.64711	6.23621	5.9321	---	---	ENSMUST00000102000 // ENSMUST00000102000	ENSEMBL // ENSEMBL	ncrna:snRNA chromosome:NCBIM37:1:70643389:70643495:1 gene:ENSMUSG00000075952 gene_biotype:snRNA transcript_biotype:snRNA // ncrna:snRNA chromosome:NCBIM37:1:70643389:70643495:1 gene:ENSMUSG00000075952 gene_biotype:snRNA transcript_biotype:snRNA	FALSE // FALSE
17213978	5.42829	5.38107	5.32085	5.32477	Vwc2l	von Willebrand factor C domain-containing protein 2-like	NM_177164	RefSeq	Mus musculus von Willebrand factor C domain-containing protein 2-like (Vwc2l), mRNA.	FALSE
17213990	11.6259	11.6284	11.7098	11.7083	Atic	5-aminoimidazole-4-carboxamide ribonucleotide formyltransferase/IMP cyclohydrolase	ENSMUST00000027384	ENSEMBL	cdna:known chromosome:NCBIM37:1:71603724:71626205:1 gene:ENSMUSG00000026192 gene_biotype:protein_coding transcript_biotype:protein_coding	FALSE
17214009	6.41349	6.37979	6.20403	6.28099	Apol7d	apolipoprotein L 7d	NR_040308	RefSeq	Mus musculus apolipoprotein L 7d (Apol7d), non-coding RNA.	FALSE
17214018	7.51896	7.53497	7.47341	7.49603	Gm8883	predicted gene 8883	NR_027658	RefSeq	Mus musculus predicted gene 8883 (Gm8883), non-coding RNA.	FALSE
17214023	9.33894	9.52647	9.23156	9.29368	Gm5528	predicted gene 5528	XM_910525	RefSeq	PREDICTED: Mus musculus predicted gene 5528 (Gm5528), mRNA.	FALSE
17214025	12.3491	12.528	12.439	12.3847	---	---	ENSMUST00000101806 // ENSMUST00000101806	ENSEMBL // ENSEMBL	ncrna:snRNA chromosome:NCBIM37:1:72272814:72273004:1 gene:ENSMUSG00000075752 gene_biotype:snRNA transcript_biotype:snRNA // ncrna:snRNA chromosome:NCBIM37:1:72272814:72273004:1 gene:ENSMUSG00000075752 gene_biotype:snRNA transcript_biotype:snRNA	FALSE // FALSE
17214027	7.67928	7.68403	7.79696	7.73184	B930094L07Rik	RIKEN cDNA B930094L07 gene	AK044410	GenBank HTC	Mus musculus adult retina cDNA, RIKEN full-length enriched library, clone:A930011F19 product:unclassifiable, full insert sequence.	FALSE
17214039	12.1379	12.393	12.2078	12.1711	---	---	ENSMUST00000082922 // ENSMUST00000082922	ENSEMBL // ENSEMBL	ncrna:snRNA chromosome:NCBIM37:11:83085000:83085190:1 gene:ENSMUSG00000064856 gene_biotype:snRNA transcript_biotype:snRNA // ncrna:snRNA chromosome:NCBIM37:11:83085000:83085190:1 gene:ENSMUSG00000064856 gene_biotype:snRNA transcript_biotype:snRNA	FALSE // FALSE
17214041	12.1379	12.393	12.2078	12.1711	---	---	ENSMUST00000082922 // ENSMUST00000082922	ENSEMBL // ENSEMBL	ncrna:snRNA chromosome:NCBIM37:11:83085000:83085190:1 gene:ENSMUSG00000064856 gene_biotype:snRNA transcript_biotype:snRNA // ncrna:snRNA chromosome:NCBIM37:11:83085000:83085190:1 gene:ENSMUSG00000064856 gene_biotype:snRNA transcript_biotype:snRNA	FALSE // FALSE
17214043	12.1379	12.393	12.2078	12.1711	---	---	ENSMUST00000082922 // ENSMUST00000082922	ENSEMBL // ENSEMBL	ncrna:snRNA chromosome:NCBIM37:11:83085000:83085190:1 gene:ENSMUSG00000064856 gene_biotype:snRNA transcript_biotype:snRNA // ncrna:snRNA chromosome:NCBIM37:11:83085000:83085190:1 gene:ENSMUSG00000064856 gene_biotype:snRNA transcript_biotype:snRNA	FALSE // FALSE
17214045	6.16782	5.97694	6.17647	6.0481	Tmem169	transmembrane protein 169	ENSMUST00000027380	ENSEMBL	cdna:known chromosome:NCBIM37:1:72330943:72349678:1 gene:ENSMUSG00000026188 gene_biotype:protein_coding transcript_biotype:protein_coding	FALSE
17214053	11.8949	11.7185	11.7667	11.6107	Xrcc5	X-ray repair complementing defective repair in Chinese hamster cells 5	NM_009533	RefSeq	Mus musculus X-ray repair complementing defective repair in Chinese hamster cells 5 (Xrcc5), mRNA.	FALSE
17214075	9.5667	9.38927	9.45269	9.44243	Smarcal1	SWI/SNF related matrix associated, actin dependent regulator of chromatin, subfamily a-like 1	NM_018817	RefSeq	Mus musculus SWI/SNF related matrix associated, actin dependent regulator of chromatin, subfamily a-like 1 (Smarcal1), mRNA.	FALSE
17214100	9.62757	9.58407	9.57813	9.57928	Rpl37a	ribosomal protein L37a	NM_009084	RefSeq	Mus musculus ribosomal protein L37a (Rpl37a), mRNA.	FALSE
17214106	11.6866	11.4685	11.5552	11.3717	Igfbp2	insulin-like growth factor binding protein 2	NM_008342	RefSeq	Mus musculus insulin-like growth factor binding protein 2 (Igfbp2), mRNA.	FALSE
17214115	6.04443	6.08667	6.09499	6.06071	1700027A15Rik	RIKEN cDNA 1700027A15 gene	NR_038001	RefSeq	Mus musculus RIKEN cDNA 1700027A15 gene (1700027A15Rik), transcript variant 2, non-coding RNA.	FALSE
17214120	6.04623	5.93858	5.99827	5.91998	D530049I02Rik // D530049I02Rik	RIKEN cDNA D530049I02 gene // RIKEN cDNA D530049I02 gene	NR_040605 // NR_040605	RefSeq // RefSeq	Mus musculus RIKEN cDNA D530049I02 gene (D530049I02Rik), non-coding RNA. // Mus musculus RIKEN cDNA D530049I02 gene (D530049I02Rik), non-coding RNA.	FALSE // FALSE
17214124	3.76859	3.78278	3.7756	3.82747	---	---	ENSMUST00000158041	ENSEMBL	ncrna:rRNA chromosome:NCBIM37:1:73810284:73810409:1 gene:ENSMUSG00000088666 gene_biotype:rRNA transcript_biotype:rRNA	FALSE
17214126	7.02744	7.24087	7.04933	7.1924	Rufy4	RUN and FYVE domain containing 4	NM_001170641	RefSeq	Mus musculus RUN and FYVE domain containing 4 (Rufy4), transcript variant 1, mRNA.	FALSE
17214142	6.20856	6.39576	6.23136	6.32509	Cxcr2	chemokine (C-X-C motif) receptor 2	NM_009909	RefSeq	Mus musculus chemokine (C-X-C motif) receptor 2 (Cxcr2), mRNA.	FALSE
17214147	3.77942	3.67919	3.67919	3.82439	---	---	ENSMUST00000101821 // ENSMUST00000101821	ENSEMBL // ENSEMBL	ncrna:snRNA chromosome:NCBIM37:1:74259387:74259493:1 gene:ENSMUSG00000075767 gene_biotype:snRNA transcript_biotype:snRNA // ncrna:snRNA chromosome:NCBIM37:1:74259387:74259493:1 gene:ENSMUSG00000075767 gene_biotype:snRNA transcript_biotype:snRNA	FALSE // FALSE
17214149	12.1705	12.3013	12.2498	12.2532	Arpc2	actin related protein 2/3 complex, subunit 2	NM_029711	RefSeq	Mus musculus actin related protein 2/3 complex, subunit 2 (Arpc2), mRNA.	FALSE
17214162	6.23531	6.20483	6.32338	6.20483	Gpbar1	G protein-coupled bile acid receptor 1	ENSMUST00000077985	ENSEMBL	cdna:known chromosome:NCBIM37:1:74325124:74326198:1 gene:ENSMUSG00000064272 gene_biotype:protein_coding transcript_biotype:protein_coding	FALSE
17214166	9.31204	9.02386	9.08863	8.92367	Pnkd	paroxysmal nonkinesiogenic dyskinesia	NM_001039509	RefSeq	Mus musculus paroxysmal nonkinesiogenic dyskinesia (Pnkd), nuclear gene encoding mitochondrial protein, transcript variant 3, mRNA.	FALSE
17214184	6.78829	6.48512	6.52372	6.32119	Gm216	predicted gene 216	BC150857	GenBank	Mus musculus gene model 216, (NCBI), mRNA (cDNA clone MGC:183768 IMAGE:9087768), complete cds.	FALSE
17214197	8.39659	7.99353	7.87881	7.7622	Slc11a1	solute carrier family 11 (proton-coupled divalent metal ion transporters), member 1	NM_013612	RefSeq	Mus musculus solute carrier family 11 (proton-coupled divalent metal ion transporters), member 1 (Slc11a1), mRNA.	FALSE
17214220	7.92194	8.20688	8.15957	8.2372	Ctdsp1	CTD (carboxy-terminal domain, RNA polymerase II, polypeptide A) small phosphatase 1	ENSMUST00000027367	ENSEMBL	cdna:known chromosome:NCBIM37:1:74438083:74443859:1 gene:ENSMUSG00000026176 gene_biotype:protein_coding transcript_biotype:protein_coding	FALSE
17214232	5.1205	5.04367	5.05898	5.04375	Mir26b	microRNA 26b	NR_029743	RefSeq	Mus musculus microRNA 26b (Mir26b), microRNA.	FALSE
17214234	6.7214	6.70746	6.68203	6.68972	Vil1	villin 1	NM_009509	RefSeq	Mus musculus villin 1 (Vil1), mRNA.	FALSE
17214257	12.0939	12.0464	12.1234	12.0373	Rqcd1	rcd1 (required for cell differentiation) homolog 1 (S. pombe)	NM_021383	RefSeq	Mus musculus rcd1 (required for cell differentiation) homolog 1 (S. pombe) (Rqcd1), mRNA.	FALSE
17214269	6.01727	6.12946	6.08993	5.9958	Plcd4	phospholipase C, delta 4	ENSMUST00000113749	ENSEMBL	cdna:known chromosome:NCBIM37:1:74589462:74614368:1 gene:ENSMUSG00000026173 gene_biotype:protein_coding transcript_biotype:protein_coding	FALSE
17214293	9.88568	9.69132	9.84523	9.7422	Bcs1l	BCS1-like (yeast)	ENSMUST00000027358	ENSEMBL	cdna:known chromosome:NCBIM37:1:74634874:74639017:1 gene:ENSMUSG00000026172 gene_biotype:protein_coding transcript_biotype:protein_coding	FALSE
17214307	7.81105	7.93613	8.04369	8.15592	Stk36	serine/threonine kinase 36 (fused homolog, Drosophila)	NM_175031	RefSeq	Mus musculus serine/threonine kinase 36 (fused homolog, Drosophila) (Stk36), mRNA.	FALSE
17214341	10.1952	10.2681	10.4323	10.4235	Ttll4	tubulin tyrosine ligase-like family, member 4	ENSMUST00000042125	ENSEMBL	cdna:known chromosome:NCBIM37:1:74708319:74748406:1 gene:ENSMUSG00000033257 gene_biotype:protein_coding transcript_biotype:protein_coding	FALSE
17214368	6.31588	6.3994	6.63676	6.63158	Cyp27a1	cytochrome P450, family 27, subfamily a, polypeptide 1	NM_024264	RefSeq	Mus musculus cytochrome P450, family 27, subfamily a, polypeptide 1 (Cyp27a1), nuclear gene encoding mitochondrial protein, mRNA.	FALSE
17214380	6.70155	6.66099	6.6355	6.75291	Wnt6	wingless-related MMTV integration site 6	NM_009526	RefSeq	Mus musculus wingless-related MMTV integration site 6 (Wnt6), mRNA.	FALSE
17214387	7.08758	6.98564	7.02352	6.88829	Wnt10a	wingless related MMTV integration site 10a	ENSMUST00000006718	ENSEMBL	cdna:known chromosome:NCBIM37:1:74838090:74850753:1 gene:ENSMUSG00000026167 gene_biotype:protein_coding transcript_biotype:protein_coding	FALSE
17214395	4.94407	4.8904	4.91419	4.90439	---	---	ENSMUST00000159627	ENSEMBL	cdna:known chromosome:NCBIM37:1:74897469:74926527:1 gene:ENSMUSG00000089964 gene_biotype:processed_transcript transcript_biotype:processed_transcript	FALSE
17214400	7.18296	7.10403	7.16711	7.09655	Cdk5r2	cyclin-dependent kinase 5, regulatory subunit 2 (p39)	NM_009872	RefSeq	Mus musculus cyclin-dependent kinase 5, regulatory subunit 2 (p39) (Cdk5r2), mRNA.	FALSE
17214405	5.98271	6.16502	6.36396	6.25058	---	---	ENSMUST00000160540	ENSEMBL	cdna:putative chromosome:NCBIM37:1:74948945:74954227:1 gene:ENSMUSG00000089653 gene_biotype:antisense transcript_biotype:antisense	FALSE
17214409	9.06368	8.94364	9.12559	9.01678	Fam134a	family with sequence similarity 134, member A	NM_170755	RefSeq	Mus musculus family with sequence similarity 134, member A (Fam134a), mRNA.	FALSE
17214421	9.38934	9.31556	9.507	9.42571	Zfand2b	zinc finger, AN1 type domain 2B	NM_026846	RefSeq	Mus musculus zinc finger, AN1 type domain 2B (Zfand2b), transcript variant 1, mRNA.	FALSE
17214433	8.56596	8.19943	8.43161	8.34483	Ankzf1	ankyrin repeat and zinc finger domain containing 1	NR_051998	RefSeq	Mus musculus ankyrin repeat and zinc finger domain containing 1 (Ankzf1), transcript variant 3, non-coding RNA.	FALSE
17214449	9.44852	9.77638	9.7383	9.82612	Stk16	serine/threonine kinase 16	NM_011494	RefSeq	Mus musculus serine/threonine kinase 16 (Stk16), mRNA.	FALSE
17214462	7.41097	7.61199	7.61825	7.59492	Dnajb2	DnaJ (Hsp40) homolog, subfamily B, member 2	NM_001159883	RefSeq	Mus musculus DnaJ (Hsp40) homolog, subfamily B, member 2 (Dnajb2), transcript variant 3, mRNA.	FALSE
17214476	9.57606	9.30801	9.37247	9.14851	Des	desmin	ENSMUST00000027409	ENSEMBL	cdna:known chromosome:NCBIM37:1:75356904:75365154:1 gene:ENSMUSG00000026208 gene_biotype:protein_coding transcript_biotype:protein_coding	FALSE
17214487	6.96907	7.09122	7.33948	7.24698	Speg	SPEG complex locus	NM_007463	RefSeq	Mus musculus SPEG complex locus (Speg), transcript variant 1, mRNA.	FALSE
17214543	10.622	10.5006	10.4432	10.3976	Gmppa	GDP-mannose pyrophosphorylase A	ENSMUST00000113584	ENSEMBL	cdna:known chromosome:NCBIM37:1:75432518:75439748:1 gene:ENSMUSG00000033021 gene_biotype:protein_coding transcript_biotype:protein_coding	FALSE
17214564	7.05775	6.97032	6.97483	6.9286	Accn4	amiloride-sensitive cation channel 4, pituitary	NM_183022	RefSeq	Mus musculus amiloride-sensitive cation channel 4, pituitary (Accn4), mRNA.	FALSE
17214578	6.38987	6.4878	6.50415	6.59165	Tmem198	transmembrane protein 198	ENSMUST00000050899	ENSEMBL	cdna:novel chromosome:NCBIM37:1:75476155:75482280:1 gene:ENSMUSG00000051703 gene_biotype:protein_coding transcript_biotype:protein_coding	FALSE
17214588	6.96068	6.9869	7.19011	7.14149	Inha	inhibin alpha	NM_010564	RefSeq	Mus musculus inhibin alpha (Inha), mRNA.	FALSE
17214593	8.7179	8.74619	8.76463	8.75999	Stk11ip	serine/threonine kinase 11 interacting protein	ENSMUST00000113553	ENSEMBL	cdna:known chromosome:NCBIM37:1:75518127:75533507:1 gene:ENSMUSG00000026213 gene_biotype:protein_coding transcript_biotype:protein_coding	FALSE
17214622	7.5019	7.55318	7.62665	7.59728	Slc4a3	solute carrier family 4 (anion exchanger), member 3	ENSMUST00000124341	ENSEMBL	cdna:known chromosome:NCBIM37:1:75542841:75558747:1 gene:ENSMUSG00000006576 gene_biotype:protein_coding transcript_biotype:protein_coding	FALSE
17214650	5.46264	5.43244	5.42549	5.37238	---	---	ENSMUST00000120832	ENSEMBL	cdna:pseudogene chromosome:NCBIM37:1:75621229:75622904:1 gene:ENSMUSG00000082528 gene_biotype:pseudogene transcript_biotype:transcribed_processed_pseudogene	FALSE
17214656	5.12058	5.07833	5.059	5.03889	Gm17751	predicted gene, 17751	NR_038012	RefSeq	Mus musculus predicted gene, 17751 (Gm17751), transcript variant 1, non-coding RNA.	FALSE
17214663	6.47224	6.25763	6.13764	5.76569	---	---	ENSMUST00000158701 // ENSMUST00000158701	ENSEMBL // ENSEMBL	ncrna:rRNA chromosome:NCBIM37:1:77141328:77141421:1 gene:ENSMUSG00000089326 gene_biotype:rRNA transcript_biotype:rRNA // ncrna:rRNA chromosome:NCBIM37:1:77141328:77141421:1 gene:ENSMUSG00000089326 gene_biotype:rRNA transcript_biotype:rRNA	FALSE // FALSE
17214665	6.68992	6.86671	6.9989	6.77709	Sgpp2	sphingosine-1-phosphate phosphotase 2	NM_001004173	RefSeq	Mus musculus sphingosine-1-phosphate phosphotase 2 (Sgpp2), mRNA.	FALSE
17214672	5.84392	5.8865	5.9934	5.86428	Mogat1	monoacylglycerol O-acyltransferase 1	ENSMUST00000113524	ENSEMBL	cdna:known chromosome:NCBIM37:1:78507744:78534746:1 gene:ENSMUSG00000012187 gene_biotype:protein_coding transcript_biotype:protein_coding	FALSE
17214685	9.68187	9.79484	9.79484	9.78566	Acsl3	acyl-CoA synthetase long-chain family member 3	NM_028817	RefSeq	Mus musculus acyl-CoA synthetase long-chain family member 3 (Acsl3), transcript variant 1, mRNA.	FALSE
17214711	6.41474	6.55429	6.50814	6.66926	Kcne4	potassium voltage-gated channel, Isk-related subfamily, gene 4	NM_021342	RefSeq	Mus musculus potassium voltage-gated channel, Isk-related subfamily, gene 4 (Kcne4), mRNA.	FALSE
17214719	5.1038	5.12294	5.2786	5.18528	LOC100862182	uncharacterized LOC100862182	XR_140442	RefSeq	PREDICTED: Mus musculus uncharacterized LOC100862182 (LOC100862182), miscRNA.	FALSE
17214722	8.40446	8.29459	8.41295	8.35134	Mrpl44	mitochondrial ribosomal protein L44	NM_001081210	RefSeq	Mus musculus mitochondrial ribosomal protein L44 (Mrpl44), nuclear gene encoding mitochondrial protein, mRNA.	FALSE
17214729	6.30729	6.7468	6.09218	6.96693	LOC100862198	uncharacterized LOC100862198	XR_140444	RefSeq	PREDICTED: Mus musculus uncharacterized LOC100862198 (LOC100862198), miscRNA.	FALSE
17214731	5.23208	5.24633	5.46169	5.23572	1700016L21Rik	RIKEN cDNA 1700016L21 gene	NR_040460	RefSeq	Mus musculus RIKEN cDNA 1700016L21 gene (1700016L21Rik), non-coding RNA.	FALSE
17214735	4.57781	4.63915	4.63362	4.66312	9430031J16Rik	RIKEN cDNA 9430031J16 gene	NM_172849	RefSeq	Mus musculus RIKEN cDNA 9430031J16 gene (9430031J16Rik), mRNA.	FALSE
17214753	5.51574	5.62139	5.37885	5.37547	Irs1 // Irs1	insulin receptor substrate 1 // insulin receptor substrate 1	NM_010570 // NM_010570	RefSeq // RefSeq	Mus musculus insulin receptor substrate 1 (Irs1), mRNA. // Mus musculus insulin receptor substrate 1 (Irs1), mRNA.	FALSE // FALSE
17214757	5.35734	5.45798	5.59828	5.74244	Gm19537 // Gm19537	predicted gene, 19537 // predicted gene, 19537	XR_141940 // XR_141940	RefSeq // RefSeq	PREDICTED: Mus musculus predicted gene, 19537 (Gm19537), miscRNA. // PREDICTED: Mus musculus predicted gene, 19537 (Gm19537), miscRNA.	FALSE // FALSE
17214759	9.37411	9.42107	9.54882	9.48315	Rhbdd1	rhomboid domain containing 1	ENSMUST00000027322	ENSEMBL	cdna:known chromosome:NCBIM37:1:82313027:82441941:1 gene:ENSMUSG00000026142 gene_biotype:protein_coding transcript_biotype:protein_coding	FALSE
17214771	6.29104	6.19585	6.27459	6.23524	Col4a3	collagen, type IV, alpha 3	NM_007734	RefSeq	Mus musculus collagen, type IV, alpha 3 (Col4a3), mRNA.	FALSE
17214823	4.10121	4.10262	4.01687	3.80028	---	---	ENSMUST00000083121 // ENSMUST00000083121	ENSEMBL // ENSEMBL	ncrna:rRNA chromosome:NCBIM37:1:82631588:82631685:1 gene:ENSMUSG00000065055 gene_biotype:rRNA transcript_biotype:rRNA // ncrna:rRNA chromosome:NCBIM37:1:82631588:82631685:1 gene:ENSMUSG00000065055 gene_biotype:rRNA transcript_biotype:rRNA	FALSE // FALSE
17214825	10.7672	10.7477	10.7625	10.7819	Mff	mitochondrial fission factor	NM_029409	RefSeq	Mus musculus mitochondrial fission factor (Mff), nuclear gene encoding mitochondrial protein, mRNA.	FALSE
17214841	12.5141	12.4172	12.3893	12.3676	Agfg1	ArfGAP with FG repeats 1	NM_010472	RefSeq	Mus musculus ArfGAP with FG repeats 1 (Agfg1), mRNA.	FALSE
17214857	6.72854	6.67688	7.02437	7.02374	Ccl20	chemokine (C-C motif) ligand 20	NM_016960	RefSeq	Mus musculus chemokine (C-C motif) ligand 20 (Ccl20), transcript variant 1, mRNA.	FALSE
17214865	4.45198	4.43161	4.42719	4.42757	Wdr69	WD repeat domain 69	NR_027636	RefSeq	Mus musculus WD repeat domain 69 (Wdr69), transcript variant 2, non-coding RNA.	FALSE
17214881	4.66278	4.59698	4.43052	4.49502	---	---	ENSMUST00000104548	ENSEMBL	ncrna:snoRNA chromosome:NCBIM37:1:83918493:83918616:1 gene:ENSMUSG00000077736 gene_biotype:snoRNA transcript_biotype:snoRNA	FALSE
17214883	8.59787	8.48892	8.42843	8.34532	Fbxo36	F-box protein 36	NM_025386	RefSeq	Mus musculus F-box protein 36 (Fbxo36), mRNA.	FALSE
17214892	4.65138	4.5972	4.66543	4.44355	---	---	ENSMUST00000093501 // ENSMUST00000093501	ENSEMBL // ENSEMBL	cdna:known chromosome:NCBIM37:1:85103209:85110610:1 gene:ENSMUSG00000072109 gene_biotype:antisense transcript_biotype:antisense // cdna:known chromosome:NCBIM37:1:85103209:85110610:1 gene:ENSMUSG00000072109 gene_biotype:antisense transcript_biotype:antisense	FALSE // FALSE
17214899	6.79551	6.70828	6.72725	6.81448	Gm7609	predicted pseudogene 7609	NM_001081746	RefSeq	Mus musculus predicted pseudogene 7609 (Gm7609), mRNA.	FALSE
17214904	7.13921	7.16363	7.06635	6.96255	C130026I21Rik	RIKEN cDNA C130026I21 gene	NM_175219	RefSeq	Mus musculus RIKEN cDNA C130026I21 gene (C130026I21Rik), transcript variant 1, mRNA.	FALSE
17214907	5.23433	5.10619	4.72802	4.96446	Csprs // Csprs	component of Sp100-rs // component of Sp100-rs	BC071209 // BC071209	GenBank // GenBank	Mus musculus component of Sp100-rs, mRNA (cDNA clone MGC:78111 IMAGE:4910142), complete cds. // Mus musculus component of Sp100-rs, mRNA (cDNA clone MGC:78111 IMAGE:4910142), complete cds.	FALSE // FALSE
17214910	5.7752	5.841	5.89533	5.73226	Gm2427	predicted gene 2427	XM_001473524	RefSeq	PREDICTED: Mus musculus predicted gene 2427 (Gm2427), mRNA.	FALSE
17214921	4.61792	4.76226	4.40203	4.61496	---	---	ENSMUST00000162784	ENSEMBL	cdna:known chromosome:NCBIM37:1:87495861:87496414:1 gene:ENSMUSG00000090103 gene_biotype:antisense transcript_biotype:antisense	FALSE
17214924	4.29003	4.51259	4.55917	4.39744	Sp140	Sp140 nuclear body protein	NM_001013817	RefSeq	Mus musculus Sp140 nuclear body protein (Sp140), mRNA.	FALSE
17214948	5.01199	5.42072	5.31215	5.2805	Sp100	nuclear antigen Sp100	ENSMUST00000066427	ENSEMBL	cdna:known chromosome:NCBIM37:1:87546625:87606573:1 gene:ENSMUSG00000026222 gene_biotype:protein_coding transcript_biotype:protein_coding	FALSE
17214979	3.95142	4.00281	4.00466	4.10025	Sp100	nuclear antigen Sp100	ENSMUST00000145440	ENSEMBL	cdna:known chromosome:NCBIM37:1:87546583:87592943:1 gene:ENSMUSG00000026222 gene_biotype:protein_coding transcript_biotype:nonsense_mediated_decay	FALSE
17214981	6.1409	6.24475	6.06007	6.0621	---	---	ENSMUST00000175191 // ENSMUST00000175191	ENSEMBL // ENSEMBL	ncrna:misc_RNA chromosome:NCBIM37:1:87681288:87681535:1 gene:ENSMUSG00000092932 gene_biotype:misc_RNA transcript_biotype:misc_RNA // ncrna:misc_RNA chromosome:NCBIM37:1:87681288:87681535:1 gene:ENSMUSG00000092932 gene_biotype:misc_RNA transcript_biotype:misc_RNA	FALSE // FALSE
17214983	9.78426	9.80667	9.83656	9.74208	Cab39	calcium binding protein 39	NM_133781	RefSeq	Mus musculus calcium binding protein 39 (Cab39), mRNA.	FALSE
17214998	9.55922	9.89378	9.95989	9.97271	Itm2c	integral membrane protein 2C	ENSMUST00000027425	ENSEMBL	cdna:known chromosome:NCBIM37:1:87790856:87805250:1 gene:ENSMUSG00000026223 gene_biotype:protein_coding transcript_biotype:protein_coding	FALSE
17215008	5.10574	4.71995	4.83768	4.85296	4933407L21Rik	RIKEN cDNA 4933407L21 gene	NR_037692	RefSeq	Mus musculus RIKEN cDNA 4933407L21 gene (4933407L21Rik), non-coding RNA.	FALSE
17215016	5.31335	5.28062	5.40782	5.35457	Spata3	spermatogenesis associated 3	NM_027029	RefSeq	Mus musculus spermatogenesis associated 3 (Spata3), transcript variant 1, mRNA.	FALSE
17215029	7.63186	7.54457	7.81328	7.67027	2810459M11Rik	RIKEN cDNA 2810459M11 gene	NM_001144992	RefSeq	Mus musculus RIKEN cDNA 2810459M11 gene (2810459M11Rik), transcript variant 1, mRNA.	FALSE
17215035	11.9235	11.8649	11.8748	11.9261	Psmd1	proteasome (prosome, macropain) 26S subunit, non-ATPase, 1	NM_027357	RefSeq	Mus musculus proteasome (prosome, macropain) 26S subunit, non-ATPase, 1 (Psmd1), mRNA.	FALSE
17215065	6.74829	6.36709	6.41087	6.0587	---	---	ENSMUST00000104086	ENSEMBL	ncrna:snoRNA chromosome:NCBIM37:1:87983876:87983997:1 gene:ENSMUSG00000077274 gene_biotype:snoRNA transcript_biotype:snoRNA	FALSE
17215067	8.54235	8.51485	8.55375	8.51774	Armc9	armadillo repeat containing 9	NM_030184	RefSeq	Mus musculus armadillo repeat containing 9 (Armc9), transcript variant 1, mRNA.	FALSE
17215097	9.40074	9.27691	9.33046	9.24933	B3gnt7	UDP-GlcNAc:betaGal beta-1,3-N-acetylglucosaminyltransferase 7	NM_145222	RefSeq	Mus musculus UDP-GlcNAc:betaGal beta-1,3-N-acetylglucosaminyltransferase 7 (B3gnt7), mRNA.	FALSE
17215101	6.54673	6.30559	6.55756	6.25043	Gm5258	predicted gene 5258	XM_357111	RefSeq	PREDICTED: Mus musculus predicted gene 5258 (Gm5258), mRNA.	FALSE
17215105	6.34351	6.34877	6.46155	6.59912	C130036L24Rik	RIKEN cDNA C130036L24 gene	NR_015507	RefSeq	Mus musculus RIKEN cDNA C130036L24 gene (C130036L24Rik), non-coding RNA.	FALSE
17215111	5.72512	5.7656	5.74582	6.00736	1700019O17Rik	RIKEN cDNA 1700019O17 gene	NM_027966	RefSeq	Mus musculus RIKEN cDNA 1700019O17 gene (1700019O17Rik), mRNA.	FALSE
17215113	6.32799	6.46633	6.26504	6.43827	---	---	ENSMUST00000086964	ENSEMBL	cdna:known chromosome:NCBIM37:1:88370234:88370581:1 gene:ENSMUSG00000067125 gene_biotype:protein_coding transcript_biotype:protein_coding	FALSE
17215115	13.141	13.0703	13.1237	13.14	Ptma	prothymosin alpha	NM_008972	RefSeq	Mus musculus prothymosin alpha (Ptma), mRNA.	FALSE
17215123	9.42564	9.56591	9.48715	9.61157	Cops7b	COP9 (constitutive photomorphogenic) homolog, subunit 7b (Arabidopsis thaliana)	ENSMUST00000121534	ENSEMBL	cdna:known chromosome:NCBIM37:1:88479479:88503075:1 gene:ENSMUSG00000026240 gene_biotype:protein_coding transcript_biotype:protein_coding	FALSE
17215137	10.0097	9.79494	9.82194	9.68872	Dis3l2	DIS3 mitotic control homolog (S. cerevisiae)-like 2	NM_001172157	RefSeq	Mus musculus DIS3 mitotic control homolog (S. cerevisiae)-like 2 (Dis3l2), transcript variant 1, mRNA.	FALSE
17215166	4.88051	4.97821	4.85947	5.15929	Akp3	alkaline phosphatase 3, intestine, not Mn requiring	NM_007432	RefSeq	Mus musculus alkaline phosphatase 3, intestine, not Mn requiring (Akp3), mRNA.	FALSE
17215178	6.73998	6.6497	6.75759	6.7806	Prss56	protease, serine 56	NM_027084	RefSeq	Mus musculus protease, serine 56 (Prss56), mRNA.	FALSE
17215192	6.45406	6.33007	6.44359	6.27159	Chrnd	cholinergic receptor, nicotinic, delta polypeptide	NM_021600	RefSeq	Mus musculus cholinergic receptor, nicotinic, delta polypeptide (Chrnd), mRNA.	FALSE
17215208	6.82008	6.65561	6.75372	6.90272	Chrng	cholinergic receptor, nicotinic, gamma polypeptide	NM_009604	RefSeq	Mus musculus cholinergic receptor, nicotinic, gamma polypeptide (Chrng), mRNA.	FALSE
17215222	11.303	11.1665	11.1902	11.1295	Eif4e2	eukaryotic translation initiation factor 4E member 2	NM_001039169	RefSeq	Mus musculus eukaryotic translation initiation factor 4E member 2 (Eif4e2), transcript variant 2, mRNA.	FALSE
17215238	7.06429	7.30828	7.124	7.2489	---	---	ENSMUST00000157693 // ENSMUST00000157693	ENSEMBL // ENSEMBL	ncrna:snRNA chromosome:NCBIM37:1:89147723:89147823:1 gene:ENSMUSG00000088318 gene_biotype:snRNA transcript_biotype:snRNA // ncrna:snRNA chromosome:NCBIM37:1:89147723:89147823:1 gene:ENSMUSG00000088318 gene_biotype:snRNA transcript_biotype:snRNA	FALSE // FALSE
17215240	7.51773	7.64983	7.72308	7.40349	Efhd1	EF hand domain containing 1	NM_028889	RefSeq	Mus musculus EF hand domain containing 1 (Efhd1), mRNA.	FALSE
17215251	10.335	10.1677	10.142	10.0646	Gigyf2	GRB10 interacting GYF protein 2	NM_146112	RefSeq	Mus musculus GRB10 interacting GYF protein 2 (Gigyf2), transcript variant 1, mRNA.	FALSE
17215291	6.84923	6.63085	6.92743	6.7379	3110079O15Rik	RIKEN cDNA 3110079O15 gene	BC115669	GenBank	Mus musculus RIKEN cDNA 3110079O15 gene, mRNA (cDNA clone MGC:144598 IMAGE:40104070), complete cds.	FALSE
17215296	5.45856	5.37672	5.37626	5.41394	A530079E22Rik // A530079E22Rik	RIKEN cDNA A530079E22 gene // RIKEN cDNA A530079E22 gene	AK080193 // AK080193	GenBank HTC // GenBank HTC	Mus musculus adult male aorta and vein cDNA, RIKEN full-length enriched library, clone:A530079E22 product:hypothetical protein, full insert sequence. // Mus musculus adult male aorta and vein cDNA, RIKEN full-length enriched library, clone:A530079E22 product:hypothetical protein, full insert sequence.	FALSE // FALSE
17215298	4.87586	4.87715	4.80135	4.92431	Neu2	neuraminidase 2	NM_001160163	RefSeq	Mus musculus neuraminidase 2 (Neu2), transcript variant 1, mRNA.	FALSE
17215309	10.1423	9.67639	9.77012	9.64887	Inpp5d	inositol polyphosphate-5-phosphatase D	NM_010566	RefSeq	Mus musculus inositol polyphosphate-5-phosphatase D (Inpp5d), transcript variant 1, mRNA.	FALSE
17215345	9.7526	9.62599	9.75912	9.66419	Atg16l1	autophagy related 16-like 1 (S. cerevisiae)	NM_001205391	RefSeq	Mus musculus autophagy related 16-like 1 (S. cerevisiae) (Atg16l1), transcript variant 1, mRNA.	FALSE
17215370	8.95547	8.6731	8.85213	8.59822	---	---	ENSMUST00000157343	ENSEMBL	ncrna:snoRNA chromosome:NCBIM37:1:89673513:89673784:1 gene:ENSMUSG00000087968 gene_biotype:snoRNA transcript_biotype:snoRNA	FALSE
17215372	11.2438	11.0175	11.0018	11.1094	Scarna6	small Cajal body-specific RNA 6	NR_028519	RefSeq	Mus musculus small Cajal body-specific RNA 6 (Scarna6), guide RNA.	FALSE
17215374	6.1253	6.20515	6.2201	6.03477	---	---	ENSMUST00000097661	ENSEMBL	cdna:known chromosome:NCBIM37:1:89693042:89693392:1 gene:ENSMUSG00000073623 gene_biotype:protein_coding transcript_biotype:protein_coding	FALSE
17215376	5.71361	5.52657	5.78037	5.57333	Sag	retinal S-antigen	NM_009118	RefSeq	Mus musculus retinal S-antigen (Sag), mRNA.	FALSE
17215395	9.58143	9.40614	9.51841	9.45828	Dgkd	diacylglycerol kinase, delta	NM_177646	RefSeq	Mus musculus diacylglycerol kinase, delta (Dgkd), mRNA.	FALSE
17215427	8.85975	9.03452	8.8528	8.77464	---	---	ENSMUST00000103887 // ENSMUST00000103887	ENSEMBL // ENSEMBL	ncrna:miRNA chromosome:NCBIM37:1:89912499:89912608:1 gene:ENSMUSG00000077075 gene_biotype:miRNA transcript_biotype:miRNA // ncrna:miRNA chromosome:NCBIM37:1:89912499:89912608:1 gene:ENSMUSG00000077075 gene_biotype:miRNA transcript_biotype:miRNA	FALSE // FALSE
17215429	5.63249	5.67388	5.63873	5.79334	Ugt1a10	UDP glycosyltransferase 1 family, polypeptide A10	NM_201641	RefSeq	Mus musculus UDP glycosyltransferase 1 family, polypeptide A10 (Ugt1a10), mRNA.	FALSE
17215462	5.99553	5.93582	6.12353	6.18767	Heatr7b1	HEAT repeat containing 7B1	NM_001177364	RefSeq	Mus musculus HEAT repeat containing 7B1 (Heatr7b1), mRNA.	FALSE
17215507	5.42635	5.32712	5.44595	5.40405	Trpm8	transient receptor potential cation channel, subfamily M, member 8	ENSMUST00000113114	ENSEMBL	cdna:known chromosome:NCBIM37:1:90199858:90285426:1 gene:ENSMUSG00000036251 gene_biotype:protein_coding transcript_biotype:protein_coding	FALSE
17215539	5.24603	5.31705	5.09597	5.1752	Spp2	secreted phosphoprotein 2	ENSMUST00000027518	ENSEMBL	cdna:known chromosome:NCBIM37:1:90303536:90323013:1 gene:ENSMUSG00000026295 gene_biotype:protein_coding transcript_biotype:protein_coding	FALSE
17215550	5.72781	5.71259	5.86184	5.92224	Gm19589	predicted gene, 19589	NR_037971	RefSeq	Mus musculus predicted gene, 19589 (Gm19589), non-coding RNA.	FALSE
17215557	7.27543	7.25235	7.3498	7.21637	2410088K16Rik	RIKEN cDNA 2410088K16 gene	NR_040493	RefSeq	Mus musculus RIKEN cDNA 2410088K16 gene (2410088K16Rik), non-coding RNA.	FALSE
17215561	5.31364	5.17468	5.10401	5.34264	1700067G17Rik // 1700067G17Rik	RIKEN cDNA 1700067G17 gene // RIKEN cDNA 1700067G17 gene	NR_040471 // NR_040471	RefSeq // RefSeq	Mus musculus RIKEN cDNA 1700067G17 gene (1700067G17Rik), non-coding RNA. // Mus musculus RIKEN cDNA 1700067G17 gene (1700067G17Rik), non-coding RNA.	FALSE // FALSE
17215565	9.47092	9.51407	9.60506	9.50678	Sh3bp4	SH3-domain binding protein 4	ENSMUST00000066279	ENSEMBL	cdna:known chromosome:NCBIM37:1:90966990:91051643:1 gene:ENSMUSG00000036206 gene_biotype:protein_coding transcript_biotype:protein_coding	FALSE
17215576	10.1083	10.0095	10.1435	10.1219	Agap1	ArfGAP with GTPase domain, ankyrin repeat and PH domain 1	NM_178119	RefSeq	Mus musculus ArfGAP with GTPase domain, ankyrin repeat and PH domain 1 (Agap1), transcript variant 1, mRNA.	FALSE
17215597	7.45289	7.49329	7.57585	7.38818	---	---	ENSMUST00000157746 // ENSMUST00000157746	ENSEMBL // ENSEMBL	ncrna:rRNA chromosome:NCBIM37:1:91459935:91460049:1 gene:ENSMUSG00000088371 gene_biotype:rRNA transcript_biotype:rRNA // ncrna:rRNA chromosome:NCBIM37:1:91459935:91460049:1 gene:ENSMUSG00000088371 gene_biotype:rRNA transcript_biotype:rRNA	FALSE // FALSE
17215599	4.9964	5.01287	4.9375	4.89159	---	---	ENSMUST00000158150	ENSEMBL	ncrna:misc_RNA chromosome:NCBIM37:1:91581377:91581687:1 gene:ENSMUSG00000088775 gene_biotype:misc_RNA transcript_biotype:misc_RNA	FALSE
17215601	7.52406	7.46248	7.60456	7.56644	Gbx2 // Gbx2	gastrulation brain homeobox 2 // gastrulation brain homeobox 2	ENSMUST00000036954 // ENSMUST00000036954	ENSEMBL // ENSEMBL	cdna:known chromosome:NCBIM37:1:91824537:91829865:-1 gene:ENSMUSG00000034486 gene_biotype:protein_coding transcript_biotype:protein_coding // cdna:known chromosome:NCBIM37:1:91824537:91829865:-1 gene:ENSMUSG00000034486 gene_biotype:protein_coding transcript_biotype:protein_coding	FALSE // FALSE
17215605	8.05639	8.08803	8.10493	8.23511	Cxcr7	chemokine (C-X-C motif) receptor 7	ENSMUST00000065587	ENSEMBL	cdna:known chromosome:NCBIM37:1:92100555:92113326:1 gene:ENSMUSG00000044337 gene_biotype:protein_coding transcript_biotype:protein_coding	FALSE
17215612	10.8024	10.8513	10.9458	10.9051	Cops8	COP9 (constitutive photomorphogenic) homolog, subunit 8 (Arabidopsis thaliana)	NM_133805	RefSeq	Mus musculus COP9 (constitutive photomorphogenic) homolog, subunit 8 (Arabidopsis thaliana) (Cops8), mRNA.	FALSE
17215623	5.351	5.33565	5.62079	5.5226	---	---	ENSMUST00000070048	ENSEMBL	cdna:known chromosome:NCBIM37:1:92571736:92576368:1 gene:ENSMUSG00000056128 gene_biotype:protein_coding transcript_biotype:protein_coding	FALSE
17215629	7.11721	6.88049	7.0562	7.09056	Mlph	melanophilin	NM_053015	RefSeq	Mus musculus melanophilin (Mlph), mRNA.	FALSE
17215647	6.43845	6.25582	6.2873	6.31874	Prlh	prolactin releasing hormone	NM_001101647	RefSeq	Mus musculus prolactin releasing hormone (Prlh), mRNA.	FALSE
17215650	8.6309	8.89986	8.8358	8.97801	Lrrfip1	leucine rich repeat (in FLII) interacting protein 1	NM_008515	RefSeq	Mus musculus leucine rich repeat (in FLII) interacting protein 1 (Lrrfip1), transcript variant 2, mRNA.	FALSE
17215681	7.55144	6.86894	7.05459	6.70482	Rbm44	RNA binding motif protein 44	NM_001033408	RefSeq	Mus musculus RNA binding motif protein 44 (Rbm44), mRNA.	FALSE
17215697	6.07281	6.23276	5.98902	6.31506	Ramp1	receptor (calcitonin) activity modifying protein 1	NM_001168392	RefSeq	Mus musculus receptor (calcitonin) activity modifying protein 1 (Ramp1), transcript variant 3, mRNA.	FALSE
17215705	8.09877	8.07801	8.11415	8.19441	Ube2f	ubiquitin-conjugating enzyme E2F (putative)	ENSMUST00000171112	ENSEMBL	cdna:known chromosome:NCBIM37:1:93147143:93182500:1 gene:ENSMUSG00000034343 gene_biotype:protein_coding transcript_biotype:protein_coding	FALSE
17215720	9.37547	9.3453	9.38361	9.32415	Scly	selenocysteine lyase	NM_016717	RefSeq	Mus musculus selenocysteine lyase (Scly), mRNA.	FALSE
17215738	6.62782	6.6061	6.74374	6.66877	Espnl	espin-like	NM_001033292	RefSeq	Mus musculus espin-like (Espnl), mRNA.	FALSE
17215750	6.54071	6.71109	7.0293	6.85096	Klhl30	kelch-like 30 (Drosophila)	NM_027551	RefSeq	Mus musculus kelch-like 30 (Drosophila) (Klhl30), mRNA.	FALSE
17215762	8.21925	8.12794	8.29552	8.23597	Fam132b	family with sequence similarity 132, member B	NM_173395	RefSeq	Mus musculus family with sequence similarity 132, member B (Fam132b), mRNA.	FALSE
17215773	7.76593	7.51781	7.56743	7.50085	Traf3ip1	TRAF3 interacting protein 1	NM_028718	RefSeq	Mus musculus TRAF3 interacting protein 1 (Traf3ip1), mRNA.	FALSE
17215788	8.46094	8.04986	8.14444	8.24988	Asb1	ankyrin repeat and SOCS box-containing 1	NM_001039126	RefSeq	Mus musculus ankyrin repeat and SOCS box-containing 1 (Asb1), transcript variant 1, mRNA.	FALSE
17215799	6.61696	7.48334	7.2735	7.01782	Twist2	twist homolog 2 (Drosophila)	NM_007855	RefSeq	Mus musculus twist homolog 2 (Drosophila) (Twist2), mRNA.	FALSE
17215807	4.26877	4.21386	4.35018	4.24041	Olfr1413	olfactory receptor 1413	NM_147037	RefSeq	Mus musculus olfactory receptor 1413 (Olfr1413), mRNA.	FALSE
17215811	4.80132	5.08509	4.79905	4.93506	Olfr1412	olfactory receptor 1412	NM_146277	RefSeq	Mus musculus olfactory receptor 1412 (Olfr1412), mRNA.	FALSE
17215813	7.43241	7.46673	7.60222	7.53312	Olfr1411	olfactory receptor 1411	NM_146490	RefSeq	Mus musculus olfactory receptor 1411 (Olfr1411), mRNA.	FALSE
17215815	5.37905	5.30015	5.31945	5.19766	Olfr1410	olfactory receptor 1410	NM_146491	RefSeq	Mus musculus olfactory receptor 1410 (Olfr1410), mRNA.	FALSE
17215817	5.12509	5.09992	5.14683	5.30289	Olfr12	olfactory receptor 12	NM_206896	RefSeq	Mus musculus olfactory receptor 12 (Olfr12), mRNA.	FALSE
17215820	9.97639	10.2749	10.3507	10.2522	Gpc1	glypican 1	NM_016696	RefSeq	Mus musculus glypican 1 (Gpc1), mRNA.	FALSE
17215832	6.23603	6.306	6.23251	6.19511	Mir149	microRNA 149	NR_029559	RefSeq	Mus musculus microRNA 149 (Mir149), microRNA.	FALSE
17215834	7.71243	7.61775	7.92703	7.69758	Dusp28	dual specificity phosphatase 28	NM_175118	RefSeq	Mus musculus dual specificity phosphatase 28 (Dusp28), mRNA.	FALSE
17215839	8.85338	8.98653	9.22868	9.1725	Rnpepl1	arginyl aminopeptidase (aminopeptidase B)-like 1	NM_181405	RefSeq	Mus musculus arginyl aminopeptidase (aminopeptidase B)-like 1 (Rnpepl1), mRNA.	FALSE
17215853	8.39538	8.22414	8.43033	8.32049	Capn10	calpain 10	ENSMUST00000027488	ENSEMBL	cdna:known chromosome:NCBIM37:1:94830953:94844518:1 gene:ENSMUSG00000026270 gene_biotype:protein_coding transcript_biotype:protein_coding	FALSE
17215873	6.23437	6.06378	6.40538	6.13473	Gpr35	G protein-coupled receptor 35	NM_022320	RefSeq	Mus musculus G protein-coupled receptor 35 (Gpr35), transcript variant 1, mRNA.	FALSE
17215879	5.9898	5.99292	6.06732	6.04073	Aqp12	aquaporin 12	NM_177587	RefSeq	Mus musculus aquaporin 12 (Aqp12), transcript variant 1, mRNA.	FALSE
17215885	5.47007	5.39928	5.63739	5.41222	Agxt	alanine-glyoxylate aminotransferase	ENSMUST00000027491	ENSEMBL	cdna:known chromosome:NCBIM37:1:95031822:95041984:1 gene:ENSMUSG00000026272 gene_biotype:protein_coding transcript_biotype:protein_coding	FALSE
17215899	6.94139	7.08815	7.099	6.96421	E030010N08Rik	RIKEN cDNA E030010N08 gene	AK086911	GenBank HTC	Mus musculus 0 day neonate lung cDNA, RIKEN full-length enriched library, clone:E030010N08 product:unclassifiable, full insert sequence.	FALSE
17215932	6.95959	7.07005	7.07299	7.45826	Sned1	sushi, nidogen and EGF-like domains 1	ENSMUST00000062202	ENSEMBL	cdna:known chromosome:NCBIM37:1:95132418:95197642:1 gene:ENSMUSG00000047793 gene_biotype:protein_coding transcript_biotype:protein_coding	FALSE
17215968	11.3911	11.3757	11.3554	11.394	Ppp1r7	protein phosphatase 1, regulatory (inhibitor) subunit 7	ENSMUST00000027494	ENSEMBL	cdna:known chromosome:NCBIM37:1:95239431:95270066:1 gene:ENSMUSG00000026275 gene_biotype:protein_coding transcript_biotype:protein_coding	FALSE
17215982	5.18896	5.06505	5.04162	5.09577	---	---	ENSMUST00000082455 // ENSMUST00000082455	ENSEMBL // ENSEMBL	ncrna:snRNA chromosome:NCBIM37:1:95259832:95259934:1 gene:ENSMUSG00000064389 gene_biotype:snRNA transcript_biotype:snRNA // ncrna:snRNA chromosome:NCBIM37:1:95259832:95259934:1 gene:ENSMUSG00000064389 gene_biotype:snRNA transcript_biotype:snRNA	FALSE // FALSE
17215984	6.32009	6.29623	6.41565	6.37587	Ano7	anoctamin 7	NM_207031	RefSeq	Mus musculus anoctamin 7 (Ano7), mRNA.	FALSE
17216010	12.0735	12.1962	12.0194	12.0843	---	---	ENSMUST00000096427	ENSEMBL	cdna:known chromosome:NCBIM37:1:95318265:95319065:1 gene:ENSMUSG00000090489 gene_biotype:protein_coding transcript_biotype:protein_coding	FALSE
17216012	11.8303	11.7293	11.728	11.7327	2013-09-02	septin 2	ENSMUST00000027495	ENSEMBL	cdna:known chromosome:NCBIM37:1:95375541:95406837:1 gene:ENSMUSG00000026276 gene_biotype:protein_coding transcript_biotype:protein_coding	FALSE
17216031	6.83469	7.35587	7.12135	7.31501	Farp2	FERM, RhoGEF and pleckstrin domain protein 2	NM_145519	RefSeq	Mus musculus FERM, RhoGEF and pleckstrin domain protein 2 (Farp2), mRNA.	FALSE
17216061	5.33929	5.16444	5.3128	4.97426	---	---	ENSMUST00000175543	ENSEMBL	ncrna:misc_RNA chromosome:NCBIM37:1:95549077:95549367:1 gene:ENSMUSG00000093284 gene_biotype:misc_RNA transcript_biotype:misc_RNA	FALSE
17216063	9.38594	9.69951	9.78569	9.62584	Bok	BCL2-related ovarian killer protein	NM_016778	RefSeq	Mus musculus BCL2-related ovarian killer protein (Bok), mRNA.	FALSE
17216070	9.31309	9.15733	9.18536	9.09475	Atg4b	autophagy related 4B, cysteine peptidase	ENSMUST00000027502	ENSEMBL	cdna:known chromosome:NCBIM37:1:95651482:95686011:1 gene:ENSMUSG00000026280 gene_biotype:protein_coding transcript_biotype:protein_coding	FALSE
17216087	10.387	10.5045	10.4267	10.486	Ing5	inhibitor of growth family, member 5	NM_025454	RefSeq	Mus musculus inhibitor of growth family, member 5 (Ing5), mRNA.	FALSE
17216096	8.35359	8.26066	8.3811	8.36479	D2hgdh	D-2-hydroxyglutarate dehydrogenase	ENSMUST00000112881	ENSEMBL	cdna:putative chromosome:NCBIM37:1:95721851:95748925:1 gene:ENSMUSG00000073609 gene_biotype:protein_coding transcript_biotype:protein_coding	FALSE
17216113	7.37292	7.23051	6.82472	7.23908	Gal3st2	galactose-3-O-sulfotransferase 2	NM_199366	RefSeq	Mus musculus galactose-3-O-sulfotransferase 2 (Gal3st2), mRNA.	FALSE
17216120	6.36567	6.34283	6.48442	6.11678	Gm9994	predicted gene 9994	ENSMUST00000069881	ENSEMBL	cdna:known chromosome:NCBIM37:1:95824364:95839221:1 gene:ENSMUSG00000056307 gene_biotype:protein_coding transcript_biotype:protein_coding	FALSE
17216127	6.98423	7.04277	7.02696	6.84997	Gm7889	predicted gene 7889	XM_980899	RefSeq	PREDICTED: Mus musculus predicted gene 7889 (Gm7889), mRNA.	FALSE
17216133	5.82938	5.76809	5.75005	5.63869	Gm6086	predicted gene 6086	NM_001039219	RefSeq	Mus musculus predicted gene 6086 (Gm6086), mRNA.	FALSE
17216144	6.71167	6.75828	6.76651	6.63494	Neu4	sialidase 4	NM_173772	RefSeq	Mus musculus sialidase 4 (Neu4), mRNA.	FALSE
17216153	4.43772	4.35642	4.33595	4.27846	4930440C22Rik	RIKEN cDNA 4930440C22 gene	NR_040473	RefSeq	Mus musculus RIKEN cDNA 4930440C22 gene (4930440C22Rik), non-coding RNA.	FALSE
17216158	8.21606	8.23909	8.32574	8.13566	Fam174a	family with sequence similarity 174, member A	NM_026321	RefSeq	Mus musculus family with sequence similarity 174, member A (Fam174a), mRNA.	FALSE
17216165	4.27166	4.34787	4.29378	4.02388	---	---	ENSMUST00000082527 // ENSMUST00000082527	ENSEMBL // ENSEMBL	ncrna:snRNA chromosome:NCBIM37:1:98513676:98513782:1 gene:ENSMUSG00000064461 gene_biotype:snRNA transcript_biotype:snRNA // ncrna:snRNA chromosome:NCBIM37:1:98513676:98513782:1 gene:ENSMUSG00000064461 gene_biotype:snRNA transcript_biotype:snRNA	FALSE // FALSE
17216167	3.78488	3.81055	3.7724	3.72036	---	---	ENSMUST00000104067	ENSEMBL	ncrna:snoRNA chromosome:NCBIM37:1:98658608:98658735:1 gene:ENSMUSG00000077255 gene_biotype:snoRNA transcript_biotype:snoRNA	FALSE
17216169	6.77431	6.70891	6.59619	6.6051	---	---	BC037518	GenBank	Mus musculus, clone IMAGE:1533345, mRNA.	FALSE
17216172	4.19904	4.16379	4.19859	4.14356	Gm7133	predicted gene 7133	XM_909031	RefSeq	PREDICTED: Mus musculus predicted gene 7133 (Gm7133), mRNA.	FALSE
17216186	4.05732	3.87782	4.03579	3.95287	Gm7135	predicted gene 7135	XM_001474984	RefSeq	PREDICTED: Mus musculus predicted gene 7135 (Gm7135), mRNA.	FALSE
17216201	8.24534	8.0801	8.11149	8.04065	Gin1	gypsy retrotransposon integrase 1	NM_026250	RefSeq	Mus musculus gypsy retrotransposon integrase 1 (Gin1), mRNA.	FALSE
17216215	4.98393	4.9158	4.97106	5.02374	---	---	ENSMUST00000158544 // ENSMUST00000158544	ENSEMBL // ENSEMBL	ncrna:misc_RNA chromosome:NCBIM37:1:99832977:99833288:1 gene:ENSMUSG00000089169 gene_biotype:misc_RNA transcript_biotype:misc_RNA // ncrna:misc_RNA chromosome:NCBIM37:1:99832977:99833288:1 gene:ENSMUSG00000089169 gene_biotype:misc_RNA transcript_biotype:misc_RNA	FALSE // FALSE
17216217	3.83593	3.71963	3.79439	3.67601	---	---	ENSMUST00000083987 // ENSMUST00000083987	ENSEMBL // ENSEMBL	ncrna:snRNA chromosome:NCBIM37:1:99946399:99946505:1 gene:ENSMUSG00000065921 gene_biotype:snRNA transcript_biotype:snRNA // ncrna:snRNA chromosome:NCBIM37:1:99946399:99946505:1 gene:ENSMUSG00000065921 gene_biotype:snRNA transcript_biotype:snRNA	FALSE // FALSE
17216219	4.35926	4.4053	4.36658	4.47452	1810006J02Rik	RIKEN cDNA 1810006J02 gene	NR_040439	RefSeq	Mus musculus RIKEN cDNA 1810006J02 gene (1810006J02Rik), non-coding RNA.	FALSE
17216223	4.73062	4.9125	4.80914	4.79502	Slco6d1	solute carrier organic anion transporter family, member 6d1	NM_027584	RefSeq	Mus musculus solute carrier organic anion transporter family, member 6d1 (Slco6d1), transcript variant 1, mRNA.	FALSE
17216240	4.45439	4.58509	4.63622	4.60349	---	---	ENSMUST00000103860 // ENSMUST00000103860	ENSEMBL // ENSEMBL	ncrna:miRNA chromosome:NCBIM37:1:100446028:100446137:1 gene:ENSMUSG00000077048 gene_biotype:miRNA transcript_biotype:miRNA // ncrna:miRNA chromosome:NCBIM37:1:100446028:100446137:1 gene:ENSMUSG00000077048 gene_biotype:miRNA transcript_biotype:miRNA	FALSE // FALSE
17216242	3.8386	3.83563	3.94196	3.86222	---	---	ENSMUST00000157179 // ENSMUST00000157179	ENSEMBL // ENSEMBL	ncrna:snRNA chromosome:NCBIM37:1:100913941:100914040:1 gene:ENSMUSG00000087804 gene_biotype:snRNA transcript_biotype:snRNA // ncrna:snRNA chromosome:NCBIM37:1:100913941:100914040:1 gene:ENSMUSG00000087804 gene_biotype:snRNA transcript_biotype:snRNA	FALSE // FALSE
17216244	4.21894	4.35529	4.36843	4.1549	Gm20253	predicted gene, 20253	XR_106078	RefSeq	PREDICTED: Mus musculus predicted gene, 20253 (Gm20253), miscRNA.	FALSE
17216246	4.98937	5.10989	4.91438	5.05942	Cntnap5b	contactin associated protein-like 5B	NM_172851	RefSeq	Mus musculus contactin associated protein-like 5B (Cntnap5b), mRNA.	FALSE
17216272	8.84855	8.9314	9.1108	9.02731	---	---	ENSMUST00000103851 // ENSMUST00000103851	ENSEMBL // ENSEMBL	ncrna:miRNA chromosome:NCBIM37:1:102758370:102758478:1 gene:ENSMUSG00000077039 gene_biotype:miRNA transcript_biotype:miRNA // ncrna:miRNA chromosome:NCBIM37:1:102758370:102758478:1 gene:ENSMUSG00000077039 gene_biotype:miRNA transcript_biotype:miRNA	FALSE // FALSE
17216274	4.28138	4.33673	4.35114	4.34065	Gm20268	predicted gene, 20268	NR_037989	RefSeq	Mus musculus predicted gene, 20268 (Gm20268), non-coding RNA.	FALSE
17216278	4.43337	4.39646	4.48989	4.3561	---	---	ENSMUST00000157536	ENSEMBL	ncrna:misc_RNA chromosome:NCBIM37:1:106382534:106382863:1 gene:ENSMUSG00000088161 gene_biotype:misc_RNA transcript_biotype:misc_RNA	FALSE
17216280	5.3967	5.36915	5.54023	5.31898	Cdh20	cadherin 20	ENSMUST00000062528	ENSEMBL	cdna:known chromosome:NCBIM37:1:106665106:106892058:1 gene:ENSMUSG00000050840 gene_biotype:protein_coding transcript_biotype:protein_coding	FALSE
17216296	6.7069	6.60321	6.51141	6.58807	Rnf152	ring finger protein 152	NM_178779	RefSeq	Mus musculus ring finger protein 152 (Rnf152), transcript variant 1, mRNA.	FALSE
17216301	7.40715	7.13765	7.50812	7.20559	---	---	ENSMUST00000103811	ENSEMBL	ncrna:miRNA chromosome:NCBIM37:1:107471264:107471359:1 gene:ENSMUSG00000076999 gene_biotype:miRNA transcript_biotype:miRNA	FALSE
17216303	9.9551	9.92306	9.83279	9.92688	2310035C23Rik	RIKEN cDNA 2310035C23 gene	NM_173187	RefSeq	Mus musculus RIKEN cDNA 2310035C23 gene (2310035C23Rik), transcript variant 1, mRNA.	FALSE
17216339	6.28946	6.62042	6.38221	6.60909	Tnfrsf11a	tumor necrosis factor receptor superfamily, member 11a	NM_009399	RefSeq	Mus musculus tumor necrosis factor receptor superfamily, member 11a (Tnfrsf11a), mRNA.	FALSE
17216351	4.93004	4.90346	4.90306	4.90362	---	---	ENSMUST00000158581 // ENSMUST00000158581	ENSEMBL // ENSEMBL	ncrna:snRNA chromosome:NCBIM37:1:107842131:107842237:1 gene:ENSMUSG00000089206 gene_biotype:snRNA transcript_biotype:snRNA // ncrna:snRNA chromosome:NCBIM37:1:107842131:107842237:1 gene:ENSMUSG00000089206 gene_biotype:snRNA transcript_biotype:snRNA	FALSE // FALSE
17216353	9.24694	9.17847	9.16804	9.16451	Zcchc2	zinc finger, CCHC domain containing 2	NM_001122675	RefSeq	Mus musculus zinc finger, CCHC domain containing 2 (Zcchc2), transcript variant B, mRNA.	FALSE
17216373	8.86371	9.00115	9.00816	9.00666	Phlpp1	PH domain and leucine rich repeat protein phosphatase 1	ENSMUST00000061047	ENSEMBL	cdna:known chromosome:NCBIM37:1:108068329:108290827:1 gene:ENSMUSG00000044340 gene_biotype:protein_coding transcript_biotype:protein_coding	FALSE
17216395	4.76362	4.85681	4.95547	4.85702	Bcl2	B cell leukemia/lymphoma 2	NM_009741	RefSeq	Mus musculus B cell leukemia/lymphoma 2 (Bcl2), transcript variant 1, mRNA.	FALSE
17216402	6.11661	5.69872	5.67196	5.49321	Serpinb5	serine (or cysteine) peptidase inhibitor, clade B, member 5	ENSMUST00000112730	ENSEMBL	cdna:known chromosome:NCBIM37:1:108757780:108779925:1 gene:ENSMUSG00000067006 gene_biotype:protein_coding transcript_biotype:protein_coding	FALSE
17216412	4.81242	4.70296	4.74288	4.85606	Serpinb12	serine (or cysteine) peptidase inhibitor, clade B (ovalbumin), member 12	NM_027971	RefSeq	Mus musculus serine (or cysteine) peptidase inhibitor, clade B (ovalbumin), member 12 (Serpinb12), transcript variant 1, mRNA.	FALSE
17216425	4.24665	4.32506	4.41553	4.43136	Serpinb13	serine (or cysteine) peptidase inhibitor, clade B (ovalbumin), member 13	NM_172852	RefSeq	Mus musculus serine (or cysteine) peptidase inhibitor, clade B (ovalbumin), member 13 (Serpinb13), mRNA.	FALSE
17216436	4.98192	4.91456	4.90493	4.88842	Serpinb11	serine (or cysteine) peptidase inhibitor, clade B (ovalbumin), member 11	ENSMUST00000027566	ENSEMBL	cdna:known chromosome:NCBIM37:1:109258506:109277052:1 gene:ENSMUSG00000026327 gene_biotype:protein_coding transcript_biotype:protein_coding	FALSE
17216447	4.47272	4.40184	4.4036	4.39844	Serpinb7	serine (or cysteine) peptidase inhibitor, clade B, member 7	NM_027548	RefSeq	Mus musculus serine (or cysteine) peptidase inhibitor, clade B, member 7 (Serpinb7), mRNA.	FALSE
17216458	4.89054	4.97567	4.84518	5.08904	Serpinb2	serine (or cysteine) peptidase inhibitor, clade B, member 2	NM_011111	RefSeq	Mus musculus serine (or cysteine) peptidase inhibitor, clade B, member 2 (Serpinb2), transcript variant 1, mRNA.	FALSE
17216469	5.00022	4.94033	5.06758	4.8766	Serpinb10	serine (or cysteine) peptidase inhibitor, clade B (ovalbumin), member 10	NM_198028	RefSeq	Mus musculus serine (or cysteine) peptidase inhibitor, clade B (ovalbumin), member 10 (Serpinb10), transcript variant 1, mRNA.	FALSE
17216478	5.85293	6.27982	6.32186	6.38402	Serpinb8	serine (or cysteine) peptidase inhibitor, clade B, member 8	NM_011459	RefSeq	Mus musculus serine (or cysteine) peptidase inhibitor, clade B, member 8 (Serpinb8), transcript variant 1, mRNA.	FALSE
17216490	5.86063	5.7143	5.76318	5.84767	---	---	ENSMUST00000153774 // ENSMUST00000153774	ENSEMBL // ENSEMBL	havana:lincRNA chromosome:NCBIM37:1:109583585:109590091:1 gene:ENSMUSG00000086161 gene_biotype:lincRNA transcript_biotype:lincRNA // havana:lincRNA chromosome:NCBIM37:1:109583585:109590091:1 gene:ENSMUSG00000086161 gene_biotype:lincRNA transcript_biotype:lincRNA	FALSE // FALSE
17216494	3.8955	3.89117	3.97664	3.92358	---	---	ENSMUST00000104049	ENSEMBL	ncrna:snoRNA chromosome:NCBIM37:1:109789551:109789682:1 gene:ENSMUSG00000077237 gene_biotype:snoRNA transcript_biotype:snoRNA	FALSE
17216496	4.59434	4.45298	4.99256	4.62895	---	---	ENSMUST00000122792 // ENSMUST00000122792	ENSEMBL // ENSEMBL	ncrna:misc_RNA chromosome:NCBIM37:1:111701337:111701621:1 gene:ENSMUSG00000084741 gene_biotype:misc_RNA transcript_biotype:misc_RNA // ncrna:misc_RNA chromosome:NCBIM37:1:111701337:111701621:1 gene:ENSMUSG00000084741 gene_biotype:misc_RNA transcript_biotype:misc_RNA	FALSE // FALSE
17216498	5.76323	5.80433	5.84542	5.86835	Cdh7	cadherin 7, type 2	ENSMUST00000112701	ENSEMBL	cdna:known chromosome:NCBIM37:1:111879287:112036734:1 gene:ENSMUSG00000026312 gene_biotype:protein_coding transcript_biotype:protein_coding	FALSE
17216525	5.52646	5.28815	5.41242	5.40593	---	---	ENSMUST00000158066	ENSEMBL	ncrna:snoRNA chromosome:NCBIM37:1:114364488:114364623:1 gene:ENSMUSG00000088691 gene_biotype:snoRNA transcript_biotype:snoRNA	FALSE
17216527	5.39315	5.44059	5.67265	5.41156	Cntnap5a	contactin associated protein-like 5A	NM_001077425	RefSeq	Mus musculus contactin associated protein-like 5A (Cntnap5a), mRNA.	FALSE
17216554	4.73026	4.49126	4.08145	4.8317	---	---	ENSMUST00000083931 // ENSMUST00000083931	ENSEMBL // ENSEMBL	ncrna:snRNA chromosome:NCBIM37:1:119432878:119433041:1 gene:ENSMUSG00000065865 gene_biotype:snRNA transcript_biotype:snRNA // ncrna:snRNA chromosome:NCBIM37:1:119432878:119433041:1 gene:ENSMUSG00000065865 gene_biotype:snRNA transcript_biotype:snRNA	FALSE // FALSE
17216556	4.27823	4.2864	4.11808	4.07821	Gm7145 // Gm7145	predicted gene 7145 // predicted gene 7145	XM_003689328 // XM_003689328	RefSeq // RefSeq	PREDICTED: Mus musculus predicted gene 7145 (Gm7145), mRNA. // PREDICTED: Mus musculus predicted gene 7145 (Gm7145), mRNA.	FALSE // FALSE
17216563	11.1637	11.2118	11.1095	11.455	Mki67ip	Mki67 (FHA domain) interacting nucleolar phosphoprotein	NM_026472	RefSeq	Mus musculus Mki67 (FHA domain) interacting nucleolar phosphoprotein (Mki67ip), mRNA.	FALSE
17216574	10.7518	10.986	10.9319	11.1562	Clasp1	CLIP associating protein 1	NM_001081276	RefSeq	Mus musculus CLIP associating protein 1 (Clasp1), transcript variant 1, mRNA.	FALSE
17216620	11.8706	11.5307	11.4887	11.4043	Tfcp2l1	transcription factor CP2-like 1	NM_023755	RefSeq	Mus musculus transcription factor CP2-like 1 (Tfcp2l1), mRNA.	FALSE
17216638	8.2977	8.43775	8.40129	8.2333	Tmem185b	transmembrane protein 185B	NM_146103	RefSeq	Mus musculus transmembrane protein 185B (Tmem185b), mRNA.	FALSE
17216640	4.737	4.79609	4.90365	4.74639	---	---	ENSMUST00000122556 // ENSMUST00000122556	ENSEMBL // ENSEMBL	ncrna:snRNA chromosome:NCBIM37:1:121426788:121426891:1 gene:ENSMUSG00000084505 gene_biotype:snRNA transcript_biotype:snRNA // ncrna:snRNA chromosome:NCBIM37:1:121426788:121426891:1 gene:ENSMUSG00000084505 gene_biotype:snRNA transcript_biotype:snRNA	FALSE // FALSE
17216642	5.24134	5.2043	5.25563	5.33253	Sctr	secretin receptor	NM_001012322	RefSeq	Mus musculus secretin receptor (Sctr), mRNA.	FALSE
17216659	5.98135	6.01593	6.39835	6.11769	3110009E18Rik	RIKEN cDNA 3110009E18 gene	NM_028439	RefSeq	Mus musculus RIKEN cDNA 3110009E18 gene (3110009E18Rik), transcript variant 1, mRNA.	FALSE
17216671	6.82096	6.86257	6.85668	6.81904	C1ql2	complement component 1, q subcomponent-like 2	NM_207233	RefSeq	Mus musculus complement component 1, q subcomponent-like 2 (C1ql2), mRNA.	FALSE
17216676	6.61517	6.94957	6.95668	6.906	En1	engrailed 1	ENSMUST00000079721	ENSEMBL	cdna:known chromosome:NCBIM37:1:122498995:122505873:1 gene:ENSMUSG00000058665 gene_biotype:protein_coding transcript_biotype:protein_coding	FALSE
17216683	6.1231	6.16298	6.30832	6.14167	B230209K01Rik	RIKEN cDNA B230209K01 gene	NR_038008	RefSeq	Mus musculus RIKEN cDNA B230209K01 gene (B230209K01Rik), non-coding RNA.	FALSE
17216690	8.17766	7.97689	8.04952	7.98548	Ccdc93	coiled-coil domain containing 93	NM_001025156	RefSeq	Mus musculus coiled-coil domain containing 93 (Ccdc93), transcript variant 1, mRNA.	FALSE
17216718	7.02745	6.92894	6.79465	7.18506	Ddx18 // Ddx18	DEAD (Asp-Glu-Ala-Asp) box polypeptide 18 // DEAD (Asp-Glu-Ala-Asp) box polypeptide 18	ENSMUST00000148809 // ENSMUST00000148809	ENSEMBL // ENSEMBL	cdna:known chromosome:NCBIM37:1:123451723:123455792:-1 gene:ENSMUSG00000001674 gene_biotype:protein_coding transcript_biotype:retained_intron // cdna:known chromosome:NCBIM37:1:123451723:123455792:-1 gene:ENSMUSG00000001674 gene_biotype:protein_coding transcript_biotype:retained_intron	FALSE // FALSE
17216721	4.96708	4.91949	4.97263	5.13911	---	---	ENSMUST00000158649 // ENSMUST00000158649	ENSEMBL // ENSEMBL	ncrna:snRNA chromosome:NCBIM37:1:124407126:124407274:1 gene:ENSMUSG00000089274 gene_biotype:snRNA transcript_biotype:snRNA // ncrna:snRNA chromosome:NCBIM37:1:124407126:124407274:1 gene:ENSMUSG00000089274 gene_biotype:snRNA transcript_biotype:snRNA	FALSE // FALSE
17216723	4.23393	4.10182	4.15918	4.12108	---	---	ENSMUST00000158565	ENSEMBL	ncrna:snoRNA chromosome:NCBIM37:1:124449750:124449893:1 gene:ENSMUSG00000089190 gene_biotype:snoRNA transcript_biotype:snoRNA	FALSE
17216727	9.03375	9.20013	9.41807	9.36293	Slc35f5	solute carrier family 35, member F5	NM_028787	RefSeq	Mus musculus solute carrier family 35, member F5 (Slc35f5), mRNA.	FALSE
17216745	6.05485	6.7136	6.60161	6.76704	Gpr39	G protein-coupled receptor 39	NM_027677	RefSeq	Mus musculus G protein-coupled receptor 39 (Gpr39), mRNA.	FALSE
17216753	8.14679	8.35887	8.37246	8.26016	Mgat5	mannoside acetylglucosaminyltransferase 5	NM_145128	RefSeq	Mus musculus mannoside acetylglucosaminyltransferase 5 (Mgat5), mRNA.	FALSE
17216775	5.02356	5.04982	4.92463	4.90145	---	---	ENSMUST00000175405	ENSEMBL	ncrna:snoRNA chromosome:NCBIM37:1:129228389:129228518:1 gene:ENSMUSG00000093146 gene_biotype:snoRNA transcript_biotype:snoRNA	FALSE
17216777	8.01365	8.0309	7.98387	7.97029	---	---	ENSMUST00000083753	ENSEMBL	ncrna:snoRNA chromosome:NCBIM37:1:129271708:129271816:1 gene:ENSMUSG00000065687 gene_biotype:snoRNA transcript_biotype:snoRNA	FALSE
17216779	5.38176	5.38657	5.33585	5.45367	Acmsd	amino carboxymuconate semialdehyde decarboxylase	NM_001033041	RefSeq	Mus musculus amino carboxymuconate semialdehyde decarboxylase (Acmsd), mRNA.	FALSE
17216792	10.9769	10.8345	10.8781	10.7958	Ccnt2	cyclin T2	ENSMUST00000027587	ENSEMBL	cdna:known chromosome:NCBIM37:1:129670741:129704638:1 gene:ENSMUSG00000026349 gene_biotype:protein_coding transcript_biotype:protein_coding	FALSE
17216809	8.85939	8.75461	8.76869	8.9059	Rab3gap1	RAB3 GTPase activating protein subunit 1	NM_178690	RefSeq	Mus musculus RAB3 GTPase activating protein subunit 1 (Rab3gap1), mRNA.	FALSE
17216834	13.2924	13.3303	13.3385	13.2958	Rpl28	ribosomal protein L28	NM_009081	RefSeq	Mus musculus ribosomal protein L28 (Rpl28), mRNA.	FALSE
17216836	11.0195	10.9768	10.8485	10.9144	R3hdm1	R3H domain 1 (binds single-stranded nucleic acids)	NM_181750	RefSeq	Mus musculus R3H domain 1 (binds single-stranded nucleic acids) (R3hdm1), mRNA.	FALSE
17216868	4.86407	5.1541	5.08134	4.99899	Mir128-1	microRNA 128-1	NR_029543	RefSeq	Mus musculus microRNA 128-1 (Mir128-1), microRNA.	FALSE
17216870	9.90644	10.029	9.93873	10.0309	Ubxn4	UBX domain protein 4	NM_026390	RefSeq	Mus musculus UBX domain protein 4 (Ubxn4), mRNA.	FALSE
17216886	6.27169	6.39926	6.15416	6.22189	---	---	ENSMUST00000157571	ENSEMBL	ncrna:snoRNA chromosome:NCBIM37:1:130386617:130386750:1 gene:ENSMUSG00000088196 gene_biotype:snoRNA transcript_biotype:snoRNA	FALSE
17216888	5.70376	5.58259	5.72749	5.69472	Thsd7b	thrombospondin, type I, domain containing 7B	NM_172485	RefSeq	Mus musculus thrombospondin, type I, domain containing 7B (Thsd7b), mRNA.	FALSE
17216926	5.37701	5.34562	5.21812	5.41423	---	---	ENSMUST00000143266	ENSEMBL	cdna:known chromosome:NCBIM37:1:132319401:132334491:1 gene:ENSMUSG00000087691 gene_biotype:antisense transcript_biotype:antisense	FALSE
17216931	4.44147	4.49274	4.51251	4.54142	---	---	AK082696	GenBank HTC	Mus musculus 0 day neonate cerebellum cDNA, RIKEN full-length enriched library, clone:C230089M12 product:unclassifiable, full insert sequence.	FALSE
17216937	8.28211	8.11472	8.16533	7.99647	Yod1	YOD1 OTU deubiquitinating enzyme 1 homologue (S. cerevisiae)	NM_178691	RefSeq	Mus musculus YOD1 OTU deubiquitinating enzyme 1 homologue (S. cerevisiae) (Yod1), mRNA.	FALSE
17216942	7.81881	7.82613	7.8889	7.72586	AA986860	expressed sequence AA986860	NM_177604	RefSeq	Mus musculus expressed sequence AA986860 (AA986860), mRNA.	FALSE
17216949	5.63602	5.54444	5.35468	5.64485	Fcamr	Fc receptor, IgA, IgM, high affinity	NM_001170632	RefSeq	Mus musculus Fc receptor, IgA, IgM, high affinity (Fcamr), transcript variant 1, mRNA.	FALSE
17216960	6.34303	6.30219	6.30801	6.22596	Pigr	polymeric immunoglobulin receptor	NM_011082	RefSeq	Mus musculus polymeric immunoglobulin receptor (Pigr), mRNA.	FALSE
17216976	6.18765	6.14714	6.27517	6.17239	Faim3	Fas apoptotic inhibitory molecule 3	ENSMUST00000038829	ENSEMBL	cdna:known chromosome:NCBIM37:1:132762246:132777367:1 gene:ENSMUSG00000042474 gene_biotype:protein_coding transcript_biotype:protein_coding	FALSE
17216990	5.33125	5.36312	5.32608	5.32038	Il10	interleukin 10	NM_010548	RefSeq	Mus musculus interleukin 10 (Il10), mRNA.	FALSE
17216998	10.2257	10.0983	10.1173	10.1399	Eif2d	eukaryotic translation initiation factor 2D	NM_001136070	RefSeq	Mus musculus eukaryotic translation initiation factor 2D (Eif2d), transcript variant 1, mRNA.	FALSE
17217022	7.93081	7.70986	7.58538	7.51104	Fam72a	family with sequence similarity 72, member A	BC090647	GenBank	Mus musculus RIKEN cDNA 2700049P18 gene, mRNA (cDNA clone MGC:116018 IMAGE:30633261), complete cds.	FALSE
17217030	5.96964	5.93075	6.0746	6.16001	Avpr1b	arginine vasopressin receptor 1B	NM_011924	RefSeq	Mus musculus arginine vasopressin receptor 1B (Avpr1b), mRNA.	FALSE
17217035	5.43492	5.55538	5.48585	5.48971	Ctse	cathepsin E	NM_007799	RefSeq	Mus musculus cathepsin E (Ctse), mRNA.	FALSE
17217048	6.37762	6.9456	6.72955	6.87843	5430435G22Rik	RIKEN cDNA 5430435G22 gene	ENSMUST00000064679	ENSEMBL	cdna:known chromosome:NCBIM37:1:133585272:133610119:1 gene:ENSMUSG00000052688 gene_biotype:protein_coding transcript_biotype:protein_coding	FALSE
17217058	7.87995	7.92332	7.85437	8.04249	Slc26a9	solute carrier family 26, member 9	ENSMUST00000049027	ENSEMBL	cdna:known chromosome:NCBIM37:1:133640599:133668081:1 gene:ENSMUSG00000042268 gene_biotype:protein_coding transcript_biotype:protein_coding	FALSE
17217083	7.744	7.21302	7.41826	7.20504	Pm20d1	peptidase M20 domain containing 1	NM_178079	RefSeq	Mus musculus peptidase M20 domain containing 1 (Pm20d1), mRNA.	FALSE
17217101	9.29499	9.22186	9.24015	9.15245	Slc41a1	solute carrier family 41, member 1	NM_173865	RefSeq	Mus musculus solute carrier family 41, member 1 (Slc41a1), mRNA.	FALSE
17217116	7.86783	7.55144	7.72825	7.47531	Rab7l1	RAB7, member RAS oncogene family-like 1	ENSMUST00000112386	ENSEMBL	cdna:known chromosome:NCBIM37:1:133763801:133769316:1 gene:ENSMUSG00000026433 gene_biotype:protein_coding transcript_biotype:protein_coding	FALSE
17217127	12.0426	12.0567	11.9085	11.9758	Nucks1	nuclear casein kinase and cyclin-dependent kinase substrate 1	NM_175294	RefSeq	Mus musculus nuclear casein kinase and cyclin-dependent kinase substrate 1 (Nucks1), transcript variant 1, mRNA.	FALSE
17217136	6.86933	6.72216	6.72531	6.61524	Slc45a3	solute carrier family 45, member 3	NM_145977	RefSeq	Mus musculus solute carrier family 45, member 3 (Slc45a3), mRNA.	FALSE
17217145	8.04352	8.06907	8.26503	8.19433	Elk4	ELK4, member of ETS oncogene family	NM_007923	RefSeq	Mus musculus ELK4, member of ETS oncogene family (Elk4), mRNA.	FALSE
17217155	6.5827	6.47118	6.50817	6.58479	Mfsd4 // Mfsd4	major facilitator superfamily domain containing 4 // major facilitator superfamily domain containing 4	NM_172510 // NM_172510	RefSeq // RefSeq	Mus musculus major facilitator superfamily domain containing 4 (Mfsd4), transcript variant a, mRNA. // Mus musculus major facilitator superfamily domain containing 4 (Mfsd4), transcript variant a, mRNA.	FALSE // FALSE
17217158	4.5141	4.51057	4.64644	4.92037	---	---	ENSMUST00000158154 // ENSMUST00000158154	ENSEMBL // ENSEMBL	ncrna:snRNA chromosome:NCBIM37:1:133997216:133997331:1 gene:ENSMUSG00000088779 gene_biotype:snRNA transcript_biotype:snRNA // ncrna:snRNA chromosome:NCBIM37:1:133997216:133997331:1 gene:ENSMUSG00000088779 gene_biotype:snRNA transcript_biotype:snRNA	FALSE // FALSE
17217160	6.08907	6.12277	6.32414	6.18665	Lemd1	LEM domain containing 1	NM_001033250	RefSeq	Mus musculus LEM domain containing 1 (Lemd1), mRNA.	FALSE
17217169	6.69894	6.81632	6.19875	6.75836	Mir135b	microRNA 135b	NR_029777	RefSeq	Mus musculus microRNA 135b (Mir135b), microRNA.	FALSE
17217171	8.65246	8.71263	8.78688	8.78513	---	---	ENSMUST00000167128	ENSEMBL	cdna:pseudogene chromosome:NCBIM37:1:134181024:134181386:1 gene:ENSMUSG00000089808 gene_biotype:pseudogene transcript_biotype:transcribed_processed_pseudogene	FALSE
17217174	7.13904	8.02751	7.8676	8.22599	Klhdc8a	kelch domain containing 8A	NM_144810	RefSeq	Mus musculus kelch domain containing 8A (Klhdc8a), mRNA.	FALSE
17217182	8.36711	8.52129	8.62933	8.4307	Nuak2	NUAK family, SNF1-like kinase, 2	NM_001195025	RefSeq	Mus musculus NUAK family, SNF1-like kinase, 2 (Nuak2), transcript variant A, mRNA.	FALSE
17217193	6.09746	5.93918	5.97084	5.99695	Tmcc2	transmembrane and coiled-coil domains 2	NM_178874	RefSeq	Mus musculus transmembrane and coiled-coil domains 2 (Tmcc2), mRNA.	FALSE
17217197	8.11503	7.91609	7.93481	7.96294	Dstyk	dual serine/threonine and tyrosine protein kinase	NM_172516	RefSeq	Mus musculus dual serine/threonine and tyrosine protein kinase (Dstyk), mRNA.	FALSE
17217216	10.7356	10.3692	10.4544	10.3241	Rbbp5	retinoblastoma binding protein 5	NM_172517	RefSeq	Mus musculus retinoblastoma binding protein 5 (Rbbp5), mRNA.	FALSE
17217232	7.42676	6.71836	6.84097	6.62281	Tmem81	transmembrane protein 81	NM_029025	RefSeq	Mus musculus transmembrane protein 81 (Tmem81), mRNA.	FALSE
17217237	6.85348	7.02794	6.87422	6.86445	Gm10538	predicted gene 10538	NR_045892	RefSeq	Mus musculus predicted gene 10538 (Gm10538), non-coding RNA.	FALSE
17217241	7.65843	7.67665	7.71325	7.75588	Lrrn2	leucine rich repeat protein 2, neuronal	NM_010732	RefSeq	Mus musculus leucine rich repeat protein 2, neuronal (Lrrn2), mRNA.	FALSE
17217247	8.32251	8.10168	8.23599	8.15282	Pik3c2b	phosphoinositide-3-kinase, class 2, beta polypeptide	NM_001099276	RefSeq	Mus musculus phosphoinositide-3-kinase, class 2, beta polypeptide (Pik3c2b), mRNA.	FALSE
17217283	11.3554	11.2641	11.4123	11.347	Ppp1r15b	protein phosphatase 1, regulatory (inhibitor) subunit 15b	NM_133819	RefSeq	Mus musculus protein phosphatase 1, regulatory (inhibitor) subunit 15b (Ppp1r15b), mRNA.	FALSE
17217291	7.06938	7.20747	7.19712	7.13657	Plekha6	pleckstrin homology domain containing, family A member 6	NM_182930	RefSeq	Mus musculus pleckstrin homology domain containing, family A member 6 (Plekha6), transcript variant 1, mRNA.	FALSE
17217321	6.67858	6.7511	6.79061	6.94842	Golt1a	golgi transport 1 homolog A (S. cerevisiae)	NM_026680	RefSeq	Mus musculus golgi transport 1 homolog A (S. cerevisiae) (Golt1a), mRNA.	FALSE
17217329	5.70525	5.46056	5.46056	5.65961	Kiss1	KiSS-1 metastasis-suppressor	ENSMUST00000007433	ENSEMBL	cdna:known chromosome:NCBIM37:1:135218452:135226478:1 gene:ENSMUSG00000091251 gene_biotype:protein_coding transcript_biotype:protein_coding	FALSE
17217335	5.626	5.34472	5.46156	5.57679	Ren1	renin 1 structural	NM_031192	RefSeq	Mus musculus renin 1 structural (Ren1), mRNA.	FALSE
17217350	8.14903	7.78834	7.85063	7.81978	Etnk2	ethanolamine kinase 2	NM_175443	RefSeq	Mus musculus ethanolamine kinase 2 (Etnk2), mRNA.	FALSE
17217364	3.87464	3.83689	3.80169	3.76247	---	---	ENSMUST00000082880	ENSEMBL	ncrna:snoRNA chromosome:NCBIM37:1:135497800:135497932:1 gene:ENSMUSG00000064814 gene_biotype:snoRNA transcript_biotype:snoRNA	FALSE
17217366	6.29665	6.1337	6.30614	6.1803	---	---	AK132893	GenBank HTC	Mus musculus adult male testis cDNA, RIKEN full-length enriched library, clone:4930502C10 product:unclassifiable, full insert sequence.	FALSE
17217369	6.1284	6.15809	6.14421	6.29265	Prelp	proline arginine-rich end leucine-rich repeat	NM_054077	RefSeq	Mus musculus proline arginine-rich end leucine-rich repeat (Prelp), mRNA.	FALSE
17217373	7.47147	8.7617	8.29495	8.89375	Fmod	fibromodulin	ENSMUST00000048183	ENSEMBL	cdna:known chromosome:NCBIM37:1:135933831:135944854:1 gene:ENSMUSG00000041559 gene_biotype:protein_coding transcript_biotype:protein_coding	FALSE
17217380	11.632	11.6566	11.5919	11.4985	Gm8618	predicted gene 8618	ENSMUST00000097570	ENSEMBL	cdna:known chromosome:NCBIM37:1:136005915:136006417:1 gene:ENSMUSG00000073559 gene_biotype:protein_coding transcript_biotype:protein_coding	FALSE
17217383	6.20196	6.15435	6.37201	6.31661	Chit1	chitinase 1 (chitotriosidase)	ENSMUST00000159963	ENSEMBL	cdna:known chromosome:NCBIM37:1:136007819:136048117:1 gene:ENSMUSG00000026450 gene_biotype:protein_coding transcript_biotype:protein_coding	FALSE
17217399	6.51876	6.69955	6.99427	6.48493	Chi3l1	chitinase 3-like 1	NM_007695	RefSeq	Mus musculus chitinase 3-like 1 (Chi3l1), mRNA.	FALSE
17217415	5.81309	5.84849	5.7947	5.84666	Mybph	myosin binding protein H	NM_016749	RefSeq	Mus musculus myosin binding protein H (Mybph), mRNA.	FALSE
17217428	7.6995	7.53109	7.80945	7.75258	Myog	myogenin	NM_031189	RefSeq	Mus musculus myogenin (Myog), mRNA.	FALSE
17217434	5.20961	5.30923	5.36493	5.34795	4933406M09Rik	RIKEN cDNA 4933406M09 gene	NM_173771	RefSeq	Mus musculus RIKEN cDNA 4933406M09 gene (4933406M09Rik), mRNA.	FALSE
17217440	9.93874	9.87527	10.0406	9.94454	Cyb5r1	cytochrome b5 reductase 1	ENSMUST00000027726	ENSEMBL	cdna:known chromosome:NCBIM37:1:136302358:136308317:1 gene:ENSMUSG00000026456 gene_biotype:protein_coding transcript_biotype:protein_coding	FALSE
17217455	11.447	11.4192	11.5403	11.4281	Adipor1	adiponectin receptor 1	ENSMUST00000112237	ENSEMBL	cdna:known chromosome:NCBIM37:1:136312033:136329925:1 gene:ENSMUSG00000026457 gene_biotype:protein_coding transcript_biotype:protein_coding	FALSE
17217469	8.83442	8.61686	8.70674	8.65689	Klhl12	kelch-like 12 (Drosophila)	NM_153128	RefSeq	Mus musculus kelch-like 12 (Drosophila) (Klhl12), mRNA.	FALSE
17217487	10.3269	10.1704	10.361	10.3197	Rabif	RAB interacting factor	ENSMUST00000047978	ENSEMBL	cdna:known chromosome:NCBIM37:1:136391225:136405351:1 gene:ENSMUSG00000042229 gene_biotype:protein_coding transcript_biotype:protein_coding	FALSE
17217495	6.17084	5.73572	6.12597	6.02391	---	---	ENSMUST00000104014	ENSEMBL	ncrna:snoRNA chromosome:NCBIM37:1:136401915:136402040:1 gene:ENSMUSG00000077202 gene_biotype:snoRNA transcript_biotype:snoRNA	FALSE
17217497	6.60998	6.13125	6.58502	6.26372	LOC100503055	60S ribosomal protein L29-like	XM_003086155	RefSeq	PREDICTED: Mus musculus 60S ribosomal protein L29-like (LOC100503055), mRNA.	FALSE
17217500	11.8304	11.6706	11.7016	11.7323	Kdm5b	lysine (K)-specific demethylase 5B	NM_152895	RefSeq	Mus musculus lysine (K)-specific demethylase 5B (Kdm5b), mRNA.	FALSE
17217536	6.78564	6.97453	6.99741	6.99219	Syt2	synaptotagmin II	NM_009307	RefSeq	Mus musculus synaptotagmin II (Syt2), mRNA.	FALSE
17217552	9.80842	9.29589	9.40302	9.06017	Ube2t	ubiquitin-conjugating enzyme E2T (putative)	NM_026024	RefSeq	Mus musculus ubiquitin-conjugating enzyme E2T (putative) (Ube2t), mRNA.	FALSE
17217562	7.48104	7.03363	7.1349	6.82503	Gm10535	predicted gene 10535	AK134881	GenBank HTC	Mus musculus adult male olfactory brain cDNA, RIKEN full-length enriched library, clone:6430503F05 product:hypothetical protein, full insert sequence.	FALSE
17217566	7.18651	6.90725	6.64626	6.91609	Ptpn7	protein tyrosine phosphatase, non-receptor type 7	NM_177081	RefSeq	Mus musculus protein tyrosine phosphatase, non-receptor type 7 (Ptpn7), mRNA.	FALSE
17217580	11.1552	10.9331	10.8883	10.9643	Arl8a	ADP-ribosylation factor-like 8A	NM_026823	RefSeq	Mus musculus ADP-ribosylation factor-like 8A (Arl8a), mRNA.	FALSE
17217590	4.86613	4.83624	4.75952	4.87885	---	---	AK164855	GenBank HTC	Mus musculus 15 days embryo head cDNA, RIKEN full-length enriched library, clone:D930023B05 product:hypothetical protein, full insert sequence.	FALSE
17217592	6.32606	6.11486	6.16653	6.12452	---	---	AK133325	GenBank HTC	Mus musculus adult male testis cDNA, RIKEN full-length enriched library, clone:4932433E14 product:unclassifiable, full insert sequence.	FALSE
17217596	7.21196	7.38407	7.4748	7.48742	Lmod1	leiomodin 1 (smooth muscle)	NM_053106	RefSeq	Mus musculus leiomodin 1 (smooth muscle) (Lmod1), mRNA.	FALSE
17217602	6.38252	6.11582	6.31268	6.32046	Nav1	neuron navigator 1	NM_173437	RefSeq	Mus musculus neuron navigator 1 (Nav1), mRNA.	FALSE
17217610	11.6709	11.8513	11.9155	11.9106	Csrp1	cysteine and glycine-rich protein 1	ENSMUST00000097561	ENSEMBL	cdna:known chromosome:NCBIM37:1:137616638:137648809:1 gene:ENSMUSG00000026421 gene_biotype:protein_coding transcript_biotype:protein_coding	FALSE
17217619	10.733	10.7483	10.8397	10.8104	Phlda3	pleckstrin homology-like domain, family A, member 3	NM_013750	RefSeq	Mus musculus pleckstrin homology-like domain, family A, member 3 (Phlda3), mRNA.	FALSE
17217625	6.78718	6.83896	6.92911	6.90533	Tnni1	troponin I, skeletal, slow 1	NM_021467	RefSeq	Mus musculus troponin I, skeletal, slow 1 (Tnni1), transcript variant 1, mRNA.	FALSE
17217639	9.23986	9.37896	9.45875	9.43322	Lad1	ladinin	NM_133664	RefSeq	Mus musculus ladinin (Lad1), mRNA.	FALSE
17217651	7.37133	7.42405	7.69607	7.60467	Tnnt2	troponin T2, cardiac	NM_001130174	RefSeq	Mus musculus troponin T2, cardiac (Tnnt2), transcript variant 1, mRNA.	FALSE
17217666	9.0769	8.92727	9.07379	9.03384	Tmem9	transmembrane protein 9	NM_001160145	RefSeq	Mus musculus transmembrane protein 9 (Tmem9), transcript variant 1, mRNA.	FALSE
17217678	6.32545	6.35858	6.38023	6.44366	Cacna1s	calcium channel, voltage-dependent, L type, alpha 1S subunit	ENSMUST00000112068	ENSEMBL	cdna:known chromosome:NCBIM37:1:137949361:138016112:1 gene:ENSMUSG00000026407 gene_biotype:protein_coding transcript_biotype:protein_coding	FALSE
17217728	9.35797	8.9238	9.00181	8.71769	Kif21b	kinesin family member 21B	NM_001039472	RefSeq	Mus musculus kinesin family member 21B (Kif21b), mRNA.	FALSE
17217768	6.40723	6.51187	6.53454	6.40471	---	---	AK016925	GenBank HTC	Mus musculus adult male testis cDNA, RIKEN full-length enriched library, clone:4933426C09 product:unclassifiable, full insert sequence.	FALSE
17217771	8.71323	8.60191	8.61089	8.55803	Gm3878	predicted gene 3878	XR_141915	RefSeq	PREDICTED: Mus musculus predicted gene 3878 (Gm3878), miscRNA.	FALSE
17217774	6.14354	6.02276	6.28407	6.31337	Gpr25 // Gpr25	G protein-coupled receptor 25 // G protein-coupled receptor 25	NM_001101516 // NM_001101516	RefSeq // RefSeq	Mus musculus G protein-coupled receptor 25 (Gpr25), mRNA. // Mus musculus G protein-coupled receptor 25 (Gpr25), mRNA.	FALSE // FALSE
17217777	8.81971	8.73843	8.65516	8.61773	Ddx59	DEAD (Asp-Glu-Ala-Asp) box polypeptide 59	NM_026500	RefSeq	Mus musculus DEAD (Asp-Glu-Ala-Asp) box polypeptide 59 (Ddx59), mRNA.	FALSE
17217789	10.1663	9.85581	9.68655	9.65575	Kif14	kinesin family member 14	NM_001081258	RefSeq	Mus musculus kinesin family member 14 (Kif14), mRNA.	FALSE
17217821	9.77179	9.75332	9.7265	9.78928	Zfp281	zinc finger protein 281	NM_001160251	RefSeq	Mus musculus zinc finger protein 281 (Zfp281), transcript variant 1, mRNA.	FALSE
17217825	8.81591	8.75367	8.81359	8.76559	Gm19705	predicted gene, 19705	NR_045324	RefSeq	Mus musculus predicted gene, 19705 (Gm19705), transcript variant 1, non-coding RNA.	FALSE
17217830	9.51281	9.37144	9.6281	9.43318	Gm16880	predicted gene, 16880	NR_037986	RefSeq	Mus musculus predicted gene, 16880 (Gm16880), non-coding RNA.	FALSE
17217836	4.95847	5.07358	5.16859	4.90898	---	---	ENSMUST00000175171 // ENSMUST00000175171	ENSEMBL // ENSEMBL	ncrna:snRNA chromosome:NCBIM37:1:138593951:138594048:1 gene:ENSMUSG00000092912 gene_biotype:snRNA transcript_biotype:snRNA // ncrna:snRNA chromosome:NCBIM37:1:138593951:138594048:1 gene:ENSMUSG00000092912 gene_biotype:snRNA transcript_biotype:snRNA	FALSE // FALSE
17217838	3.67195	3.69714	3.66192	3.56844	---	---	ENSMUST00000158090	ENSEMBL	ncrna:snoRNA chromosome:NCBIM37:1:139630895:139631010:1 gene:ENSMUSG00000088715 gene_biotype:snoRNA transcript_biotype:snoRNA	FALSE
17217840	4.38009	4.49313	4.56599	4.46821	---	---	ENSMUST00000054333	ENSEMBL	cdna:known chromosome:NCBIM37:1:139824747:139826850:1 gene:ENSMUSG00000051480 gene_biotype:protein_coding transcript_biotype:protein_coding	FALSE
17217844	3.82068	3.81546	3.83572	3.89209	Mir181a-1	microRNA 181a-1	NR_029795	RefSeq	Mus musculus microRNA 181a-1 (Mir181a-1), microRNA.	FALSE
17217846	4.48302	4.67533	4.52816	4.6252	Mir181b-1	microRNA 181b-1	NR_029820	RefSeq	Mus musculus microRNA 181b-1 (Mir181b-1), microRNA.	FALSE
17217848	5.71801	5.73543	5.62174	5.79909	Atp6v1g3	ATPase, H+ transporting, lysosomal V1 subunit G3	NM_177397	RefSeq	Mus musculus ATPase, H+ transporting, lysosomal V1 subunit G3 (Atp6v1g3), mRNA.	FALSE
17217854	9.10313	8.97081	8.98406	8.83192	Dennd1b	DENN/MADD domain containing 1B	NM_001166501	RefSeq	Mus musculus DENN/MADD domain containing 1B (Dennd1b), transcript variant 1, mRNA.	FALSE
17217887	4.90913	4.95313	4.8018	4.56463	4930596I21Rik // 4930596I21Rik	RIKEN cDNA 4930596I21 gene // RIKEN cDNA 4930596I21 gene	AK019844 // AK019844	GenBank HTC // GenBank HTC	Mus musculus adult male testis cDNA, RIKEN full-length enriched library, clone:4930596I21 product:unclassifiable, full insert sequence. // Mus musculus adult male testis cDNA, RIKEN full-length enriched library, clone:4930596I21 product:unclassifiable, full insert sequence.	FALSE // FALSE
17217891	6.32307	6.22481	6.20009	6.17708	4933436E23Rik	RIKEN cDNA 4933436E23 gene	NR_040455	RefSeq	Mus musculus RIKEN cDNA 4933436E23 gene (4933436E23Rik), non-coding RNA.	FALSE
17217901	8.75045	8.81453	8.67933	8.73331	Zbtb41	zinc finger and BTB domain containing 41 homolog	NM_172643	RefSeq	Mus musculus zinc finger and BTB domain containing 41 homolog (Zbtb41), mRNA.	FALSE
17217914	10.2284	9.99339	9.86965	9.92663	Aspm	asp (abnormal spindle)-like, microcephaly associated (Drosophila)	NM_009791	RefSeq	Mus musculus asp (abnormal spindle)-like, microcephaly associated (Drosophila) (Aspm), mRNA.	FALSE
17217946	4.42119	4.50004	4.54145	4.4262	F13b	coagulation factor XIII, beta subunit	NM_031164	RefSeq	Mus musculus coagulation factor XIII, beta subunit (F13b), mRNA.	FALSE
17217963	4.01373	3.98683	4.11588	3.98197	---	---	ENSMUST00000158349 // ENSMUST00000158349	ENSEMBL // ENSEMBL	ncrna:snRNA chromosome:NCBIM37:1:141568181:141568284:1 gene:ENSMUSG00000088974 gene_biotype:snRNA transcript_biotype:snRNA // ncrna:snRNA chromosome:NCBIM37:1:141568181:141568284:1 gene:ENSMUSG00000088974 gene_biotype:snRNA transcript_biotype:snRNA	FALSE // FALSE
17217965	4.01251	4.07231	4.27598	4.05652	---	---	ENSMUST00000122621 // ENSMUST00000122621	ENSEMBL // ENSEMBL	ncrna:snRNA chromosome:NCBIM37:1:141683560:141683663:1 gene:ENSMUSG00000084570 gene_biotype:snRNA transcript_biotype:snRNA // ncrna:snRNA chromosome:NCBIM37:1:141683560:141683663:1 gene:ENSMUSG00000084570 gene_biotype:snRNA transcript_biotype:snRNA	FALSE // FALSE
17217967	4.15377	4.35594	4.43827	4.13671	---	---	ENSMUST00000157305	ENSEMBL	ncrna:snoRNA chromosome:NCBIM37:1:141900402:141900543:1 gene:ENSMUSG00000087930 gene_biotype:snoRNA transcript_biotype:snoRNA	FALSE
17217969	7.00966	7.09793	7.03773	7.29092	Kcnt2	potassium channel, subfamily T, member 2	NM_001081027	RefSeq	Mus musculus potassium channel, subfamily T, member 2 (Kcnt2), mRNA.	FALSE
17218004	3.93854	3.84337	3.91068	3.89638	---	---	ENSMUST00000158793 // ENSMUST00000158793	ENSEMBL // ENSEMBL	ncrna:misc_RNA chromosome:NCBIM37:1:143210932:143211041:1 gene:ENSMUSG00000089418 gene_biotype:misc_RNA transcript_biotype:misc_RNA // ncrna:misc_RNA chromosome:NCBIM37:1:143210932:143211041:1 gene:ENSMUSG00000089418 gene_biotype:misc_RNA transcript_biotype:misc_RNA	FALSE // FALSE
17218006	5.17165	5.1281	5.07796	5.01063	B3galt2	UDP-Gal:betaGlcNAc beta 1,3-galactosyltransferase, polypeptide 2	ENSMUST00000038252	ENSEMBL	cdna:known chromosome:NCBIM37:1:145487794:145497536:1 gene:ENSMUSG00000033849 gene_biotype:protein_coding transcript_biotype:protein_coding	FALSE
17218013	7.27929	7.47763	7.40765	7.41438	Glrx2	glutaredoxin 2 (thioltransferase)	ENSMUST00000129653	ENSEMBL	cdna:novel chromosome:NCBIM37:1:145587505:145596806:1 gene:ENSMUSG00000018196 gene_biotype:protein_coding transcript_biotype:protein_coding	FALSE
17218027	11.0949	11.0257	10.9028	11.0773	Uchl5	ubiquitin carboxyl-terminal esterase L5	NM_019562	RefSeq	Mus musculus ubiquitin carboxyl-terminal esterase L5 (Uchl5), transcript variant 1, mRNA.	FALSE
17218040	5.08627	4.87811	4.86442	4.73133	---	---	ENSMUST00000157698	ENSEMBL	ncrna:snoRNA chromosome:NCBIM37:1:145626058:145626192:1 gene:ENSMUSG00000088323 gene_biotype:snoRNA transcript_biotype:snoRNA	FALSE
17218042	7.1466	7.32578	7.08297	7.18525	---	---	ENSMUST00000163646	ENSEMBL	cdna:known chromosome:NCBIM37:1:148267564:148268004:1 gene:ENSMUSG00000090323 gene_biotype:protein_coding transcript_biotype:protein_coding	FALSE
17218044	5.42855	5.45382	5.50987	5.75942	Fam5c	family with sequence similarity 5, member C	NM_001145807	RefSeq	Mus musculus family with sequence similarity 5, member C (Fam5c), transcript variant 2, mRNA.	FALSE
17218058	4.03982	4.04452	4.13426	4.11705	---	---	ENSMUST00000104328	ENSEMBL	ncrna:rRNA chromosome:NCBIM37:1:151688660:151688791:1 gene:ENSMUSG00000077516 gene_biotype:rRNA transcript_biotype:rRNA	FALSE
17218060	10.8012	11.6345	11.3408	11.631	Ptgs2	prostaglandin-endoperoxide synthase 2	NM_011198	RefSeq	Mus musculus prostaglandin-endoperoxide synthase 2 (Ptgs2), mRNA.	FALSE
17218073	5.58318	5.43461	5.53249	5.45529	Pdc	phosducin	NM_001159730	RefSeq	Mus musculus phosducin (Pdc), transcript variant 1, mRNA.	FALSE
17218079	11.2004	11.242	11.1948	11.2508	Tpr	translocated promoter region	NM_133780	RefSeq	Mus musculus translocated promoter region (Tpr), mRNA.	FALSE
17218139	6.68105	6.9865	6.8163	6.89072	C730036E19Rik	RIKEN cDNA C730036E19 gene	NR_038011	RefSeq	Mus musculus RIKEN cDNA C730036E19 gene (C730036E19Rik), non-coding RNA.	FALSE
17218147	4.00256	4.01083	4.06764	4.04352	---	---	ENSMUST00000158596	ENSEMBL	ncrna:misc_RNA chromosome:NCBIM37:1:153160677:153160758:1 gene:ENSMUSG00000089221 gene_biotype:misc_RNA transcript_biotype:misc_RNA	FALSE
17218149	11.897	11.8189	11.8077	11.7935	Ivns1abp	influenza virus NS1A binding protein	NM_054102	RefSeq	Mus musculus influenza virus NS1A binding protein (Ivns1abp), transcript variant 2, mRNA.	FALSE
17218168	10.2015	10.0372	10.0757	10.027	1190005F20Rik	RIKEN cDNA 1190005F20 gene	NM_026876	RefSeq	Mus musculus RIKEN cDNA 1190005F20 gene (1190005F20Rik), mRNA.	FALSE
17218186	9.87893	9.59119	9.59544	9.56199	Fam129a	family with sequence similarity 129, member A	ENSMUST00000148810	ENSEMBL	cdna:known chromosome:NCBIM37:1:153418503:153569069:1 gene:ENSMUSG00000026483 gene_biotype:protein_coding transcript_biotype:protein_coding	FALSE
17218209	9.618	9.65151	9.6616	9.79227	Edem3	ER degradation enhancer, mannosidase alpha-like 3	NM_001039644	RefSeq	Mus musculus ER degradation enhancer, mannosidase alpha-like 3 (Edem3), mRNA.	FALSE
17218233	5.83867	5.67915	5.71211	5.78261	Glt25d2	glycosyltransferase 25 domain containing 2	ENSMUST00000044311	ENSEMBL	cdna:known chromosome:NCBIM37:1:154246960:154357825:1 gene:ENSMUSG00000032649 gene_biotype:protein_coding transcript_biotype:protein_coding	FALSE
17218249	4.59806	4.65826	4.55289	4.71664	Apobec4	apolipoprotein B mRNA editing enzyme, catalytic polypeptide-like 4 (putative)	NM_001081197	RefSeq	Mus musculus apolipoprotein B mRNA editing enzyme, catalytic polypeptide-like 4 (putative) (Apobec4), mRNA.	FALSE
17218254	11.3781	11.5143	11.444	11.5794	Arpc5	actin related protein 2/3 complex, subunit 5	NM_026369	RefSeq	Mus musculus actin related protein 2/3 complex, subunit 5 (Arpc5), mRNA.	FALSE
17218261	7.80856	7.68392	7.66327	7.61305	Ncf2	neutrophil cytosolic factor 2	NM_010877	RefSeq	Mus musculus neutrophil cytosolic factor 2 (Ncf2), mRNA.	FALSE
17218277	9.2495	8.95987	9.25233	8.92452	Nmnat2	nicotinamide nucleotide adenylyltransferase 2	NM_175460	RefSeq	Mus musculus nicotinamide nucleotide adenylyltransferase 2 (Nmnat2), mRNA.	FALSE
17218290	5.97426	5.73258	5.78984	5.88305	1700012A16Rik	RIKEN cDNA 1700012A16 gene	ENSMUST00000042373	ENSEMBL	cdna:known chromosome:NCBIM37:1:155272292:155299704:1 gene:ENSMUSG00000042708 gene_biotype:protein_coding transcript_biotype:protein_coding	FALSE
17218303	4.13836	4.33429	4.25889	4.23158	---	---	ENSMUST00000082501	ENSEMBL	ncrna:snoRNA chromosome:NCBIM37:1:155287209:155287348:1 gene:ENSMUSG00000064435 gene_biotype:snoRNA transcript_biotype:snoRNA	FALSE
17218305	7.02272	7.14431	7.44423	7.17097	Rgs8	regulator of G-protein signaling 8	NM_026380	RefSeq	Mus musculus regulator of G-protein signaling 8 (Rgs8), mRNA.	FALSE
17218321	10.0177	10.6596	10.8126	10.8243	Rgs16	regulator of G-protein signaling 16	NM_011267	RefSeq	Mus musculus regulator of G-protein signaling 16 (Rgs16), mRNA.	FALSE
17218328	5.82986	5.9584	6.26548	6.07659	Rnasel	ribonuclease L (2', 5'-oligoisoadenylate synthetase-dependent)	NM_011882	RefSeq	Mus musculus ribonuclease L (2', 5'-oligoisoadenylate synthetase-dependent) (Rnasel), mRNA.	FALSE
17218341	5.06518	4.99179	4.96239	4.92078	Gm5531	predicted gene 5531	NM_001008426	RefSeq	Mus musculus predicted gene 5531 (Gm5531), mRNA.	FALSE
17218345	5.48124	5.35873	5.43294	5.33238	Teddm1	transmembrane epididymal protein 1	NM_178244	RefSeq	Mus musculus transmembrane epididymal protein 1 (Teddm1), mRNA.	FALSE
17218349	11.3047	11.3961	11.4678	11.493	Glul	glutamate-ammonia ligase (glutamine synthetase)	NM_008131	RefSeq	Mus musculus glutamate-ammonia ligase (glutamine synthetase) (Glul), mRNA.	FALSE
17218361	6.38692	6.36585	6.36906	6.42408	---	---	ENSMUST00000105679	ENSEMBL	cdna:known chromosome:NCBIM37:1:155752431:155764040:1 gene:ENSMUSG00000078493 gene_biotype:protein_coding transcript_biotype:protein_coding	FALSE
17218363	5.89061	5.93762	5.99379	5.95762	Zfp648	zinc finger protein 648	NM_001204908	RefSeq	Mus musculus zinc finger protein 648 (Zfp648), mRNA.	FALSE
17218366	9.48053	9.64676	9.65088	9.73539	Stx6	syntaxin 6	NM_021433	RefSeq	Mus musculus syntaxin 6 (Stx6), mRNA.	FALSE
17218377	8.88077	8.85996	8.80841	8.78992	Acbd6 // Acbd6	acyl-Coenzyme A binding domain containing 6 // acyl-Coenzyme A binding domain containing 6	NM_001145781 // NM_001145781	RefSeq // RefSeq	Mus musculus acyl-Coenzyme A binding domain containing 6 (Acbd6), transcript variant 2, mRNA. // Mus musculus acyl-Coenzyme A binding domain containing 6 (Acbd6), transcript variant 2, mRNA.	FALSE // FALSE
17218391	3.72427	3.74181	3.81257	3.72544	---	---	ENSMUST00000104231 // ENSMUST00000104231	ENSEMBL // ENSEMBL	ncrna:snRNA chromosome:NCBIM37:1:157801704:157801852:1 gene:ENSMUSG00000077419 gene_biotype:snRNA transcript_biotype:snRNA // ncrna:snRNA chromosome:NCBIM37:1:157801704:157801852:1 gene:ENSMUSG00000077419 gene_biotype:snRNA transcript_biotype:snRNA	FALSE // FALSE
17218393	9.45863	9.4226	9.44729	9.40897	Tor1aip2	torsin A interacting protein 2	ENSMUST00000111757	ENSEMBL	cdna:known chromosome:NCBIM37:1:157882533:157915991:1 gene:ENSMUSG00000050565 gene_biotype:protein_coding transcript_biotype:protein_coding	FALSE
17218412	5.45548	5.29237	5.54002	5.57777	Nphs2	nephrosis 2 homolog, podocin (human)	NM_130456	RefSeq	Mus musculus nephrosis 2 homolog, podocin (human) (Nphs2), mRNA.	FALSE
17218423	8.72294	8.62701	8.66576	8.63037	Rpl35	ribosomal protein L35	ENSMUST00000102782	ENSEMBL	cdna:known chromosome:NCBIM37:1:158296169:158296613:1 gene:ENSMUSG00000078193 gene_biotype:protein_coding transcript_biotype:protein_coding	FALSE
17218427	6.03226	6.15805	6.12377	6.15793	LOC100047957	casein kinase II subunit alpha-like	XM_001479232	RefSeq	PREDICTED: Mus musculus casein kinase II subunit alpha-like (LOC100047957), mRNA.	FALSE
17218430	9.48218	9.37527	9.46283	9.25101	Abl2	v-abl Abelson murine leukemia viral oncogene 2 (arg, Abelson-related gene)	NM_001136104	RefSeq	Mus musculus v-abl Abelson murine leukemia viral oncogene 2 (arg, Abelson-related gene) (Abl2), transcript variant 1, mRNA.	FALSE
17218446	5.50149	5.6267	5.57248	5.59201	---	---	AK218092	GenBank HTC	Mus musculus cDNA, clone:Y2G0143P18, strand:unspecified.	FALSE
17218449	5.0248	5.05902	5.06254	5.04862	Angptl1	angiopoietin-like 1	ENSMUST00000027885	ENSEMBL	cdna:known chromosome:NCBIM37:1:158768693:158791209:1 gene:ENSMUSG00000033544 gene_biotype:protein_coding transcript_biotype:protein_coding	FALSE
17218460	8.02495	8.18938	8.37321	8.10797	2810025M15Rik	RIKEN cDNA 2810025M15 gene	BC055845	GenBank	Mus musculus RIKEN cDNA 2810025M15 gene, mRNA (cDNA clone MGC:67868 IMAGE:3585495), complete cds.	FALSE
17218465	8.9655	8.89554	8.89929	8.75849	BC026585	cDNA sequence BC026585	NM_001033284	RefSeq	Mus musculus cDNA sequence BC026585 (BC026585), mRNA.	FALSE
17218479	6.021	6.14812	6.10817	6.41913	Sec16b	SEC16 homolog B (S. cerevisiae)	ENSMUST00000086130	ENSEMBL	cdna:known chromosome:NCBIM37:1:159436859:159498556:1 gene:ENSMUSG00000026589 gene_biotype:protein_coding transcript_biotype:protein_coding	FALSE
17218514	6.08077	5.84589	6.05844	6.24085	Astn1	astrotactin 1	NM_001205204	RefSeq	Mus musculus astrotactin 1 (Astn1), transcript variant 1, mRNA.	FALSE
17218541	4.33863	4.23861	4.36497	4.21758	Mir488	microRNA 488	NR_030441	RefSeq	Mus musculus microRNA 488 (Mir488), microRNA.	FALSE
17218543	10.2963	10.3623	10.2608	10.4134	Rfwd2	ring finger and WD repeat domain 2	NM_011931	RefSeq	Mus musculus ring finger and WD repeat domain 2 (Rfwd2), mRNA.	FALSE
17218565	6.94824	6.91648	6.92773	7.05408	Scarna3a	small Cajal body-specific RNA 3A	NR_028518	RefSeq	Mus musculus small Cajal body-specific RNA 3A (Scarna3a), guide RNA.	FALSE
17218568	5.36448	5.25422	5.45251	5.48775	Tnr	tenascin R	NM_022312	RefSeq	Mus musculus tenascin R (Tnr), mRNA.	FALSE
17218594	5.17275	5.13529	5.30713	5.16667	---	---	ENSMUST00000097514	ENSEMBL	cdna:known chromosome:NCBIM37:1:161544880:161615006:1 gene:ENSMUSG00000073528 gene_biotype:protein_coding transcript_biotype:protein_coding	FALSE
17218598	6.7542	6.83966	6.77846	7.07759	4930562F07Rik	RIKEN cDNA 4930562F07 gene	NR_038030	RefSeq	Mus musculus RIKEN cDNA 4930562F07 gene (4930562F07Rik), transcript variant 1, non-coding RNA.	FALSE
17218607	6.77772	6.936	6.84876	6.85962	Mrps14	mitochondrial ribosomal protein S14	ENSMUST00000135680	ENSEMBL	cdna:known chromosome:NCBIM37:1:162125346:162132301:1 gene:ENSMUSG00000058267 gene_biotype:protein_coding transcript_biotype:protein_coding	FALSE
17218616	4.19029	4.01759	4.12837	4.03832	---	---	ENSMUST00000104571	ENSEMBL	ncrna:snoRNA chromosome:NCBIM37:1:162575704:162575835:1 gene:ENSMUSG00000077759 gene_biotype:snoRNA transcript_biotype:snoRNA	FALSE
17218618	7.19437	7.10858	7.20781	6.76877	Gm6177	predicted gene 6177	XM_885137	RefSeq	PREDICTED: Mus musculus predicted gene 6177 (Gm6177), mRNA.	FALSE
17218620	10.8747	11.044	10.949	10.9799	Rc3h1	RING CCCH (C3H) domains 1	NM_001024952	RefSeq	Mus musculus RING CCCH (C3H) domains 1 (Rc3h1), mRNA.	FALSE
17218643	5.23312	5.28665	5.40597	5.21839	Serpinc1	serine (or cysteine) peptidase inhibitor, clade C (antithrombin), member 1	NM_080844	RefSeq	Mus musculus serine (or cysteine) peptidase inhibitor, clade C (antithrombin), member 1 (Serpinc1), mRNA.	FALSE
17218653	8.88301	9.07581	8.57835	8.81977	Gas5	growth arrest specific 5	NR_002840	RefSeq	Mus musculus growth arrest specific 5 (Gas5), non-coding RNA.	FALSE
17218680	10.8233	10.8955	10.6136	10.4029	Snord47	small nucleolar RNA, C/D box 47	NR_028543	RefSeq	Mus musculus small nucleolar RNA, C/D box 47 (Snord47), small nucleolar RNA.	FALSE
17218682	8.46451	8.27325	8.03075	8.04789	Cenpl	centromere protein L	ENSMUST00000028035	ENSEMBL	cdna:known chromosome:NCBIM37:1:163000898:163016469:1 gene:ENSMUSG00000026708 gene_biotype:protein_coding transcript_biotype:protein_coding	FALSE
17218694	7.71378	7.57838	7.56113	7.72609	Ankrd45	ankyrin repeat domain 45	NM_028664	RefSeq	Mus musculus ankyrin repeat domain 45 (Ankrd45), mRNA.	FALSE
17218701	5.33021	5.25221	5.21788	5.40718	Tnfsf4	tumor necrosis factor (ligand) superfamily, member 4	NM_009452	RefSeq	Mus musculus tumor necrosis factor (ligand) superfamily, member 4 (Tnfsf4), mRNA.	FALSE
17218707	4.69173	6.17808	5.33049	6.10241	Tnfsf18	tumor necrosis factor (ligand) superfamily, member 18	NM_183391	RefSeq	Mus musculus tumor necrosis factor (ligand) superfamily, member 18 (Tnfsf18), mRNA.	FALSE
17218713	7.33268	7.39822	7.43593	7.44392	Pigc	phosphatidylinositol glycan anchor biosynthesis, class C	NM_026078	RefSeq	Mus musculus phosphatidylinositol glycan anchor biosynthesis, class C (Pigc), transcript variant 1, mRNA.	FALSE
17218722	5.45911	5.64881	5.44519	5.56604	2810442N19Rik	RIKEN cDNA 2810442N19 gene	NR_040562	RefSeq	Mus musculus RIKEN cDNA 2810442N19 gene (2810442N19Rik), non-coding RNA.	FALSE
17218727	5.91977	6.42643	6.40499	6.34389	Dnm3os	dynamin 3, opposite strand	NR_002870	RefSeq	Mus musculus dynamin 3, opposite strand (Dnm3os), non-coding RNA.	FALSE
17218733	7.01527	7.1131	7.11535	7.06965	Dnm3 // Dnm3	dynamin 3 // dynamin 3	NM_001038619 // NM_001038619	RefSeq // RefSeq	Mus musculus dynamin 3 (Dnm3), transcript variant 1, mRNA. // Mus musculus dynamin 3 (Dnm3), transcript variant 1, mRNA.	FALSE // FALSE
17218736	6.78525	6.80284	6.81056	6.80417	Vamp4	vesicle-associated membrane protein 4	ENSMUST00000132158	ENSEMBL	cdna:putative chromosome:NCBIM37:1:164500646:164529215:1 gene:ENSMUSG00000026696 gene_biotype:protein_coding transcript_biotype:protein_coding	FALSE
17218752	6.67008	6.27325	6.34801	6.25978	Myoc	myocilin	NM_010865	RefSeq	Mus musculus myocilin (Myoc), mRNA.	FALSE
17218758	3.81992	3.73075	3.68174	3.66633	---	---	ENSMUST00000158549	ENSEMBL	ncrna:snoRNA chromosome:NCBIM37:1:165048358:165048479:1 gene:ENSMUSG00000089174 gene_biotype:snoRNA transcript_biotype:snoRNA	FALSE
17218760	5.47499	5.46306	5.43693	5.43886	---	---	ENSMUST00000172793	ENSEMBL	cdna:known chromosome:NCBIM37:1:165210487:165217176:1 gene:ENSMUSG00000092188 gene_biotype:antisense transcript_biotype:antisense	FALSE
17218763	4.37087	4.15199	4.11523	4.21591	---	---	ENSMUST00000158326	ENSEMBL	ncrna:snRNA chromosome:NCBIM37:1:165332414:165332521:1 gene:ENSMUSG00000088951 gene_biotype:snRNA transcript_biotype:snRNA	FALSE
17218765	9.35795	9.2645	9.2996	9.28637	Kifap3	kinesin-associated protein 3	ENSMUST00000077642	ENSEMBL	cdna:known chromosome:NCBIM37:1:165709714:165847240:1 gene:ENSMUSG00000026585 gene_biotype:protein_coding transcript_biotype:protein_coding	FALSE
17218790	8.01057	7.87053	7.93706	8.01975	Scyl3	SCY1-like 3 (S. cerevisiae)	ENSMUST00000027876	ENSEMBL	cdna:known chromosome:NCBIM37:1:165859896:165885257:1 gene:ENSMUSG00000026584 gene_biotype:protein_coding transcript_biotype:protein_coding	FALSE
17218813	7.54199	7.4003	7.41708	7.47278	2810422O20Rik	RIKEN cDNA 2810422O20 gene	ENSMUST00000045694	ENSEMBL	cdna:known chromosome:NCBIM37:1:165925020:165927374:1 gene:ENSMUSG00000041396 gene_biotype:protein_coding transcript_biotype:protein_coding	FALSE
17218820	5.9603	5.91803	5.99692	5.88647	Sele	selectin, endothelial cell	NM_011345	RefSeq	Mus musculus selectin, endothelial cell (Sele), mRNA.	FALSE
17218835	5.31425	5.06358	5.11671	4.99019	Sell	selectin, lymphocyte	NM_011346	RefSeq	Mus musculus selectin, lymphocyte (Sell), transcript variant 1, mRNA.	FALSE
17218845	6.28116	6.67984	6.73427	6.9054	Selp	selectin, platelet	NM_011347	RefSeq	Mus musculus selectin, platelet (Selp), mRNA.	FALSE
17218861	7.66644	8.70867	8.96358	9.0428	F5	coagulation factor V	NM_007976	RefSeq	Mus musculus coagulation factor V (F5), mRNA.	FALSE
17218889	10.6755	10.3782	10.4941	10.3876	Slc19a2	solute carrier family 19 (thiamine transporter), member 2	NM_054087	RefSeq	Mus musculus solute carrier family 19 (thiamine transporter), member 2 (Slc19a2), mRNA.	FALSE
17218899	7.45654	7.28955	7.23321	7.54741	4930455F23Rik	RIKEN cDNA 4930455F23 gene	NM_029115	RefSeq	Mus musculus RIKEN cDNA 4930455F23 gene (4930455F23Rik), mRNA.	FALSE
17218907	10.4572	10.283	10.3222	10.3991	Nme7	NME/NM23 family member 7	NM_138314	RefSeq	Mus musculus NME/NM23 family member 7 (Nme7), transcript variant 1, mRNA.	FALSE
17218923	5.91626	5.76513	5.98598	5.6489	---	---	AK033714	GenBank HTC	Mus musculus adult male cecum cDNA, RIKEN full-length enriched library, clone:9130230G02 product:unclassifiable, full insert sequence.	FALSE
17218927	7.39792	8.59752	8.38038	8.64582	Dpt	dermatopontin	NM_019759	RefSeq	Mus musculus dermatopontin (Dpt), mRNA.	FALSE
17218933	4.81405	4.83331	4.99264	4.79365	LOC433374	uncharacterized LOC433374	NR_040303	RefSeq	Mus musculus uncharacterized LOC433374 (LOC433374), non-coding RNA.	FALSE
17218939	4.18849	4.15768	4.25803	4.21197	1700029M03Rik	RIKEN cDNA 1700029M03 gene	AK006507	GenBank HTC	Mus musculus adult male testis cDNA, RIKEN full-length enriched library, clone:1700029M03 product:unclassifiable, full insert sequence.	FALSE
17218942	6.8758	7.12663	6.99255	6.9487	Gpr161	G protein-coupled receptor 161	ENSMUST00000111450	ENSEMBL	cdna:known chromosome:NCBIM37:1:167232756:167253061:1 gene:ENSMUSG00000040836 gene_biotype:protein_coding transcript_biotype:protein_coding	FALSE
17218953	3.77294	3.80224	3.96766	3.91435	---	---	ENSMUST00000158674	ENSEMBL	ncrna:snoRNA chromosome:NCBIM37:1:167370756:167370840:1 gene:ENSMUSG00000089299 gene_biotype:snoRNA transcript_biotype:snoRNA	FALSE
17218955	7.18086	7.32976	7.31285	7.18443	Brp44	brain protein 44	ENSMUST00000027853	ENSEMBL	cdna:known chromosome:NCBIM37:1:167391168:167411345:1 gene:ENSMUSG00000026568 gene_biotype:protein_coding transcript_biotype:protein_coding	FALSE
17218965	4.72648	4.65243	4.78593	4.6638	Adcy10	adenylate cyclase 10	NM_173029	RefSeq	Mus musculus adenylate cyclase 10 (Adcy10), mRNA.	FALSE
17219005	9.89958	9.76361	9.72173	9.55858	Creg1	cellular repressor of E1A-stimulated genes 1	NM_011804	RefSeq	Mus musculus cellular repressor of E1A-stimulated genes 1 (Creg1), mRNA.	FALSE
17219011	6.5254	6.60212	6.42161	6.68227	Pou2f1 // Pou2f1	POU domain, class 2, transcription factor 1 // POU domain, class 2, transcription factor 1	NM_011137 // NM_011137	RefSeq // RefSeq	Mus musculus POU domain, class 2, transcription factor 1 (Pou2f1), transcript variant 1, mRNA. // Mus musculus POU domain, class 2, transcription factor 1 (Pou2f1), transcript variant 1, mRNA.	FALSE // FALSE
17219036	5.16053	5.0733	5.07861	4.9913	---	---	AK053286	GenBank HTC	Mus musculus 0 day neonate eyeball cDNA, RIKEN full-length enriched library, clone:E130007I16 product:unclassifiable, full insert sequence.	FALSE
17219039	11.005	10.5995	10.6842	10.5524	Gpa33	glycoprotein A33 (transmembrane)	ENSMUST00000060833	ENSEMBL	cdna:known chromosome:NCBIM37:1:168060369:168096641:1 gene:ENSMUSG00000000544 gene_biotype:protein_coding transcript_biotype:protein_coding	FALSE
17219053	5.83796	5.80231	6.01292	6.01615	Ildr2	immunoglobulin-like domain containing receptor 2	NM_001164528	RefSeq	Mus musculus immunoglobulin-like domain containing receptor 2 (Ildr2), mRNA.	FALSE
17219067	8.51403	8.49004	8.66654	8.57072	Tada1	transcriptional adaptor 1	ENSMUST00000027846	ENSEMBL	cdna:known chromosome:NCBIM37:1:168309228:168323752:1 gene:ENSMUSG00000026563 gene_biotype:protein_coding transcript_biotype:protein_coding	FALSE
17219079	5.94043	5.83099	5.94111	6.03507	Fam78b	family with sequence similarity 78, member B	NM_001160262	RefSeq	Mus musculus family with sequence similarity 78, member B (Fam78b), transcript variant 1, mRNA.	FALSE
17219086	10.0234	10.1242	9.96555	10.2048	Tmco1	transmembrane and coiled-coil domains 1	NM_001039483	RefSeq	Mus musculus transmembrane and coiled-coil domains 1 (Tmco1), mRNA.	FALSE
17219096	11.7504	11.5625	11.6114	11.6902	Aldh9a1	aldehyde dehydrogenase 9, subfamily A1	NM_019993	RefSeq	Mus musculus aldehyde dehydrogenase 9, subfamily A1 (Aldh9a1), mRNA.	FALSE
17219110	6.10466	6.47265	6.63115	6.64073	Rxrg	retinoid X receptor gamma	NM_009107	RefSeq	Mus musculus retinoid X receptor gamma (Rxrg), transcript variant 1, mRNA.	FALSE
17219127	6.30379	6.41183	6.67295	6.65045	Lmx1a	LIM homeobox transcription factor 1 alpha	ENSMUST00000111377	ENSEMBL	cdna:known chromosome:NCBIM37:1:169619370:169778872:1 gene:ENSMUSG00000026686 gene_biotype:protein_coding transcript_biotype:protein_coding	FALSE
17219139	6.73174	7.71295	7.30635	7.69917	Rgs5	regulator of G-protein signaling 5	ENSMUST00000027997	ENSEMBL	cdna:known chromosome:NCBIM37:1:171585632:171625944:1 gene:ENSMUSG00000026678 gene_biotype:protein_coding transcript_biotype:protein_coding	FALSE
17219148	5.2584	5.53672	5.71677	5.69992	1700084C01Rik	RIKEN cDNA 1700084C01 gene	BC150846	GenBank	Mus musculus RIKEN cDNA 1700084C01 gene, mRNA (cDNA clone MGC:183757 IMAGE:9087757), complete cds.	FALSE
17219156	5.97736	6.0284	6.2653	6.24876	3110045C21Rik	RIKEN cDNA 3110045C21 gene	NR_040438	RefSeq	Mus musculus RIKEN cDNA 3110045C21 gene (3110045C21Rik), non-coding RNA.	FALSE
17219160	5.468	5.54637	5.58053	5.61676	Uhmk1	U2AF homology motif (UHM) kinase 1	ENSMUST00000027979	ENSEMBL	cdna:known chromosome:NCBIM37:1:172123551:172145528:-1 gene:ENSMUSG00000026667 gene_biotype:protein_coding transcript_biotype:protein_coding	FALSE
17219164	6.02717	6.08357	6.11444	6.02919	Sh2d1b2	SH2 domain protein 1B2	ENSMUST00000162752	ENSEMBL	cdna:known chromosome:NCBIM37:1:172162880:172183739:1 gene:ENSMUSG00000073494 gene_biotype:protein_coding transcript_biotype:protein_coding	FALSE
17219171	5.50971	5.13	5.36776	5.27855	Sh2d1b1	SH2 domain protein 1B1	ENSMUST00000027984	ENSEMBL	cdna:known chromosome:NCBIM37:1:172207507:172216900:1 gene:ENSMUSG00000026673 gene_biotype:protein_coding transcript_biotype:protein_coding	FALSE
17219178	4.69384	4.66458	4.59209	4.62566	1700015E13Rik	RIKEN cDNA 1700015E13 gene	BC099563	GenBank	Mus musculus RIKEN cDNA 1700015E13 gene, mRNA (cDNA clone MGC:118338 IMAGE:30916762), complete cds.	FALSE
17219182	7.02099	7.10002	7.38043	7.01608	Nos1ap	nitric oxide synthase 1 (neuronal) adaptor protein	NM_001109985	RefSeq	Mus musculus nitric oxide synthase 1 (neuronal) adaptor protein (Nos1ap), transcript variant 1, mRNA.	FALSE
17219185	7.65526	8.654	8.30665	8.54408	Olfml2b	olfactomedin-like 2B	NM_177068	RefSeq	Mus musculus olfactomedin-like 2B (Olfml2b), mRNA.	FALSE
17219196	7.00754	6.87207	6.90486	6.88567	Dusp12	dual specificity phosphatase 12	ENSMUST00000163252	ENSEMBL	cdna:known chromosome:NCBIM37:1:172804319:172815526:-1 gene:ENSMUSG00000026659 gene_biotype:protein_coding transcript_biotype:nonsense_mediated_decay	FALSE
17219199	4.984	4.96528	5.05608	5.15029	Fcgr4	Fc receptor, IgG, low affinity IV	NM_144559	RefSeq	Mus musculus Fc receptor, IgG, low affinity IV (Fcgr4), mRNA.	FALSE
17219206	10.6525	10.7107	10.7472	10.6166	Rnu1b1 // Rnu1b1	U1b1 small nuclear RNA // U1b1 small nuclear RNA	NR_004412 // NR_004412	RefSeq // RefSeq	Mus musculus U1b1 small nuclear RNA (Rnu1b1), small nuclear RNA. // Mus musculus U1b1 small nuclear RNA (Rnu1b1), small nuclear RNA.	FALSE // FALSE
17219208	7.09916	7.30473	7.34018	7.4418	1700009P17Rik	RIKEN cDNA 1700009P17 gene	BC061017	GenBank	Mus musculus RIKEN cDNA 1700009P17 gene, mRNA (cDNA clone MGC:74123 IMAGE:6774925), complete cds.	FALSE
17219222	6.49165	6.44723	6.55479	6.60457	Mpz	myelin protein zero	NM_008623	RefSeq	Mus musculus myelin protein zero (Mpz), mRNA.	FALSE
17219231	5.9467	5.91722	5.91329	6.08659	Nr1i3	nuclear receptor subfamily 1, group I, member 3	NM_009803	RefSeq	Mus musculus nuclear receptor subfamily 1, group I, member 3 (Nr1i3), transcript variant 1, mRNA.	FALSE
17219242	8.83021	8.59808	8.69534	8.6381	Apoa2	apolipoprotein A-II	NM_013474	RefSeq	Mus musculus apolipoprotein A-II (Apoa2), mRNA.	FALSE
17219248	6.85957	6.9849	7.02139	7.11486	Adamts4	a disintegrin-like and metallopeptidase (reprolysin type) with thrombospondin type 1 motif, 4	ENSMUST00000006570	ENSEMBL	cdna:known chromosome:NCBIM37:1:173180554:173190767:1 gene:ENSMUSG00000006403 gene_biotype:protein_coding transcript_biotype:protein_coding	FALSE
17219264	9.42974	9.4253	9.55764	9.42516	B4galt3	UDP-Gal:betaGlcNAc beta 1,4-galactosyltransferase, polypeptide 3	ENSMUST00000111313	ENSEMBL	cdna:known chromosome:NCBIM37:1:173200474:173207027:1 gene:ENSMUSG00000052423 gene_biotype:protein_coding transcript_biotype:protein_coding	FALSE
17219282	7.58196	7.52895	7.41599	7.51817	LOC100862110	uncharacterized LOC100862110	XR_141910	RefSeq	PREDICTED: Mus musculus uncharacterized LOC100862110 (LOC100862110), miscRNA.	FALSE
17219284	3.99742	4.00401	4.00401	3.91948	---	---	ENSMUST00000157122	ENSEMBL	ncrna:snoRNA chromosome:NCBIM37:1:173238178:173238268:1 gene:ENSMUSG00000087747 gene_biotype:snoRNA transcript_biotype:snoRNA	FALSE
17219286	9.93458	9.94656	10.023	9.97131	Dedd	death effector domain-containing	NM_001128609	RefSeq	Mus musculus death effector domain-containing (Dedd), transcript variant 1, mRNA.	FALSE
17219299	10.0503	10.0419	10.0922	10.0712	Pfdn2 // Pfdn2	prefoldin 2 // prefoldin 2	NM_011070 // NM_011070	RefSeq // RefSeq	Mus musculus prefoldin 2 (Pfdn2), mRNA. // Mus musculus prefoldin 2 (Pfdn2), mRNA.	FALSE // FALSE
17219308	6.81267	6.66401	6.61898	6.68833	Pvrl4	poliovirus receptor-related 4	NM_027893	RefSeq	Mus musculus poliovirus receptor-related 4 (Pvrl4), transcript variant 1, mRNA.	FALSE
17219324	8.1613	8.08621	8.11591	7.90551	Arhgap30	Rho GTPase activating protein 30	NM_001005508	RefSeq	Mus musculus Rho GTPase activating protein 30 (Arhgap30), mRNA.	FALSE
17219339	8.81807	8.78554	8.84664	8.90756	Usf1	upstream transcription factor 1	ENSMUST00000161241	ENSEMBL	cdna:known chromosome:NCBIM37:1:173341444:173349273:1 gene:ENSMUSG00000026641 gene_biotype:protein_coding transcript_biotype:protein_coding	FALSE
17219356	8.23818	8.27702	8.27538	8.30632	Tstd1	thiosulfate sulfurtransferase (rhodanese)-like domain containing 1	NM_001164525	RefSeq	Mus musculus thiosulfate sulfurtransferase (rhodanese)-like domain containing 1 (Tstd1), mRNA.	FALSE
17219362	11.1157	10.9213	11.229	11.009	F11r	F11 receptor	NM_172647	RefSeq	Mus musculus F11 receptor (F11r), mRNA.	FALSE
17219374	7.70346	7.60273	7.45155	7.54179	Alyref2	Aly/REF export factor 2	NM_019484	RefSeq	Mus musculus Aly/REF export factor 2 (Alyref2), mRNA.	FALSE
17219378	7.28221	7.04251	7.30919	7.24252	---	---	ENSMUST00000043170	ENSEMBL	cdna:known chromosome:NCBIM37:1:173445364:173447053:1 gene:ENSMUSG00000038218 gene_biotype:protein_coding transcript_biotype:protein_coding	FALSE
17219382	4.96599	4.94589	5.12783	4.96183	Cd244	CD244 natural killer cell receptor 2B4	NM_018729	RefSeq	Mus musculus CD244 natural killer cell receptor 2B4 (Cd244), mRNA.	FALSE
17219397	5.14232	5.19798	5.29527	5.18196	Cd48	CD48 antigen	ENSMUST00000068584	ENSEMBL	cdna:known chromosome:NCBIM37:1:173612141:173635380:1 gene:ENSMUSG00000015355 gene_biotype:protein_coding transcript_biotype:protein_coding	FALSE
17219407	4.56752	4.53098	4.58945	4.46862	Slamf1	signaling lymphocytic activation molecule family member 1	NM_013730	RefSeq	Mus musculus signaling lymphocytic activation molecule family member 1 (Slamf1), mRNA.	FALSE
17219418	5.50352	5.74029	5.58163	5.74855	Cd84 // Cd84	CD84 antigen // CD84 antigen	NM_013489 // NM_013489	RefSeq // RefSeq	Mus musculus CD84 antigen (Cd84), mRNA. // Mus musculus CD84 antigen (Cd84), mRNA.	FALSE // FALSE
17219431	4.4419	4.60017	4.59929	4.5271	---	---	ENSMUST00000097466	ENSEMBL	cdna:known chromosome:NCBIM37:1:173825795:173828368:1 gene:ENSMUSG00000073492 gene_biotype:protein_coding transcript_biotype:protein_coding	FALSE
17219435	5.37568	5.18642	5.30822	5.37156	Slamf6	SLAM family member 6	NM_030710	RefSeq	Mus musculus SLAM family member 6 (Slamf6), mRNA.	FALSE
17219448	12.0429	12.1286	12.0742	12.0878	Copa	coatomer protein complex subunit alpha	NM_009938	RefSeq	Mus musculus coatomer protein complex subunit alpha (Copa), mRNA.	FALSE
17219489	10.9157	10.8285	10.7377	10.8232	Pex19	peroxisomal biogenesis factor 19	NM_023041	RefSeq	Mus musculus peroxisomal biogenesis factor 19 (Pex19), transcript variant 1, mRNA.	FALSE
17219499	10.3343	10.0802	10.1588	10.0328	Dcaf8	DDB1 and CUL4 associated factor 8	NM_153555	RefSeq	Mus musculus DDB1 and CUL4 associated factor 8 (Dcaf8), mRNA.	FALSE
17219516	5.83861	5.7738	6.09253	6.06217	---	---	ENSMUST00000171429	ENSEMBL	cdna:putative chromosome:NCBIM37:1:174143152:174143811:1 gene:ENSMUSG00000092085 gene_biotype:antisense transcript_biotype:antisense	FALSE
17219519	7.36506	7.31526	7.42803	7.169	Igsf8	immunoglobulin superfamily, member 8	NM_080419	RefSeq	Mus musculus immunoglobulin superfamily, member 8 (Igsf8), mRNA.	FALSE
17219536	7.59617	7.37128	7.49882	7.33748	Kcnj10	potassium inwardly-rectifying channel, subfamily J, member 10	NM_001039484	RefSeq	Mus musculus potassium inwardly-rectifying channel, subfamily J, member 10 (Kcnj10), mRNA.	FALSE
17219542	9.19262	9.20791	9.29392	9.20418	Pigm	phosphatidylinositol glycan anchor biosynthesis, class M	NM_026234	RefSeq	Mus musculus phosphatidylinositol glycan anchor biosynthesis, class M (Pigm), mRNA.	FALSE
17219546	5.80307	5.6883	5.89371	6.05589	Slamf9	SLAM family member 9	ENSMUST00000027830	ENSEMBL	cdna:known chromosome:NCBIM37:1:174405489:174408706:1 gene:ENSMUSG00000026548 gene_biotype:protein_coding transcript_biotype:protein_coding	FALSE
17219554	8.54708	8.86414	8.90939	8.81605	Igsf9	immunoglobulin superfamily, member 9	NM_033608	RefSeq	Mus musculus immunoglobulin superfamily, member 9 (Igsf9), transcript variant 1, mRNA.	FALSE
17219581	10.8915	11.067	11.1587	11.0343	Tagln2	transgelin 2	ENSMUST00000111230	ENSEMBL	cdna:known chromosome:NCBIM37:1:174430178:174437511:1 gene:ENSMUSG00000026547 gene_biotype:protein_coding transcript_biotype:protein_coding	FALSE
17219591	6.88221	6.84894	7.06235	6.95113	Ccdc19	coiled-coil domain containing 19	ENSMUST00000085894	ENSEMBL	cdna:novel chromosome:NCBIM37:1:174451175:174476001:1 gene:ENSMUSG00000026546 gene_biotype:protein_coding transcript_biotype:protein_coding	FALSE
17219612	7.0913	7.33887	7.3095	7.38255	Vsig8	V-set and immunoglobulin domain containing 8	NM_177723	RefSeq	Mus musculus V-set and immunoglobulin domain containing 8 (Vsig8), transcript variant 1, mRNA.	FALSE
17219623	5.24172	5.13506	5.43917	4.87569	Crp	C-reactive protein, pentraxin-related	NM_007768	RefSeq	Mus musculus C-reactive protein, pentraxin-related (Crp), mRNA.	FALSE
17219629	3.83414	3.84201	3.88028	3.90772	Olfr16	olfactory receptor 16	NM_008763	RefSeq	Mus musculus olfactory receptor 16 (Olfr16), mRNA.	FALSE
17219633	4.2691	4.21335	4.26289	4.05783	Olfr218	olfactory receptor 218	NM_001001809	RefSeq	Mus musculus olfactory receptor 218 (Olfr218), mRNA.	FALSE
17219635	3.7361	3.89555	3.84881	3.90825	Olfr1404	olfactory receptor 1404	NM_146881	RefSeq	Mus musculus olfactory receptor 1404 (Olfr1404), mRNA.	FALSE
17219639	5.91861	5.67656	5.69644	5.79524	Olfr418-ps1	olfactory receptor 418, pseudogene 1	NM_146651	RefSeq	Mus musculus olfactory receptor 418, pseudogene 1 (Olfr418-ps1), mRNA.	FALSE
17219643	9.71354	9.71142	9.63993	9.68817	Aim2	absent in melanoma 2	ENSMUST00000147604	ENSEMBL	cdna:known chromosome:NCBIM37:1:175281010:175396171:1 gene:ENSMUSG00000037860 gene_biotype:protein_coding transcript_biotype:protein_coding	FALSE
17219662	4.10316	4.07818	4.28835	4.14314	Pyhin1	pyrin and HIN domain family, member 1	NM_175026	RefSeq	Mus musculus pyrin and HIN domain family, member 1 (Pyhin1), mRNA.	FALSE
17219670	3.83996	3.89189	3.89504	3.72902	Pydc3 // Pydc3	pyrin domain containing 3 // pyrin domain containing 3	NM_001162938 // NM_001162938	RefSeq // RefSeq	Mus musculus pyrin domain containing 3 (Pydc3), mRNA. // Mus musculus pyrin domain containing 3 (Pydc3), mRNA.	FALSE // FALSE
17219677	4.21027	4.16209	4.34998	4.38852	Olfr433	olfactory receptor 433	NM_146717	RefSeq	Mus musculus olfactory receptor 433 (Olfr433), mRNA.	FALSE
17219680	4.4574	4.51344	4.62198	4.52596	Olfr432	olfactory receptor 432	NM_146716	RefSeq	Mus musculus olfactory receptor 432 (Olfr432), mRNA.	FALSE
17219682	4.9127	4.75446	4.77749	4.7949	Olfr430	olfactory receptor 430	NM_146718	RefSeq	Mus musculus olfactory receptor 430 (Olfr430), mRNA.	FALSE
17219684	4.7533	4.71744	4.74766	4.79588	Olfr429	olfactory receptor 429	NM_146722	RefSeq	Mus musculus olfactory receptor 429 (Olfr429), mRNA.	FALSE
17219686	4.6445	4.84797	4.6436	4.83752	Olfr427 // Olfr426	olfactory receptor 427 // olfactory receptor 426	ENSMUST00000080831	ENSEMBL	cdna:known chromosome:NCBIM37:1:176029591:176030538:1 gene:ENSMUSG00000059371 gene_biotype:protein_coding transcript_biotype:protein_coding	FALSE
17219688	4.65004	4.71204	4.8124	4.81337	Olfr424	olfactory receptor 424	NM_146721	RefSeq	Mus musculus olfactory receptor 424 (Olfr424), mRNA.	FALSE
17219690	4.6296	4.56416	4.68799	4.65101	Olfr421-ps1	olfactory receptor 421	NM_146720	RefSeq	Mus musculus olfactory receptor 421 (Olfr421-ps1), transcript variant 1, mRNA.	FALSE
17219694	5.05203	5.06792	5.19429	5.41198	Olfr420	olfactory receptor 420	NM_146305	RefSeq	Mus musculus olfactory receptor 420 (Olfr420), mRNA.	FALSE
17219698	6.97675	7.15496	7.15391	7.31916	Spna1	spectrin alpha 1	NM_011465	RefSeq	Mus musculus spectrin alpha 1 (Spna1), mRNA.	FALSE
17219751	4.07397	4.07597	4.09835	4.00692	1810030J14Rik // 1810030J14Rik	RIKEN cDNA 1810030J14 gene // RIKEN cDNA 1810030J14 gene	NM_025470	RefSeq	Mus musculus RIKEN cDNA 1810030J14 gene (1810030J14Rik), mRNA.	FALSE
17219756	8.31715	8.14234	8.28418	8.10486	Olfr417	olfactory receptor 417	NM_207137	RefSeq	Mus musculus olfactory receptor 417 (Olfr417), mRNA.	FALSE
17219758	4.18144	4.18071	4.29971	4.20193	Olfr248	olfactory receptor 248	NM_146714	RefSeq	Mus musculus olfactory receptor 248 (Olfr248), mRNA.	FALSE
17219762	5.31987	4.84988	4.78314	4.71645	Olfr414	olfactory receptor 414	NM_146761	RefSeq	Mus musculus olfactory receptor 414 (Olfr414), mRNA.	FALSE
17219764	4.46837	4.57335	4.78754	4.67721	Olfr220	olfactory receptor 220	NM_207694	RefSeq	Mus musculus olfactory receptor 220 (Olfr220), mRNA.	FALSE
17219766	7.43847	7.50652	7.4859	7.44576	Fmn2	formin 2	NM_019445	RefSeq	Mus musculus formin 2 (Fmn2), mRNA.	FALSE
17219789	5.61023	5.62857	5.57159	5.62022	Kmo	kynurenine 3-monooxygenase (kynurenine 3-hydroxylase)	ENSMUST00000040250	ENSEMBL	cdna:known chromosome:NCBIM37:1:177562127:177590984:1 gene:ENSMUSG00000039783 gene_biotype:protein_coding transcript_biotype:protein_coding	FALSE
17219811	5.74052	5.60468	5.77278	5.65158	Wdr64	WD repeat domain 64	NM_029453	RefSeq	Mus musculus WD repeat domain 64 (Wdr64), mRNA.	FALSE
17219846	4.34433	4.17208	4.26576	4.187	---	---	ENSMUST00000104606 // ENSMUST00000104606	ENSEMBL // ENSEMBL	ncrna:snRNA chromosome:NCBIM37:1:177730645:177730820:1 gene:ENSMUSG00000077794 gene_biotype:snRNA transcript_biotype:snRNA // ncrna:snRNA chromosome:NCBIM37:1:177730645:177730820:1 gene:ENSMUSG00000077794 gene_biotype:snRNA transcript_biotype:snRNA	FALSE // FALSE
17219848	10.6282	10.4765	10.4848	10.5459	Exo1	exonuclease 1	NM_012012	RefSeq	Mus musculus exonuclease 1 (Exo1), mRNA.	FALSE
17219865	4.71646	4.75684	4.60835	4.54718	---	---	ENSMUST00000157250 // ENSMUST00000157250	ENSEMBL // ENSEMBL	ncrna:snRNA chromosome:NCBIM37:1:178630748:178630855:1 gene:ENSMUSG00000087875 gene_biotype:snRNA transcript_biotype:snRNA // ncrna:snRNA chromosome:NCBIM37:1:178630748:178630855:1 gene:ENSMUSG00000087875 gene_biotype:snRNA transcript_biotype:snRNA	FALSE // FALSE
17219867	4.8926	4.82559	4.91881	4.88386	---	---	ENSMUST00000122800 // ENSMUST00000122800	ENSEMBL // ENSEMBL	ncrna:misc_RNA chromosome:NCBIM37:1:178724087:178724351:1 gene:ENSMUSG00000084749 gene_biotype:misc_RNA transcript_biotype:misc_RNA // ncrna:misc_RNA chromosome:NCBIM37:1:178724087:178724351:1 gene:ENSMUSG00000084749 gene_biotype:misc_RNA transcript_biotype:misc_RNA	FALSE // FALSE
17219869	7.52985	7.33118	7.41207	7.57694	Sdccag8	serologically defined colon cancer antigen 8	ENSMUST00000027785	ENSEMBL	cdna:known chromosome:NCBIM37:1:178744791:178950568:1 gene:ENSMUSG00000026504 gene_biotype:protein_coding transcript_biotype:protein_coding	FALSE
17219895	4.1773	4.12158	4.0677	4.16662	---	---	ENSMUST00000175391	ENSEMBL	ncrna:miRNA chromosome:NCBIM37:1:178809965:178810044:1 gene:ENSMUSG00000093132 gene_biotype:miRNA transcript_biotype:miRNA	FALSE
17219897	8.12966	8.11433	8.06419	8.107	Zfp238	zinc finger protein 238	NM_013915	RefSeq	Mus musculus zinc finger protein 238 (Zfp238), transcript variant 2, mRNA.	FALSE
17219902	4.77197	4.66597	4.88579	4.73763	1700016C15Rik	RIKEN cDNA 1700016C15 gene	NM_027077	RefSeq	Mus musculus RIKEN cDNA 1700016C15 gene (1700016C15Rik), mRNA.	FALSE
17219909	4.84556	4.66387	4.49832	4.68369	Gm16432	predicted gene 16432	NM_001034899	RefSeq	Mus musculus predicted gene 16432 (Gm16432), mRNA.	FALSE
17219963	9.24133	9.09751	9.16134	9.21678	Pppde1	PPPDE peptidase domain containing 1	NM_024282	RefSeq	Mus musculus PPPDE peptidase domain containing 1 (Pppde1), mRNA.	FALSE
17219974	5.6245	5.50612	5.35023	5.63775	---	---	ENSMUST00000069568	ENSEMBL	cdna:known chromosome:NCBIM37:1:180186234:180187426:1 gene:ENSMUSG00000055831 gene_biotype:protein_coding transcript_biotype:protein_coding	FALSE
17219978	10.5623	10.9987	10.5763	10.9151	Fam36a	family with sequence similarity 36, member A	NM_025511	RefSeq	Mus musculus family with sequence similarity 36, member A (Fam36a), mRNA.	FALSE
17219983	4.87456	4.80855	4.62069	4.96116	---	---	ENSMUST00000163522	ENSEMBL	cdna:known chromosome:NCBIM37:1:180279677:180279831:1 gene:ENSMUSG00000090908 gene_biotype:protein_coding transcript_biotype:protein_coding	FALSE
17219986	5.44959	4.98386	5.46711	5.26155	---	---	ENSMUST00000083020 // ENSMUST00000083020	ENSEMBL // ENSEMBL	ncrna:snRNA chromosome:NCBIM37:1:180320950:180321055:1 gene:ENSMUSG00000064954 gene_biotype:snRNA transcript_biotype:snRNA // ncrna:snRNA chromosome:NCBIM37:1:180320950:180321055:1 gene:ENSMUSG00000064954 gene_biotype:snRNA transcript_biotype:snRNA	FALSE // FALSE
17219988	7.8434	7.99718	7.72135	8.01974	Efcab2	EF-hand calcium binding domain 2	NM_026626	RefSeq	Mus musculus EF-hand calcium binding domain 2 (Efcab2), mRNA.	FALSE
17219997	7.49269	8.35883	8.20292	8.30767	Kif26b	kinesin family member 26B	NM_001161665	RefSeq	Mus musculus kinesin family member 26B (Kif26b), mRNA.	FALSE
17220016	6.95777	7.46202	7.28494	7.09033	---	---	ENSMUST00000083033 // ENSMUST00000083033	ENSEMBL // ENSEMBL	ncrna:snRNA chromosome:NCBIM37:1:180567036:180567202:1 gene:ENSMUSG00000064967 gene_biotype:snRNA transcript_biotype:snRNA // ncrna:snRNA chromosome:NCBIM37:1:180567036:180567202:1 gene:ENSMUSG00000064967 gene_biotype:snRNA transcript_biotype:snRNA	FALSE // FALSE
17220018	8.00252	7.71151	7.75086	7.62347	Cnst	consortin, connexin sorting protein	ENSMUST00000040706	ENSEMBL	cdna:known chromosome:NCBIM37:1:181476501:181557609:1 gene:ENSMUSG00000038949 gene_biotype:protein_coding transcript_biotype:protein_coding	FALSE
17220034	9.02747	9.05306	9.21872	9.22774	Sccpdh	saccharopine dehydrogenase (putative)	NM_178653	RefSeq	Mus musculus saccharopine dehydrogenase (putative) (Sccpdh), mRNA.	FALSE
17220051	6.93474	6.86644	7.08206	6.94157	---	---	ENSMUST00000097454	ENSEMBL	cdna:known chromosome:NCBIM37:1:181733507:181734807:1 gene:ENSMUSG00000073486 gene_biotype:protein_coding transcript_biotype:protein_coding	FALSE
17220054	4.32794	4.21736	4.34074	4.1243	Gm19846 // Gm19846	predicted gene, 19846 // predicted gene, 19846	XM_003086198 // XM_003086198	RefSeq // RefSeq	PREDICTED: Mus musculus predicted gene, 19846 (Gm19846), partial mRNA. // PREDICTED: Mus musculus predicted gene, 19846 (Gm19846), partial mRNA.	FALSE // FALSE
17220059	8.65032	9.22781	9.01966	9.24934	Cdc42bpa	CDC42 binding protein kinase alpha	ENSMUST00000111117	ENSEMBL	cdna:novel chromosome:NCBIM37:1:181890716:182095734:1 gene:ENSMUSG00000026490 gene_biotype:protein_coding transcript_biotype:protein_coding	FALSE
17220110	7.36763	7.88511	7.94637	7.98009	Itpkb	inositol 1,4,5-trisphosphate 3-kinase B	ENSMUST00000070181	ENSEMBL	cdna:novel chromosome:NCBIM37:1:182260616:182354933:1 gene:ENSMUSG00000038855 gene_biotype:protein_coding transcript_biotype:protein_coding	FALSE
17220122	12.206	11.9463	12.0634	11.9667	Parp1	poly (ADP-ribose) polymerase family, member 1	NM_007415	RefSeq	Mus musculus poly (ADP-ribose) polymerase family, member 1 (Parp1), mRNA.	FALSE
17220148	9.72547	9.58571	9.66338	9.5711	Lin9	lin-9 homolog (C. elegans)	NM_001103182	RefSeq	Mus musculus lin-9 homolog (C. elegans) (Lin9), transcript variant 1, mRNA.	FALSE
17220166	9.72841	9.80703	9.78548	9.79059	Acbd3	acyl-Coenzyme A binding domain containing 3	NM_133225	RefSeq	Mus musculus acyl-Coenzyme A binding domain containing 3 (Acbd3), mRNA.	FALSE
17220177	6.78309	7.03965	6.96502	6.887	H3f3a // H3f3a	H3 histone, family 3A // H3 histone, family 3A	NM_008210 // NM_008210	RefSeq // RefSeq	Mus musculus H3 histone, family 3A (H3f3a), mRNA. // Mus musculus H3 histone, family 3A (H3f3a), mRNA.	FALSE // FALSE
17220182	6.30864	6.18685	6.35945	6.24936	---	---	ENSMUST00000097448	ENSEMBL	cdna:known chromosome:NCBIM37:1:182743915:182746819:1 gene:ENSMUSG00000073485 gene_biotype:antisense transcript_biotype:antisense	FALSE
17220186	4.34528	4.07402	4.12956	4.21231	---	---	ENSMUST00000122609 // ENSMUST00000122609	ENSEMBL // ENSEMBL	ncrna:snRNA chromosome:NCBIM37:1:182762900:182763007:1 gene:ENSMUSG00000084558 gene_biotype:snRNA transcript_biotype:snRNA // ncrna:snRNA chromosome:NCBIM37:1:182762900:182763007:1 gene:ENSMUSG00000084558 gene_biotype:snRNA transcript_biotype:snRNA	FALSE // FALSE
17220188	10.6089	10.4697	10.5046	10.5718	BC031781	cDNA sequence BC031781	BC031781	GenBank	Mus musculus cDNA sequence BC031781, mRNA (cDNA clone MGC:30618 IMAGE:3672316), complete cds.	FALSE
17220197	9.44087	10.0873	10.1327	10.1131	Lefty2	left-right determination factor 2	NM_177099	RefSeq	Mus musculus left-right determination factor 2 (Lefty2), mRNA.	FALSE
17220204	9.51388	9.67347	9.83304	9.76201	Pycr2	pyrroline-5-carboxylate reductase family, member 2	NM_133705	RefSeq	Mus musculus pyrroline-5-carboxylate reductase family, member 2 (Pycr2), mRNA.	FALSE
17220214	10.704	11.0855	11.323	11.1549	Lefty1	left right determination factor 1	NM_010094	RefSeq	Mus musculus left right determination factor 1 (Lefty1), mRNA.	FALSE
17220221	9.2991	9.62777	9.72714	9.65525	Tmem63a	transmembrane protein 63a	ENSMUST00000161523	ENSEMBL	cdna:known chromosome:NCBIM37:1:182874166:182905234:1 gene:ENSMUSG00000026519 gene_biotype:protein_coding transcript_biotype:protein_coding	FALSE
17220249	4.83675	5.10379	5.0454	5.06988	9130409I23Rik	RIKEN cDNA 9130409I23 gene	BC147379	GenBank	Mus musculus RIKEN cDNA 9130409I23 gene, mRNA (cDNA clone MGC:182555 IMAGE:9056449), complete cds.	FALSE
17220255	9.62895	9.48972	9.49753	9.42433	Cnih4	cornichon homolog 4 (Drosophila)	NM_030131	RefSeq	Mus musculus cornichon homolog 4 (Drosophila) (Cnih4), mRNA.	FALSE
17220264	5.51281	5.5151	5.7511	5.50684	---	---	ENSMUST00000066988	ENSEMBL	cdna:known chromosome:NCBIM37:1:183156207:183158621:1 gene:ENSMUSG00000054135 gene_biotype:protein_coding transcript_biotype:protein_coding	FALSE
17220268	5.77857	5.7922	5.93165	5.91358	Cnih3	cornichon homolog 3 (Drosophila)	NM_028408	RefSeq	Mus musculus cornichon homolog 3 (Drosophila) (Cnih3), transcript variant 1, mRNA.	FALSE
17220277	5.59638	5.60168	5.59527	5.56813	Dnahc14	dynein, axonemal, heavy chain 14	ENSMUST00000097446	ENSEMBL	cdna:known chromosome:NCBIM37:1:183669119:183685575:1 gene:ENSMUSG00000047369 gene_biotype:protein_coding transcript_biotype:retained_intron	FALSE
17220364	10.1163	10.1432	10.0654	10.2572	Srp9	signal recognition particle 9	NM_012058	RefSeq	Mus musculus signal recognition particle 9 (Srp9), mRNA.	FALSE
17220370	4.87191	5.10735	4.96773	4.97171	1700047M11Rik	RIKEN cDNA 1700047M11 gene	NR_015458	RefSeq	Mus musculus RIKEN cDNA 1700047M11 gene (1700047M11Rik), non-coding RNA.	FALSE
17220373	9.97741	10.1308	10.1197	10.1306	Trp53bp2	transformation related protein 53 binding protein 2	NM_173378	RefSeq	Mus musculus transformation related protein 53 binding protein 2 (Trp53bp2), mRNA.	FALSE
17220394	5.58671	5.58732	5.63375	5.61573	Capn8	calpain 8	NM_130890	RefSeq	Mus musculus calpain 8 (Capn8), transcript variant 1, mRNA.	FALSE
17220417	8.85774	8.82792	9.15863	8.90452	Susd4	sushi domain containing 4	ENSMUST00000085724	ENSEMBL	cdna:known chromosome:NCBIM37:1:184695026:184826729:1 gene:ENSMUSG00000038576 gene_biotype:protein_coding transcript_biotype:protein_coding	FALSE
17220432	6.72006	7.06332	7.19297	7.09661	Tlr5	toll-like receptor 5	ENSMUST00000110997	ENSEMBL	cdna:known chromosome:NCBIM37:1:184884919:184906175:1 gene:ENSMUSG00000079164 gene_biotype:protein_coding transcript_biotype:protein_coding	FALSE
17220439	10.1707	10.5723	10.2947	10.5747	Aida	axin interactor, dorsalization associated	NM_181732	RefSeq	Mus musculus axin interactor, dorsalization associated (Aida), mRNA.	FALSE
17220452	8.98438	9.00992	8.91661	9.02035	Taf1a	TATA box binding protein (Tbp)-associated factor, RNA polymerase I, A	NM_021466	RefSeq	Mus musculus TATA box binding protein (Tbp)-associated factor, RNA polymerase I, A (Taf1a), mRNA.	FALSE
17220464	5.74906	5.59343	5.85514	5.7027	Hhipl2	hedgehog interacting protein-like 2	NM_030175	RefSeq	Mus musculus hedgehog interacting protein-like 2 (Hhipl2), mRNA.	FALSE
17220475	8.13063	8.63105	8.80302	8.8781	Dusp10	dual specificity phosphatase 10	ENSMUST00000048655	ENSEMBL	cdna:known chromosome:NCBIM37:1:185858260:185899515:1 gene:ENSMUSG00000039384 gene_biotype:protein_coding transcript_biotype:protein_coding	FALSE
17220485	5.87647	5.86424	5.97341	5.90115	4930488B22Rik	RIKEN cDNA 4930488B22 gene	NR_040627	RefSeq	Mus musculus RIKEN cDNA 4930488B22 gene (4930488B22Rik), non-coding RNA.	FALSE
17220489	10.2648	10.1154	10.107	10.0034	Rab3gap2	RAB3 GTPase activating protein subunit 2	NM_001163754	RefSeq	Mus musculus RAB3 GTPase activating protein subunit 2 (Rab3gap2), mRNA.	FALSE
17220526	4.20174	4.09657	4.02384	4.13879	Snora36b	small nucleolar RNA, H/ACA box 36B	NR_034044	RefSeq	Mus musculus small nucleolar RNA, H/ACA box 36B (Snora36b), small nucleolar RNA.	FALSE
17220529	7.7357	7.78097	7.84429	7.87176	Mir194-1	microRNA 194-1	NR_029580	RefSeq	Mus musculus microRNA 194-1 (Mir194-1), microRNA.	FALSE
17220531	5.50297	5.4869	5.44492	5.46218	Mir215	microRNA 215	NR_029908	RefSeq	Mus musculus microRNA 215 (Mir215), microRNA.	FALSE
17220533	9.30226	9.33803	9.31251	9.37391	Bpnt1	bisphosphate 3'-nucleotidase 1	NM_011794	RefSeq	Mus musculus bisphosphate 3'-nucleotidase 1 (Bpnt1), mRNA.	FALSE
17220548	11.7606	11.578	11.5888	11.5848	Eprs	glutamyl-prolyl-tRNA synthetase	NM_029735	RefSeq	Mus musculus glutamyl-prolyl-tRNA synthetase (Eprs), mRNA.	FALSE
17220584	6.04988	6.00261	6.07366	5.91376	Slc30a10	solute carrier family 30, member 10	NM_001033286	RefSeq	Mus musculus solute carrier family 30, member 10 (Slc30a10), mRNA.	FALSE
17220591	7.36849	6.92242	7.10242	6.84804	5033404E19Rik	NSA2 ribosome biogenesis homolog pseudogene	NR_033600	RefSeq	Mus musculus RIKEN cDNA 5033404E19 gene (5033404E19Rik), non-coding RNA.	FALSE
17220593	5.8952	5.57797	5.33873	6.12177	---	---	ENSMUST00000158738 // ENSMUST00000158738	ENSEMBL // ENSEMBL	ncrna:rRNA chromosome:NCBIM37:1:187947080:187947185:1 gene:ENSMUSG00000089363 gene_biotype:rRNA transcript_biotype:rRNA // ncrna:rRNA chromosome:NCBIM37:1:187947080:187947185:1 gene:ENSMUSG00000089363 gene_biotype:rRNA transcript_biotype:rRNA	FALSE // FALSE
17220595	6.47459	6.40041	6.56435	6.55535	---	---	ENSMUST00000158420	ENSEMBL	ncrna:snoRNA chromosome:NCBIM37:1:188500621:188500755:1 gene:ENSMUSG00000089045 gene_biotype:snoRNA transcript_biotype:snoRNA	FALSE
17220597	6.00168	6.01107	6.07861	6.02049	A430105J06Rik	RIKEN cDNA A430105J06 gene	AK020767	GenBank HTC	Mus musculus 0 day neonate thymus cDNA, RIKEN full-length enriched library, clone:A430105J06 product:unclassifiable, full insert sequence.	FALSE
17220600	6.63816	6.71615	6.59877	6.58793	D1Pas1	DNA segment, Chr 1, Pasteur Institute 1	NM_033077	RefSeq	Mus musculus DNA segment, Chr 1, Pasteur Institute 1 (D1Pas1), mRNA.	FALSE
17220604	7.01664	7.07236	7.02437	6.9231	1700007P06Rik // 1700007P06Rik	RIKEN cDNA 1700007P06 gene // RIKEN cDNA 1700007P06 gene	NR_040554 // NR_040554	RefSeq // RefSeq	Mus musculus RIKEN cDNA 1700007P06 gene (1700007P06Rik), non-coding RNA. // Mus musculus RIKEN cDNA 1700007P06 gene (1700007P06Rik), non-coding RNA.	FALSE // FALSE
17220608	7.76058	7.68942	7.74402	7.65817	Gpatch2	G patch domain containing 2	NM_026367	RefSeq	Mus musculus G patch domain containing 2 (Gpatch2), mRNA.	FALSE
17220627	7.2335	7.19071	7.2346	7.14589	Esrrg	estrogen-related receptor gamma	ENSMUST00000110938	ENSEMBL	cdna:novel chromosome:NCBIM37:1:189821747:190038763:1 gene:ENSMUSG00000026610 gene_biotype:protein_coding transcript_biotype:protein_coding	FALSE
17220644	5.22774	5.29843	5.27488	5.36337	Ush2a	Usher syndrome 2A (autosomal recessive, mild)	NM_021408	RefSeq	Mus musculus Usher syndrome 2A (autosomal recessive, mild) (Ush2a), mRNA.	FALSE
17220719	4.2153	4.22403	4.19721	4.0788	---	---	ENSMUST00000122601 // ENSMUST00000122601	ENSEMBL // ENSEMBL	ncrna:snRNA chromosome:NCBIM37:1:190584355:190584458:1 gene:ENSMUSG00000084550 gene_biotype:snRNA transcript_biotype:snRNA // ncrna:snRNA chromosome:NCBIM37:1:190584355:190584458:1 gene:ENSMUSG00000084550 gene_biotype:snRNA transcript_biotype:snRNA	FALSE // FALSE
17220721	5.1826	5.15414	5.14461	5.17308	A430027H14Rik	RIKEN cDNA A430027H14 gene	AK039909	GenBank HTC	Mus musculus 0 day neonate thymus cDNA, RIKEN full-length enriched library, clone:A430027H14 product:potassium channel, subfamily K, member 2, full insert sequence.	FALSE
17220724	10.0856	10.1931	10.3754	10.2282	Ptpn14	protein tyrosine phosphatase, non-receptor type 14	NM_008976	RefSeq	Mus musculus protein tyrosine phosphatase, non-receptor type 14 (Ptpn14), mRNA.	FALSE
17220748	5.97945	5.98256	5.97043	5.92765	---	---	ENSMUST00000110279	ENSEMBL	cdna:known chromosome:NCBIM37:1:191994175:192041155:1 gene:ENSMUSG00000079045 gene_biotype:antisense transcript_biotype:antisense	FALSE
17220751	9.2308	9.11221	9.15355	9.17172	Angel2	angel homolog 2 (Drosophila)	ENSMUST00000066632	ENSEMBL	cdna:known chromosome:NCBIM37:1:192752371:192770841:1 gene:ENSMUSG00000026634 gene_biotype:protein_coding transcript_biotype:protein_coding	FALSE
17220768	5.52376	5.58336	5.46404	5.67931	Mfsd7b	major facilitator superfamily domain containing 7B	NM_001081259	RefSeq	Mus musculus major facilitator superfamily domain containing 7B (Mfsd7b), mRNA.	FALSE
17220771	6.43971	6.59545	6.41281	6.57763	1700022P22Rik	RIKEN cDNA 1700022P22 gene	NM_029336	RefSeq	Mus musculus RIKEN cDNA 1700022P22 gene (1700022P22Rik), mRNA.	FALSE
17220776	9.49653	9.10002	9.31142	9.23352	Nsl1	NSL1, MIND kinetochore complex component, homolog (S. cerevisiae)	NM_198654	RefSeq	Mus musculus NSL1, MIND kinetochore complex component, homolog (S. cerevisiae) (Nsl1), mRNA.	FALSE
17220787	5.83238	5.77126	5.94734	5.88477	Batf3	basic leucine zipper transcription factor, ATF-like 3	NM_030060	RefSeq	Mus musculus basic leucine zipper transcription factor, ATF-like 3 (Batf3), mRNA.	FALSE
17220792	5.30354	5.19731	5.25789	5.35181	---	---	ENSMUST00000157836 // ENSMUST00000157836	ENSEMBL // ENSEMBL	ncrna:misc_RNA chromosome:NCBIM37:1:193020785:193020892:1 gene:ENSMUSG00000088461 gene_biotype:misc_RNA transcript_biotype:misc_RNA // ncrna:misc_RNA chromosome:NCBIM37:1:193020785:193020892:1 gene:ENSMUSG00000088461 gene_biotype:misc_RNA transcript_biotype:misc_RNA	FALSE // FALSE
17220794	6.66599	6.5055	6.50328	6.37525	D730003I15Rik	RIKEN cDNA D730003I15 gene	AK157967	GenBank HTC	Mus musculus adult inner ear cDNA, RIKEN full-length enriched library, clone:F930012J16 product:hypothetical protein, full insert sequence.	FALSE
17220797	8.79087	8.65062	8.78817	8.61717	Tmem206	transmembrane protein 206	ENSMUST00000027940	ENSEMBL	cdna:known chromosome:NCBIM37:1:193149791:193174793:1 gene:ENSMUSG00000026627 gene_biotype:protein_coding transcript_biotype:protein_coding	FALSE
17220809	10.9097	10.6584	10.8377	10.7129	Ints7	integrator complex subunit 7	ENSMUST00000045450	ENSEMBL	cdna:known chromosome:NCBIM37:1:193399642:193446551:1 gene:ENSMUSG00000037461 gene_biotype:protein_coding transcript_biotype:protein_coding	FALSE
17220833	9.08201	9.22527	9.23458	9.35436	Lpgat1	lysophosphatidylglycerol acyltransferase 1	ENSMUST00000110855	ENSEMBL	cdna:known chromosome:NCBIM37:1:193541713:193608134:1 gene:ENSMUSG00000026623 gene_biotype:protein_coding transcript_biotype:protein_coding	FALSE
17220844	10.4223	9.93473	10.1826	9.97088	Nek2	NIMA (never in mitosis gene a)-related expressed kinase 2	ENSMUST00000027931	ENSEMBL	cdna:known chromosome:NCBIM37:1:193645323:193656929:1 gene:ENSMUSG00000026622 gene_biotype:protein_coding transcript_biotype:protein_coding	FALSE
17220861	9.82677	9.41987	9.58432	9.38757	Slc30a1	solute carrier family 30 (zinc transporter), member 1	NM_009579	RefSeq	Mus musculus solute carrier family 30 (zinc transporter), member 1 (Slc30a1), mRNA.	FALSE
17220866	7.09589	7.0938	7.17477	7.25731	Rd3	retinal degeneration 3	NM_023727	RefSeq	Mus musculus retinal degeneration 3 (Rd3), transcript variant 1, mRNA.	FALSE
17220872	5.81719	5.87753	5.76605	5.71725	Rcor3	REST corepressor 3	ENSMUST00000073279	ENSEMBL	cdna:known chromosome:NCBIM37:1:193922652:193961892:-1 gene:ENSMUSG00000037395 gene_biotype:protein_coding transcript_biotype:protein_coding	FALSE
17220877	6.11098	6.11098	6.10169	6.11805	Gm10516	predicted gene 10516	NR_033536	RefSeq	Mus musculus predicted gene 10516 (Gm10516), non-coding RNA.	FALSE
17220882	6.8393	6.95831	6.99931	6.77353	Kcnh1	potassium voltage-gated channel, subfamily H (eag-related), member 1	NM_010600	RefSeq	Mus musculus potassium voltage-gated channel, subfamily H (eag-related), member 1 (Kcnh1), transcript variant 1, mRNA.	FALSE
17220898	6.7771	6.43626	6.48194	6.19587	---	---	ENSMUST00000082947 // ENSMUST00000082947	ENSEMBL // ENSEMBL	ncrna:snRNA chromosome:NCBIM37:1:194571765:194571880:1 gene:ENSMUSG00000064881 gene_biotype:snRNA transcript_biotype:snRNA // ncrna:snRNA chromosome:NCBIM37:1:194571765:194571880:1 gene:ENSMUSG00000064881 gene_biotype:snRNA transcript_biotype:snRNA	FALSE // FALSE
17220900	6.08488	6.0252	6.07456	5.93472	1700065J18Rik	RIKEN cDNA 1700065J18 gene	NR_040468	RefSeq	Mus musculus RIKEN cDNA 1700065J18 gene (1700065J18Rik), non-coding RNA.	FALSE
17220904	7.52967	7.78295	8.0683	8.01973	---	---	AK145301	GenBank HTC	Mus musculus mammary gland RCB-0527 Jyg-MC(B) cDNA, RIKEN full-length enriched library, clone:G930041P03 product:unclassifiable, full insert sequence.	FALSE
17220907	10.1046	9.93581	9.98919	9.84117	Irf6	interferon regulatory factor 6	NM_016851	RefSeq	Mus musculus interferon regulatory factor 6 (Irf6), mRNA.	FALSE
17220919	7.76203	7.76641	7.74577	7.58822	A130010J15Rik	RIKEN cDNA A130010J15 gene	ENSMUST00000160822	ENSEMBL	cdna:known chromosome:NCBIM37:1:194994243:195001374:1 gene:ENSMUSG00000079144 gene_biotype:protein_coding transcript_biotype:protein_coding	FALSE
17220921	7.77386	7.61337	7.67272	7.56784	A130010J15Rik	RIKEN cDNA A130010J15 gene	NM_181048	RefSeq	Mus musculus RIKEN cDNA A130010J15 gene (A130010J15Rik), transcript variant 1, mRNA.	FALSE
17220931	5.58506	5.30136	5.6445	5.46276	---	---	ENSMUST00000162454	ENSEMBL	cdna:putative chromosome:NCBIM37:1:195013569:195018205:1 gene:ENSMUSG00000090080 gene_biotype:antisense transcript_biotype:antisense	FALSE
17220934	6.19303	6.04692	5.87248	5.89349	---	---	ENSMUST00000159273 // ENSMUST00000159273	ENSEMBL // ENSEMBL	cdna:known chromosome:NCBIM37:1:195029233:195052402:1 gene:ENSMUSG00000089683 gene_biotype:antisense transcript_biotype:antisense // cdna:known chromosome:NCBIM37:1:195029233:195052402:1 gene:ENSMUSG00000089683 gene_biotype:antisense transcript_biotype:antisense	FALSE // FALSE
17220937	4.43648	4.47297	4.46448	4.43984	---	---	ENSMUST00000162977 // ENSMUST00000162977	ENSEMBL // ENSEMBL	cdna:known chromosome:NCBIM37:1:195033944:195080668:1 gene:ENSMUSG00000089688 gene_biotype:antisense transcript_biotype:antisense // cdna:known chromosome:NCBIM37:1:195033944:195080668:1 gene:ENSMUSG00000089688 gene_biotype:antisense transcript_biotype:antisense	FALSE // FALSE
17220941	6.58618	6.46264	6.43843	6.48287	G0s2 // G0s2	G0/G1 switch gene 2 // G0/G1 switch gene 2	NM_008059 // NM_008059	RefSeq // RefSeq	Mus musculus G0/G1 switch gene 2 (G0s2), mRNA. // Mus musculus G0/G1 switch gene 2 (G0s2), mRNA.	FALSE // FALSE
17220944	7.18954	7.29093	7.53767	7.29603	Lamb3	laminin, beta 3	ENSMUST00000016315	ENSEMBL	cdna:known chromosome:NCBIM37:1:195128151:195170072:1 gene:ENSMUSG00000026639 gene_biotype:protein_coding transcript_biotype:protein_coding	FALSE
17220974	7.64514	8.348	8.45234	8.51679	Plxna2	plexin A2	NM_008882	RefSeq	Mus musculus plexin A2 (Plxna2), mRNA.	FALSE
17221010	4.52674	4.72313	4.83997	4.56882	Mir3962 // Mir3962	microRNA 3962 // microRNA 3962	NR_039539 // NR_039539	RefSeq // RefSeq	Mus musculus microRNA 3962 (Mir3962), microRNA. // Mus musculus microRNA 3962 (Mir3962), microRNA.	FALSE // FALSE
17221012	4.33497	4.33022	4.27429	4.27918	---	---	ENSMUST00000122682	ENSEMBL	ncrna:misc_RNA chromosome:NCBIM37:1:196684851:196685144:1 gene:ENSMUSG00000084631 gene_biotype:misc_RNA transcript_biotype:misc_RNA	FALSE
17221014	7.14793	7.48678	7.24674	7.5985	Cd34	CD34 antigen	NM_001111059	RefSeq	Mus musculus CD34 antigen (Cd34), transcript variant 1, mRNA.	FALSE
17221026	4.50189	4.58652	4.57796	4.53269	Mir29b-2	microRNA 29b-2	NR_029809	RefSeq	Mus musculus microRNA 29b-2 (Mir29b-2), microRNA.	FALSE
17221045	6.03341	6.346	6.18922	6.55754	Xkr4	X Kell blood group precursor related family member 4	NM_001011874	RefSeq	Mus musculus X Kell blood group precursor related family member 4 (Xkr4), mRNA.	FALSE
17221054	5.40308	5.33757	5.3959	5.4169	---	---	AK148737	GenBank HTC	Mus musculus 2 days neonate sympathetic ganglion cDNA, RIKEN full-length enriched library, clone:7120441D17 product:unclassifiable, full insert sequence.	FALSE
17221057	3.54868	3.60275	3.61008	3.49742	---	---	ENSMUST00000157765 // ENSMUST00000157765	ENSEMBL // ENSEMBL	ncrna:snRNA chromosome:NCBIM37:1:3668961:3669024:-1 gene:ENSMUSG00000088390 gene_biotype:snRNA transcript_biotype:snRNA // ncrna:snRNA chromosome:NCBIM37:1:3668961:3669024:-1 gene:ENSMUSG00000088390 gene_biotype:snRNA transcript_biotype:snRNA	FALSE // FALSE
17221059	3.8714	3.76987	3.68401	3.84857	---	---	ENSMUST00000158795 // ENSMUST00000158795	ENSEMBL // ENSEMBL	ncrna:snRNA chromosome:NCBIM37:1:3773818:3773879:-1 gene:ENSMUSG00000089420 gene_biotype:snRNA transcript_biotype:snRNA // ncrna:snRNA chromosome:NCBIM37:1:3773818:3773879:-1 gene:ENSMUSG00000089420 gene_biotype:snRNA transcript_biotype:snRNA	FALSE // FALSE
17221061	4.47044	4.49237	4.5071	4.48161	Rp1 // Rp1	retinitis pigmentosa 1 (human) // retinitis pigmentosa 1 (human)	NM_001195662 // NM_001195662	RefSeq // RefSeq	Mus musculus retinitis pigmentosa 1 (human) (Rp1), transcript variant 2, mRNA. // Mus musculus retinitis pigmentosa 1 (human) (Rp1), transcript variant 2, mRNA.	FALSE // FALSE
17221071	7.71775	8.35554	8.47076	8.59193	Sox17	SRY-box containing gene 17	NM_011441	RefSeq	Mus musculus SRY-box containing gene 17 (Sox17), mRNA.	FALSE
17221079	6.65519	6.5438	6.2882	6.73681	---	---	ENSMUST00000157375 // ENSMUST00000157375	ENSEMBL // ENSEMBL	ncrna:snRNA chromosome:NCBIM37:1:4713358:4713460:-1 gene:ENSMUSG00000088000 gene_biotype:snRNA transcript_biotype:snRNA // ncrna:snRNA chromosome:NCBIM37:1:4713358:4713460:-1 gene:ENSMUSG00000088000 gene_biotype:snRNA transcript_biotype:snRNA	FALSE // FALSE
17221081	11.4489	11.27	11.4321	11.3592	Mrpl15	mitochondrial ribosomal protein L15	NM_001177658	RefSeq	Mus musculus mitochondrial ribosomal protein L15 (Mrpl15), nuclear gene encoding mitochondrial protein, transcript variant 1, mRNA.	FALSE
17221093	7.28834	7.53433	7.30595	7.4525	---	---	ENSMUST00000078030	ENSEMBL	cdna:known chromosome:NCBIM37:1:4869283:4870750:-1 gene:ENSMUSG00000062588 gene_biotype:protein_coding transcript_biotype:protein_coding	FALSE
17221096	5.49762	5.47508	5.62364	5.55493	Rgs20	regulator of G-protein signaling 20	ENSMUST00000002533	ENSEMBL	cdna:known chromosome:NCBIM37:1:4899657:5009620:-1 gene:ENSMUSG00000002459 gene_biotype:protein_coding transcript_biotype:protein_coding	FALSE
17221110	6.00844	6.00408	6.23728	6.04613	Npbwr1	neuropeptides B/W receptor 1	NM_010342	RefSeq	Mus musculus neuropeptides B/W receptor 1 (Npbwr1), mRNA.	FALSE
17221114	6.80413	7.06283	6.93494	6.80413	4732440D04Rik	RIKEN cDNA 4732440D04 gene	AK161112	GenBank HTC	Mus musculus 10 days neonate skin cDNA, RIKEN full-length enriched library, clone:4732440D04 product:unclassifiable, full insert sequence.	FALSE
17221117	8.87164	9.08201	9.07459	8.95635	---	---	ENSMUST00000097832	ENSEMBL	cdna:known chromosome:NCBIM37:1:6204693:6205373:-1 gene:ENSMUSG00000073741 gene_biotype:protein_coding transcript_biotype:protein_coding	FALSE
17221119	4.72095	4.77982	4.76608	4.6483	---	---	GENSCAN00000041146	ENSEMBL	cdna:genscan chromosome:NCBIM37:1:7385719:7388354:-1 transcript_biotype:protein_coding	FALSE
17221122	5.01227	5.20611	5.26082	5.41563	Sntg1	syntrophin, gamma 1	NM_027671	RefSeq	Mus musculus syntrophin, gamma 1 (Sntg1), mRNA.	FALSE
17221148	6.07091	5.98821	6.19158	5.96547	2610203C22Rik	RIKEN cDNA 2610203C22 gene	BC064105	GenBank	Mus musculus RIKEN cDNA 2610203C22 gene, mRNA (cDNA clone IMAGE:1527867).	FALSE
17221158	10.2294	10.0172	9.89101	9.77815	Mybl1	myeloblastosis oncogene-like 1	ENSMUST00000088658	ENSEMBL	cdna:known chromosome:NCBIM37:1:9657496:9690290:-1 gene:ENSMUSG00000025912 gene_biotype:protein_coding transcript_biotype:protein_coding	FALSE
17221177	9.91437	9.86961	9.88202	9.89154	Vcpip1	valosin containing protein (p97)/p47 complex interacting protein 1	ENSMUST00000057438	ENSEMBL	cdna:known chromosome:NCBIM37:1:9708703:9738463:-1 gene:ENSMUSG00000045210 gene_biotype:protein_coding transcript_biotype:protein_coding	FALSE
17221184	4.39209	4.48665	4.44013	4.43634	---	---	ENSMUST00000158291	ENSEMBL	ncrna:snRNA chromosome:NCBIM37:1:9824579:9824683:-1 gene:ENSMUSG00000088916 gene_biotype:snRNA transcript_biotype:snRNA	FALSE
17221186	10.3608	10.3221	10.2936	10.3131	Snhg6	small nucleolar RNA host gene (non-protein coding) 6	NR_024067	RefSeq	Mus musculus small nucleolar RNA host gene (non-protein coding) 6 (Snhg6), non-coding RNA.	FALSE
17221191	10.1792	10.0648	10.0806	9.55777	Snord87	small nucleolar RNA, C/D box 87	NR_004410	RefSeq	Mus musculus small nucleolar RNA, C/D box 87 (Snord87), small nucleolar RNA.	FALSE
17221193	6.47513	6.28803	6.16488	6.13625	---	---	ENSMUST00000097824	ENSEMBL	cdna:known chromosome:NCBIM37:1:9950252:9952890:-1 gene:ENSMUSG00000073738 gene_biotype:protein_coding transcript_biotype:protein_coding	FALSE
17221197	8.40934	8.14654	8.20821	8.02197	Tcf24	transcription factor 24	XM_003688767	RefSeq	PREDICTED: Mus musculus transcription factor 24 (Tcf24), mRNA.	FALSE
17221200	4.81834	4.90727	4.96061	4.85683	Ppp1r42	protein phosphatase 1, regulatory subunit 42	NM_145692	RefSeq	Mus musculus protein phosphatase 1, regulatory subunit 42 (Ppp1r42), transcript variant 2, mRNA.	FALSE
17221213	6.08741	6.02346	6.20575	6.00016	---	---	ENSMUST00000083151 // ENSMUST00000083151	ENSEMBL // ENSEMBL	ncrna:snRNA chromosome:NCBIM37:1:9999895:9999998:-1 gene:ENSMUSG00000065085 gene_biotype:snRNA transcript_biotype:snRNA // ncrna:snRNA chromosome:NCBIM37:1:9999895:9999998:-1 gene:ENSMUSG00000065085 gene_biotype:snRNA transcript_biotype:snRNA	FALSE // FALSE
17221215	10.5759	10.6774	10.5912	10.6178	Cops5	COP9 (constitutive photomorphogenic) homolog, subunit 5 (Arabidopsis thaliana)	ENSMUST00000027050	ENSEMBL	cdna:known chromosome:NCBIM37:1:10014683:10028208:-1 gene:ENSMUSG00000025917 gene_biotype:protein_coding transcript_biotype:protein_coding	FALSE
17221228	10.1136	10.0977	10.1473	10.2022	Arfgef1	ADP-ribosylation factor guanine nucleotide-exchange factor 1(brefeldin A-inhibited)	NM_001102430	RefSeq	Mus musculus ADP-ribosylation factor guanine nucleotide-exchange factor 1(brefeldin A-inhibited) (Arfgef1), mRNA.	FALSE
17221269	6.46019	7.55554	6.97052	7.28108	Cpa6	carboxypeptidase A6	NM_177834	RefSeq	Mus musculus carboxypeptidase A6 (Cpa6), mRNA.	FALSE
17221284	5.47054	5.32801	5.21021	5.63589	---	---	ENSMUST00000083101 // ENSMUST00000083101	ENSEMBL // ENSEMBL	ncrna:snRNA chromosome:NCBIM37:1:10545635:10545741:-1 gene:ENSMUSG00000065035 gene_biotype:snRNA transcript_biotype:snRNA // ncrna:snRNA chromosome:NCBIM37:1:10545635:10545741:-1 gene:ENSMUSG00000065035 gene_biotype:snRNA transcript_biotype:snRNA	FALSE // FALSE
17221286	5.67399	5.81362	5.52859	5.43993	---	---	ENSMUST00000104130	ENSEMBL	ncrna:snoRNA chromosome:NCBIM37:1:11124192:11124319:-1 gene:ENSMUSG00000077318 gene_biotype:snoRNA transcript_biotype:snoRNA	FALSE
17221288	7.11058	7.21607	7.16291	7.17526	Slco5a1	solute carrier organic anion transporter family, member 5A1	ENSMUST00000115403	ENSEMBL	cdna:novel chromosome:NCBIM37:1:12856630:12981258:-1 gene:ENSMUSG00000025938 gene_biotype:protein_coding transcript_biotype:protein_coding	FALSE
17221307	9.61879	9.20599	9.37426	8.92005	Prdm14	PR domain containing 14	NM_001081209	RefSeq	Mus musculus PR domain containing 14 (Prdm14), mRNA.	FALSE
17221317	10.2267	10.151	10.1421	10.0662	Ncoa2	nuclear receptor coactivator 2	NM_008678	RefSeq	Mus musculus nuclear receptor coactivator 2 (Ncoa2), transcript variant 1, mRNA.	FALSE
17221345	4.21793	4.35955	4.15101	4.17538	---	---	ENSMUST00000157157 // ENSMUST00000157157	ENSEMBL // ENSEMBL	ncrna:snRNA chromosome:NCBIM37:1:13324579:13324690:-1 gene:ENSMUSG00000087782 gene_biotype:snRNA transcript_biotype:snRNA // ncrna:snRNA chromosome:NCBIM37:1:13324579:13324690:-1 gene:ENSMUSG00000087782 gene_biotype:snRNA transcript_biotype:snRNA	FALSE // FALSE
17221347	11.9366	12.125	12.0515	12.0603	Tram1	translocating chain-associating membrane protein 1	NM_028173	RefSeq	Mus musculus translocating chain-associating membrane protein 1 (Tram1), mRNA.	FALSE
17221360	11.7691	11.6139	11.5569	11.5516	Lactb2	lactamase, beta 2	ENSMUST00000027071	ENSEMBL	cdna:known chromosome:NCBIM37:1:13614926:13650627:-1 gene:ENSMUSG00000025937 gene_biotype:protein_coding transcript_biotype:protein_coding	FALSE
17221371	4.17442	3.9525	4.04508	4.06906	---	---	ENSMUST00000104180	ENSEMBL	ncrna:snoRNA chromosome:NCBIM37:1:13764415:13764545:-1 gene:ENSMUSG00000077368 gene_biotype:snoRNA transcript_biotype:snoRNA	FALSE
17221373	9.96169	10.1611	9.9746	10.0032	Gm5523	glyceraldehyde-3-phosphate dehydrogenase pseudogene	NR_004447	RefSeq	Mus musculus predicted pseudogene 5523 (Gm5523), non-coding RNA.	FALSE
17221375	8.64854	9.46092	9.17575	9.37883	Eya1	eyes absent 1 homolog (Drosophila)	NM_010164	RefSeq	Mus musculus eyes absent 1 homolog (Drosophila) (Eya1), transcript variant 1, mRNA.	FALSE
17221396	7.99474	7.89237	7.84765	7.72089	Msc	musculin	NM_010827	RefSeq	Mus musculus musculin (Msc), mRNA.	FALSE
17221401	5.70634	5.57489	5.73365	5.73801	Trpa1	transient receptor potential cation channel, subfamily A, member 1	NM_177781	RefSeq	Mus musculus transient receptor potential cation channel, subfamily A, member 1 (Trpa1), mRNA.	FALSE
17221430	4.71947	4.24819	4.52911	4.48916	---	---	ENSMUST00000157534	ENSEMBL	ncrna:snoRNA chromosome:NCBIM37:1:15009121:15009240:-1 gene:ENSMUSG00000088159 gene_biotype:snoRNA transcript_biotype:snoRNA	FALSE
17221432	12.5628	12.6638	12.5294	12.569	---	---	ENSMUST00000086739	ENSEMBL	cdna:known chromosome:NCBIM37:1:15258880:15259878:-1 gene:ENSMUSG00000073737 gene_biotype:protein_coding transcript_biotype:protein_coding	FALSE
17221434	5.21732	5.28198	5.09916	4.932	---	---	ENSMUST00000158204	ENSEMBL	ncrna:snoRNA chromosome:NCBIM37:1:15676016:15676127:-1 gene:ENSMUSG00000088829 gene_biotype:snoRNA transcript_biotype:snoRNA	FALSE
17221436	6.62174	7.0214	6.92899	6.81028	Gm106	predicted gene 106	NM_001033288	RefSeq	Mus musculus predicted gene 106 (Gm106), mRNA.	FALSE
17221444	5.88773	6.03032	5.94237	6.05277	4930444P10Rik	RIKEN cDNA 4930444P10 gene	ENSMUST00000115367	ENSEMBL	cdna:putative chromosome:NCBIM37:1:16056060:16071293:-1 gene:ENSMUSG00000067795 gene_biotype:protein_coding transcript_biotype:protein_coding	FALSE
17221454	6.51701	6.45209	6.51598	6.44529	Rpl7	ribosomal protein L7	ENSMUST00000058437	ENSEMBL	cdna:known chromosome:NCBIM37:1:16091376:16094743:-1 gene:ENSMUSG00000043716 gene_biotype:protein_coding transcript_biotype:protein_coding	FALSE
17221465	7.67792	7.83033	7.72726	7.89707	Stau2	staufen (RNA binding protein) homolog 2 (Drosophila)	ENSMUST00000162751	ENSEMBL	cdna:known chromosome:NCBIM37:1:16218755:16509387:-1 gene:ENSMUSG00000025920 gene_biotype:protein_coding transcript_biotype:protein_coding	FALSE
17221490	8.94931	9.25936	9.10022	9.1921	Ube2w	ubiquitin-conjugating enzyme E2W (putative)	ENSMUST00000117146	ENSEMBL	cdna:known chromosome:NCBIM37:1:16559863:16609570:-1 gene:ENSMUSG00000025939 gene_biotype:protein_coding transcript_biotype:protein_coding	FALSE
17221497	10.4627	10.6525	10.4345	10.6557	Tceb1	transcription elongation factor B (SIII), polypeptide 1	NM_026456	RefSeq	Mus musculus transcription elongation factor B (SIII), polypeptide 1 (Tceb1), mRNA.	FALSE
17221502	8.15668	8.20697	8.39366	8.2527	Jph1	junctophilin 1	NM_020604	RefSeq	Mus musculus junctophilin 1 (Jph1), mRNA.	FALSE
17221510	4.73569	4.83904	5.0121	4.8518	---	---	AK157774	GenBank HTC	Mus musculus 9.5 days embryo parthenogenote cDNA, RIKEN full-length enriched library, clone:B130034D01 product:hypothetical protein, full insert sequence.	FALSE
17221520	4.69775	4.53153	4.60636	4.66931	Crisp4	cysteine-rich secretory protein 4	ENSMUST00000115344	ENSEMBL	cdna:novel chromosome:NCBIM37:1:18105681:18135983:-1 gene:ENSMUSG00000025774 gene_biotype:protein_coding transcript_biotype:protein_coding	FALSE
17221531	3.95873	3.96812	3.95432	3.98788	Defb44-ps	defensin beta 44, pseudogene	NR_002879	RefSeq	Mus musculus defensin beta 44, pseudogene (Defb44-ps), non-coding RNA.	FALSE
17221533	5.09425	4.99867	4.96538	4.91618	Defb18	defensin beta 18	NM_001039123	RefSeq	Mus musculus defensin beta 18 (Defb18), mRNA.	FALSE
17221536	3.95591	3.98681	4.06577	4.04792	Defb41	defensin beta 41	NM_183124	RefSeq	Mus musculus defensin beta 41 (Defb41), mRNA.	FALSE
17221542	4.38738	4.24256	4.31013	4.29427	---	---	ENSMUST00000158175	ENSEMBL	ncrna:snoRNA chromosome:NCBIM37:1:18959843:18959914:-1 gene:ENSMUSG00000088800 gene_biotype:snoRNA transcript_biotype:snoRNA	FALSE
17221544	4.61151	4.54199	4.6427	4.72626	Tfap2d	transcription factor AP-2, delta	NM_153154	RefSeq	Mus musculus transcription factor AP-2, delta (Tfap2d), mRNA.	FALSE
17221549	5.15712	5.31576	5.29108	5.26389	---	---	ENSMUST00000122719	ENSEMBL	ncrna:snoRNA chromosome:NCBIM37:1:19503936:19504000:-1 gene:ENSMUSG00000084668 gene_biotype:snoRNA transcript_biotype:snoRNA	FALSE
17221551	6.32991	6.41607	6.24882	5.89464	---	---	ENSMUST00000116935 // ENSMUST00000116935	ENSEMBL // ENSEMBL	ncrna:miRNA chromosome:NCBIM37:1:19911391:19911480:-1 gene:ENSMUSG00000080585 gene_biotype:miRNA transcript_biotype:miRNA // ncrna:miRNA chromosome:NCBIM37:1:19911391:19911480:-1 gene:ENSMUSG00000080585 gene_biotype:miRNA transcript_biotype:miRNA	FALSE // FALSE
17221553	5.54191	5.42707	5.4708	5.50443	Pkhd1	polycystic kidney and hepatic disease 1	NM_153179	RefSeq	Mus musculus polycystic kidney and hepatic disease 1 (Pkhd1), mRNA.	FALSE
17221625	4.08579	4.14305	4.23178	4.23554	---	---	ENSMUST00000093665 // ENSMUST00000093665	ENSEMBL // ENSEMBL	ncrna:snRNA chromosome:NCBIM37:1:20434892:20434993:-1 gene:ENSMUSG00000070175 gene_biotype:snRNA transcript_biotype:snRNA // ncrna:snRNA chromosome:NCBIM37:1:20434892:20434993:-1 gene:ENSMUSG00000070175 gene_biotype:snRNA transcript_biotype:snRNA	FALSE // FALSE
17221627	7.00758	6.74035	6.94311	6.83574	Il17f	interleukin 17F	NM_145856	RefSeq	Mus musculus interleukin 17F (Il17f), mRNA.	FALSE
17221633	11.7787	11.5877	11.6929	11.6503	Mcm3	minichromosome maintenance deficient 3 (S. cerevisiae)	ENSMUST00000053266	ENSEMBL	cdna:known chromosome:NCBIM37:1:20793055:20810359:-1 gene:ENSMUSG00000041859 gene_biotype:protein_coding transcript_biotype:protein_coding	FALSE
17221653	4.14324	4.14497	4.27543	4.26311	---	---	ENSMUST00000158233	ENSEMBL	ncrna:snoRNA chromosome:NCBIM37:1:20832616:20832747:-1 gene:ENSMUSG00000088858 gene_biotype:snoRNA transcript_biotype:snoRNA	FALSE
17221655	5.71666	5.51541	5.58629	5.55004	6720483E21Rik	RIKEN cDNA 6720483E21 gene	NR_040492	RefSeq	Mus musculus RIKEN cDNA 6720483E21 gene (6720483E21Rik), non-coding RNA.	FALSE
17221660	3.47189	3.53491	3.54287	3.50956	---	---	ENSMUST00000104126	ENSEMBL	ncrna:snoRNA chromosome:NCBIM37:1:20905491:20905621:-1 gene:ENSMUSG00000077314 gene_biotype:snoRNA transcript_biotype:snoRNA	FALSE
17221662	9.8902	10.0362	9.90979	9.86992	Tram2	translocating chain-associating membrane protein 2	ENSMUST00000037998	ENSEMBL	cdna:known chromosome:NCBIM37:1:20986377:21069310:-1 gene:ENSMUSG00000041779 gene_biotype:protein_coding transcript_biotype:protein_coding	FALSE
17221676	5.8694	5.73305	5.73545	5.69357	Gm4956	predicted gene 4956	NR_002858	RefSeq	Mus musculus predicted gene 4956 (Gm4956), non-coding RNA.	FALSE
17221686	6.66823	6.88768	6.7375	6.86049	Kcnq5	potassium voltage-gated channel, subfamily Q, member 5	NM_001160139	RefSeq	Mus musculus potassium voltage-gated channel, subfamily Q, member 5 (Kcnq5), transcript variant 1, mRNA.	FALSE
17221709	7.21318	7.24627	7.23677	7.24873	Rims1	regulating synaptic membrane exocytosis 1	NM_053270	RefSeq	Mus musculus regulating synaptic membrane exocytosis 1 (Rims1), transcript variant 1, mRNA.	FALSE
17221751	5.93103	5.78511	5.89264	5.95159	4933415F23Rik	RIKEN cDNA 4933415F23 gene	NM_025746	RefSeq	Mus musculus RIKEN cDNA 4933415F23 gene (4933415F23Rik), mRNA.	FALSE
17221754	7.59846	7.57622	7.75705	7.57935	---	---	ENSMUST00000097807	ENSEMBL	cdna:known chromosome:NCBIM37:1:23262826:23263245:-1 gene:ENSMUSG00000073729 gene_biotype:protein_coding transcript_biotype:protein_coding	FALSE
17221756	8.73069	8.63347	8.5105	8.453	Ogfrl1	opioid growth factor receptor-like 1	NM_001081079	RefSeq	Mus musculus opioid growth factor receptor-like 1 (Ogfrl1), mRNA.	FALSE
17221765	6.14581	6.1359	6.17348	6.14161	---	---	AK090150	GenBank HTC	Mus musculus 16 days neonate male diencephalon cDNA, RIKEN full-length enriched library, clone:G630007A06 product:unclassifiable, full insert sequence.	FALSE
17221768	10.0577	10.0517	9.99458	10.0311	B3gat2 // B3gat2	beta-1,3-glucuronyltransferase 2 (glucuronosyltransferase S) // beta-1,3-glucuronyltransferase 2 (glucuronosyltransferase S)	ENSMUST00000063663 // ENSMUST00000063663	ENSEMBL // ENSEMBL	cdna:known chromosome:NCBIM37:1:23768765:23855997:1 gene:ENSMUSG00000026156 gene_biotype:protein_coding transcript_biotype:protein_coding // cdna:known chromosome:NCBIM37:1:23768765:23855997:1 gene:ENSMUSG00000026156 gene_biotype:protein_coding transcript_biotype:protein_coding	FALSE // FALSE
17221786	8.3683	8.12938	8.30628	7.87461	1110058L19Rik	RIKEN cDNA 1110058L19 gene	NM_026503	RefSeq	Mus musculus RIKEN cDNA 1110058L19 gene (1110058L19Rik), mRNA.	FALSE
17221792	9.90352	9.8722	9.92843	9.97009	Fam135a	family with sequence similarity 135, member A	NM_026604	RefSeq	Mus musculus family with sequence similarity 135, member A (Fam135a), mRNA.	FALSE
17221817	5.47537	5.50078	5.49132	5.56369	Col19a1	collagen, type XIX, alpha 1	NM_007733	RefSeq	Mus musculus collagen, type XIX, alpha 1 (Col19a1), mRNA.	FALSE
17221869	6.24921	5.83081	5.83208	5.72675	---	---	ENSMUST00000104275	ENSEMBL	ncrna:snoRNA chromosome:NCBIM37:1:24555680:24555816:-1 gene:ENSMUSG00000077463 gene_biotype:snoRNA transcript_biotype:snoRNA	FALSE
17221871	13.2588	13.37	13.2251	13.205	---	---	NC_005089	GenBank	NADH dehydrogenase subunit 4L, Mitochondrion [Mus musculus]	FALSE
17221873	13.1715	13.3161	13.2151	13.1524	ATP6	ATP synthase F0 subunit 6	AF093677	GenBank	Mus musculus ATPase subunit 6 (Atpase6) mRNA, mitochondrial gene encoding mitochondrial protein, complete cds.	FALSE
17221878	4.89997	4.80684	4.97083	4.97132	Bai3	brain-specific angiogenesis inhibitor 3	NM_175642	RefSeq	Mus musculus brain-specific angiogenesis inhibitor 3 (Bai3), mRNA.	FALSE
17221914	4.8858	4.84465	4.8394	4.84397	Gm20172	predicted gene, 20172	NM_001204913	RefSeq	Mus musculus predicted gene, 20172 (Gm20172), mRNA.	FALSE
17221916	4.20478	4.28725	4.27229	4.18696	---	---	ENSMUST00000082976 // ENSMUST00000082976	ENSEMBL // ENSEMBL	ncrna:snRNA chromosome:NCBIM37:1:25336290:25336396:-1 gene:ENSMUSG00000064910 gene_biotype:snRNA transcript_biotype:snRNA // ncrna:snRNA chromosome:NCBIM37:1:25336290:25336396:-1 gene:ENSMUSG00000064910 gene_biotype:snRNA transcript_biotype:snRNA	FALSE // FALSE
17221918	4.63548	4.47264	4.54398	4.62907	4931408C20Rik	RIKEN cDNA 4931408C20 gene	NM_001033764	RefSeq	Mus musculus RIKEN cDNA 4931408C20 gene (4931408C20Rik), mRNA.	FALSE
17221923	6.80409	6.89842	7.14071	6.93103	---	---	ENSMUST00000083191 // ENSMUST00000083191	ENSEMBL // ENSEMBL	ncrna:rRNA chromosome:NCBIM37:1:27015948:27016066:-1 gene:ENSMUSG00000065125 gene_biotype:rRNA transcript_biotype:rRNA // ncrna:rRNA chromosome:NCBIM37:1:27015948:27016066:-1 gene:ENSMUSG00000065125 gene_biotype:rRNA transcript_biotype:rRNA	FALSE // FALSE
17221925	4.83233	4.8281	4.80736	4.72055	Gm597	predicted gene 597	BC150996	GenBank	Mus musculus gene model 597, (NCBI), mRNA (cDNA clone MGC:183909 IMAGE:9087909), complete cds.	FALSE
17221930	3.73844	3.72104	3.72475	3.67204	---	---	ENSMUST00000082499 // ENSMUST00000082499	ENSEMBL // ENSEMBL	ncrna:misc_RNA chromosome:NCBIM37:1:29337809:29337920:-1 gene:ENSMUSG00000064433 gene_biotype:misc_RNA transcript_biotype:misc_RNA // ncrna:misc_RNA chromosome:NCBIM37:1:29337809:29337920:-1 gene:ENSMUSG00000064433 gene_biotype:misc_RNA transcript_biotype:misc_RNA	FALSE // FALSE
17221932	4.13927	3.8961	3.87601	3.95435	---	---	ENSMUST00000116741	ENSEMBL	ncrna:miRNA chromosome:NCBIM37:1:29418120:29418215:-1 gene:ENSMUSG00000080391 gene_biotype:miRNA transcript_biotype:miRNA	FALSE
17221934	6.54974	6.49269	6.76914	6.77022	---	---	ENSMUST00000065469	ENSEMBL	cdna:known chromosome:NCBIM37:1:30775399:30776806:-1 gene:ENSMUSG00000053185 gene_biotype:protein_coding transcript_biotype:protein_coding	FALSE
17221939	11.1747	11.1823	11.0212	11.1772	Phf3	PHD finger protein 3	NM_001081080	RefSeq	Mus musculus PHD finger protein 3 (Phf3), mRNA.	FALSE
17221960	9.53278	9.38576	9.48233	9.31788	Ptp4a1	protein tyrosine phosphatase 4a1	NM_011200	RefSeq	Mus musculus protein tyrosine phosphatase 4a1 (Ptp4a1), mRNA.	FALSE
17221970	4.76387	4.61384	4.73548	4.67672	---	---	ENSMUST00000156220	ENSEMBL	cdna:putative chromosome:NCBIM37:1:31033795:31035810:-1 gene:ENSMUSG00000086151 gene_biotype:protein_coding transcript_biotype:protein_coding	FALSE
17221975	3.79721	3.75354	3.70089	3.76862	Gm6489	Aly/REF export factor pseudogene	ENSMUST00000152491	ENSEMBL	cdna:putative chromosome:NCBIM37:1:31054712:31056750:-1 gene:ENSMUSG00000087346 gene_biotype:protein_coding transcript_biotype:protein_coding	FALSE
17221980	5.3929	5.40837	5.30745	5.32881	Lgsn	lengsin, lens protein with glutamine synthetase domain	NM_153601	RefSeq	Mus musculus lengsin, lens protein with glutamine synthetase domain (Lgsn), mRNA.	FALSE
17221987	4.43868	4.35382	4.43305	4.26017	---	---	ENSMUST00000104476	ENSEMBL	ncrna:snoRNA chromosome:NCBIM37:1:31316438:31316564:-1 gene:ENSMUSG00000077664 gene_biotype:snoRNA transcript_biotype:snoRNA	FALSE
17221989	5.21253	5.19925	5.50059	4.98752	---	---	ENSMUST00000157995 // ENSMUST00000157995	ENSEMBL // ENSEMBL	ncrna:snRNA chromosome:NCBIM37:1:31713477:31713583:-1 gene:ENSMUSG00000088620 gene_biotype:snRNA transcript_biotype:snRNA // ncrna:snRNA chromosome:NCBIM37:1:31713477:31713583:-1 gene:ENSMUSG00000088620 gene_biotype:snRNA transcript_biotype:snRNA	FALSE // FALSE
17221991	4.01311	3.98129	3.88374	3.85594	---	---	ENSMUST00000082754 // ENSMUST00000082754	ENSEMBL // ENSEMBL	ncrna:snRNA chromosome:NCBIM37:1:32269978:32270084:-1 gene:ENSMUSG00000064688 gene_biotype:snRNA transcript_biotype:snRNA // ncrna:snRNA chromosome:NCBIM37:1:32269978:32270084:-1 gene:ENSMUSG00000064688 gene_biotype:snRNA transcript_biotype:snRNA	FALSE // FALSE
17221993	5.47965	5.42117	5.51851	5.35064	Gm9839	predicted gene 9839	ENSMUST00000050429	ENSEMBL	cdna:known chromosome:NCBIM37:1:32576408:32577844:-1 gene:ENSMUSG00000049830 gene_biotype:protein_coding transcript_biotype:protein_coding	FALSE
17221995	4.97835	4.97114	5.08348	4.90721	Gm5415	predicted gene 5415	NM_001164286	RefSeq	Mus musculus predicted gene 5415 (Gm5415), mRNA.	FALSE
17221999	3.64147	3.70263	3.70141	3.78775	---	---	ENSMUST00000158864 // ENSMUST00000158864	ENSEMBL // ENSEMBL	ncrna:snRNA chromosome:NCBIM37:1:32625204:32625266:-1 gene:ENSMUSG00000089489 gene_biotype:snRNA transcript_biotype:snRNA // ncrna:snRNA chromosome:NCBIM37:1:32625204:32625266:-1 gene:ENSMUSG00000089489 gene_biotype:snRNA transcript_biotype:snRNA	FALSE // FALSE
17222001	11.3934	11.23	11.2769	11.2148	Prim2	DNA primase, p58 subunit	ENSMUST00000027312	ENSEMBL	cdna:known chromosome:NCBIM37:1:33510656:33726631:-1 gene:ENSMUSG00000026134 gene_biotype:protein_coding transcript_biotype:protein_coding	FALSE
17222020	8.05582	8.39676	8.39781	8.5288	Bag2	BCL2-associated athanogene 2	NM_145392	RefSeq	Mus musculus BCL2-associated athanogene 2 (Bag2), mRNA.	FALSE
17222026	9.24287	8.985	9.0612	9.01491	Zfp451	zinc finger protein 451	ENSMUST00000019861	ENSEMBL	cdna:known chromosome:NCBIM37:1:33818389:33871440:-1 gene:ENSMUSG00000042197 gene_biotype:protein_coding transcript_biotype:protein_coding	FALSE
17222051	6.1025	5.96398	6.14845	5.91681	Gm15455 // Gm15455 // Gm15455	predicted gene 15455 // predicted gene 15455 // predicted gene 15455	NM_001161816	RefSeq	Mus musculus predicted gene 15455 (Gm15455), mRNA.	FALSE
17222053	7.75729	7.78774	7.93678	7.62018	Bend6	BEN domain containing 6	ENSMUST00000062289	ENSEMBL	cdna:known chromosome:NCBIM37:1:33908897:33964661:-1 gene:ENSMUSG00000042182 gene_biotype:protein_coding transcript_biotype:protein_coding	FALSE
17222064	4.59838	4.51812	4.72347	4.52741	---	---	ENSMUST00000122557 // ENSMUST00000122557	ENSEMBL // ENSEMBL	ncrna:snRNA chromosome:NCBIM37:1:34038255:34038347:-1 gene:ENSMUSG00000084506 gene_biotype:snRNA transcript_biotype:snRNA // ncrna:snRNA chromosome:NCBIM37:1:34038255:34038347:-1 gene:ENSMUSG00000084506 gene_biotype:snRNA transcript_biotype:snRNA	FALSE // FALSE
17222066	5.92461	5.97412	5.99515	5.93498	---	---	AK043860	GenBank HTC	Mus musculus 10 days neonate cortex cDNA, RIKEN full-length enriched library, clone:A830042E19 product:unclassifiable, full insert sequence.	FALSE
17222070	6.74247	6.98335	6.80979	7.12976	Mir5103	microRNA 5103	NR_039562	RefSeq	Mus musculus microRNA 5103 (Mir5103), microRNA.	FALSE
17222072	9.9932	9.93558	9.84565	9.84333	Ccdc115	coiled-coil domain containing 115	NM_027159	RefSeq	Mus musculus coiled-coil domain containing 115 (Ccdc115), mRNA.	FALSE
17222080	6.23338	6.12104	6.1238	6.22084	Prss40	protease, serine, 40	NM_009356	RefSeq	Mus musculus protease, serine, 40 (Prss40), mRNA.	FALSE
17222092	5.9105	5.72398	5.96689	5.65463	---	---	ENSMUST00000062557	ENSEMBL	cdna:known chromosome:NCBIM37:1:34636069:34636458:-1 gene:ENSMUSG00000045815 gene_biotype:protein_coding transcript_biotype:protein_coding	FALSE
17222094	4.86441	4.83108	4.79118	4.87552	AA619741	PHD finger protein 19 pseudogene	NR_033627	RefSeq	Mus musculus expressed sequence AA619741 (AA619741), non-coding RNA.	FALSE
17222096	11.0144	11.097	11.1822	11.0364	Fam168b	family with sequence similarity 168, member B	NM_001160235	RefSeq	Mus musculus family with sequence similarity 168, member B (Fam168b), transcript variant 1, mRNA.	FALSE
17222104	4.63853	5.07442	4.85588	5.02761	---	---	ENSMUST00000104043	ENSEMBL	ncrna:snoRNA chromosome:NCBIM37:1:35235801:35235929:-1 gene:ENSMUSG00000077231 gene_biotype:snoRNA transcript_biotype:snoRNA	FALSE
17222106	11.2891	11.0976	11.0887	11.1051	Uggt1	UDP-glucose glycoprotein glucosyltransferase 1	NM_198899	RefSeq	Mus musculus UDP-glucose glycoprotein glucosyltransferase 1 (Uggt1), mRNA.	FALSE
17222149	6.93989	7.00639	7.09703	6.9909	Neurl3	neuralized homolog 3 homolog (Drosophila)	NM_153408	RefSeq	Mus musculus neuralized homolog 3 homolog (Drosophila) (Neurl3), mRNA.	FALSE
17222156	10.0211	10.0644	10.1389	9.98847	Kansl3	KAT8 regulatory NSL complex subunit 3	NM_172652	RefSeq	Mus musculus KAT8 regulatory NSL complex subunit 3 (Kansl3), mRNA.	FALSE
17222179	8.42776	8.5755	8.69913	8.62203	Lman2l	lectin, mannose-binding 2-like	ENSMUST00000125304	ENSEMBL	cdna:known chromosome:NCBIM37:1:36478910:36502116:-1 gene:ENSMUSG00000001143 gene_biotype:protein_coding transcript_biotype:protein_coding	FALSE
17222193	7.3133	7.0946	7.36661	7.07606	Ankrd23	ankyrin repeat domain 23	NM_153502	RefSeq	Mus musculus ankyrin repeat domain 23 (Ankrd23), mRNA.	FALSE
17222205	8.21654	8.20839	8.27342	8.23405	Ankrd39	ankyrin repeat domain 39	NM_026241	RefSeq	Mus musculus ankyrin repeat domain 39 (Ankrd39), mRNA.	FALSE
17222211	8.07129	8.57448	8.68855	8.54317	Sema4c	sema domain, immunoglobulin domain (Ig), transmembrane domain (TM) and short cytoplasmic domain, (semaphorin) 4C	ENSMUST00000114990	ENSEMBL	cdna:known chromosome:NCBIM37:1:36605487:36614371:-1 gene:ENSMUSG00000026121 gene_biotype:protein_coding transcript_biotype:protein_coding	FALSE
17222232	8.26168	7.92063	7.91003	7.73793	Fam178b	family with sequence similarity 178, member B	NM_001126046	RefSeq	Mus musculus family with sequence similarity 178, member B (Fam178b), transcript variant A, mRNA.	FALSE
17222256	10.0264	10.0484	10.252	10.0522	Actr1b	ARP1 actin-related protein 1B, centractin beta	ENSMUST00000043951	ENSEMBL	cdna:known chromosome:NCBIM37:1:36756047:36766853:-1 gene:ENSMUSG00000037351 gene_biotype:protein_coding transcript_biotype:protein_coding	FALSE
17222274	11.4308	11.4067	11.3513	11.4061	Tmem131	transmembrane protein 131	NM_018872	RefSeq	Mus musculus transmembrane protein 131 (Tmem131), mRNA.	FALSE
17222318	7.40182	7.63299	7.49731	7.40841	---	---	ENSMUST00000116168	ENSEMBL	cdna:known chromosome:NCBIM37:1:37014738:37015362:-1 gene:ENSMUSG00000080054 gene_biotype:protein_coding transcript_biotype:protein_coding	FALSE
17222321	5.07641	4.88116	4.85746	4.85925	---	---	ENSMUST00000141402	ENSEMBL	cdna:known chromosome:NCBIM37:1:37390384:37391017:-1 gene:ENSMUSG00000086064 gene_biotype:antisense transcript_biotype:antisense	FALSE
17222326	10.4446	10.4088	10.4434	10.4687	6330578E17Rik	RIKEN cDNA 6330578E17 gene	NM_198006	RefSeq	Mus musculus RIKEN cDNA 6330578E17 gene (6330578E17Rik), mRNA.	FALSE
17222332	8.19493	7.90064	7.99546	7.75484	Mgat4a	mannoside acetylglucosaminyltransferase 4, isoenzyme A	ENSMUST00000151952	ENSEMBL	cdna:known chromosome:NCBIM37:1:37496185:37597861:-1 gene:ENSMUSG00000026110 gene_biotype:protein_coding transcript_biotype:protein_coding	FALSE
17222354	5.13211	5.02051	5.15882	4.92199	4930594C11Rik	G1 to S phase transition pseudogene	NR_024017	RefSeq	Mus musculus RIKEN cDNA 4930594C11 gene (4930594C11Rik), non-coding RNA.	FALSE
17222356	7.54966	7.83689	8.08783	8.01454	2010300C02Rik	RIKEN cDNA 2010300C02 gene	ENSMUST00000162875	ENSEMBL	cdna:novel chromosome:NCBIM37:1:37668522:37776930:-1 gene:ENSMUSG00000026090 gene_biotype:protein_coding transcript_biotype:protein_coding	FALSE
17222371	5.95553	5.89583	6.03862	5.76023	Tsga10	testis specific 10	ENSMUST00000041815	ENSEMBL	cdna:known chromosome:NCBIM37:1:37811417:37921924:-1 gene:ENSMUSG00000060771 gene_biotype:protein_coding transcript_biotype:protein_coding	FALSE
17222396	9.20457	9.15821	8.94385	9.23255	Mitd1	MIT, microtubule interacting and transport, domain containing 1	ENSMUST00000027257	ENSEMBL	cdna:known chromosome:NCBIM37:1:37935574:37947256:-1 gene:ENSMUSG00000026088 gene_biotype:protein_coding transcript_biotype:protein_coding	FALSE
17222411	4.97734	5.06304	5.01365	4.84285	Lyg2	lysozyme G-like 2	NM_001033427	RefSeq	Mus musculus lysozyme G-like 2 (Lyg2), mRNA.	FALSE
17222420	4.58462	4.54998	4.60369	4.60747	Lyg1	lysozyme G-like 1	NM_027111	RefSeq	Mus musculus lysozyme G-like 1 (Lyg1), mRNA.	FALSE
17222429	8.17378	8.34131	8.28319	8.30084	Txndc9	thioredoxin domain containing 9	ENSMUST00000162031	ENSEMBL	cdna:known chromosome:NCBIM37:1:38040712:38054160:-1 gene:ENSMUSG00000058407 gene_biotype:protein_coding transcript_biotype:protein_coding	FALSE
17222440	10.2311	9.98909	10.0669	9.99145	Rev1	REV1 homolog (S. cerevisiae)	NM_019570	RefSeq	Mus musculus REV1 homolog (S. cerevisiae) (Rev1), mRNA.	FALSE
17222465	7.61654	8.39974	8.33738	8.4735	Aff3	AF4/FMR2 family, member 3	NM_010678	RefSeq	Mus musculus AF4/FMR2 family, member 3 (Aff3), mRNA.	FALSE
17222495	6.03511	6.17123	6.26043	6.00186	Lonrf2	LON peptidase N-terminal domain and ring finger 2	ENSMUST00000147695	ENSEMBL	cdna:known chromosome:NCBIM37:1:38850514:38892935:-1 gene:ENSMUSG00000048814 gene_biotype:protein_coding transcript_biotype:protein_coding	FALSE
17222511	7.40244	7.17498	7.39925	7.14412	Chst10	carbohydrate sulfotransferase 10	NM_145142	RefSeq	Mus musculus carbohydrate sulfotransferase 10 (Chst10), mRNA.	FALSE
17222524	5.42697	5.51668	5.6798	5.71462	---	---	AK086071	GenBank HTC	Mus musculus 15 days embryo head cDNA, RIKEN full-length enriched library, clone:D930002G22 product:unclassifiable, full insert sequence.	FALSE
17222527	9.30104	8.61658	8.64376	8.43486	Tbc1d8	TBC1 domain family, member 8	NM_018775	RefSeq	Mus musculus TBC1 domain family, member 8 (Tbc1d8), mRNA.	FALSE
17222549	8.98793	9.2516	9.08471	9.24588	Rnf149	ring finger protein 149	NM_001033135	RefSeq	Mus musculus ring finger protein 149 (Rnf149), mRNA.	FALSE
17222564	10.8592	10.7949	10.8198	10.4752	Snord89	small nucleolar RNA, C/D box 89	NR_028555	RefSeq	Mus musculus small nucleolar RNA, C/D box 89 (Snord89), small nucleolar RNA.	FALSE
17222566	6.88067	7.09025	6.73326	6.54153	---	---	ENSMUST00000083002	ENSEMBL	ncrna:snoRNA chromosome:NCBIM37:1:39630591:39630720:-1 gene:ENSMUSG00000064936 gene_biotype:snoRNA transcript_biotype:snoRNA	FALSE
17222568	6.02829	6.17373	6.30148	6.31267	Creg2	cellular repressor of E1A-stimulated genes 2	NM_170597	RefSeq	Mus musculus cellular repressor of E1A-stimulated genes 2 (Creg2), mRNA.	FALSE
17222575	5.26292	5.20761	5.20263	5.16053	Rfx8	regulatory factor X 8	NM_001145660	RefSeq	Mus musculus regulatory factor X 8 (Rfx8), mRNA.	FALSE
17222593	4.92421	4.91498	4.84103	4.94717	Gm3646	predicted gene 3646	NM_001177348	RefSeq	Mus musculus predicted gene 3646 (Gm3646), mRNA.	FALSE
17222596	5.00754	4.94347	5.24494	4.78411	1700066B17Rik	RIKEN cDNA 1700066B17 gene	NR_040465	RefSeq	Mus musculus RIKEN cDNA 1700066B17 gene (1700066B17Rik), non-coding RNA.	FALSE
17222601	5.84105	5.80055	6.08264	5.81322	Gm16894	predicted gene, 16894	NR_037980	RefSeq	Mus musculus predicted gene, 16894 (Gm16894), non-coding RNA.	FALSE
17222606	7.351	7.27778	7.07262	7.30211	Mfsd9	major facilitator superfamily domain containing 9	NM_172499	RefSeq	Mus musculus major facilitator superfamily domain containing 9 (Mfsd9), mRNA.	FALSE
17222614	4.16608	4.15454	4.191	4.26828	4930448I06Rik // 4930448I06Rik	RIKEN cDNA 4930448I06 gene // RIKEN cDNA 4930448I06 gene	NR_040475 // NR_040475	RefSeq // RefSeq	Mus musculus RIKEN cDNA 4930448I06 gene (4930448I06Rik), non-coding RNA. // Mus musculus RIKEN cDNA 4930448I06 gene (4930448I06Rik), non-coding RNA.	FALSE // FALSE
17222618	6.03324	5.6515	5.80793	5.61432	2610017I09Rik	RIKEN cDNA 2610017I09 gene	NR_027826	RefSeq	Mus musculus RIKEN cDNA 2610017I09 gene (2610017I09Rik), non-coding RNA.	FALSE
17222623	4.44094	4.47113	4.40962	4.15586	---	---	ENSMUST00000104260	ENSEMBL	ncrna:snoRNA chromosome:NCBIM37:1:42923530:42923663:-1 gene:ENSMUSG00000077448 gene_biotype:snoRNA transcript_biotype:snoRNA	FALSE
17222625	8.55897	8.78163	8.78371	8.78801	Tgfbrap1	transforming growth factor, beta receptor associated protein 1	NM_001013025	RefSeq	Mus musculus transforming growth factor, beta receptor associated protein 1 (Tgfbrap1), mRNA.	FALSE
17222642	8.20965	9.14128	9.11988	9.27349	Fhl2	four and a half LIM domains 2	NM_010212	RefSeq	Mus musculus four and a half LIM domains 2 (Fhl2), mRNA.	FALSE
17222650	9.3879	9.4013	9.39884	9.23178	Uxs1	UDP-glucuronate decarboxylase 1	ENSMUST00000126008	ENSEMBL	cdna:known chromosome:NCBIM37:1:43803811:43884645:-1 gene:ENSMUSG00000057363 gene_biotype:protein_coding transcript_biotype:protein_coding	FALSE
17222668	4.35114	4.40298	4.35114	4.31007	A530098C11Rik	RIKEN cDNA A530098C11 gene	NM_001013799	RefSeq	Mus musculus RIKEN cDNA A530098C11 gene (A530098C11Rik), mRNA.	FALSE
17222677	5.25659	5.03666	5.17007	5.08733	---	---	ENSMUST00000168641	ENSEMBL	cdna:known chromosome:NCBIM37:1:44112797:44118781:-1 gene:ENSMUSG00000091844 gene_biotype:protein_coding transcript_biotype:protein_coding	FALSE
17222679	9.85462	9.63139	9.79337	9.66713	1700029F09Rik	RIKEN cDNA 1700029F09 gene	NM_029368	RefSeq	Mus musculus RIKEN cDNA 1700029F09 gene (1700029F09Rik), mRNA.	FALSE
17222694	9.28394	9.25503	9.26938	9.32027	Kdelc1	KDEL (Lys-Asp-Glu-Leu) containing 1	ENSMUST00000065767	ENSEMBL	cdna:known chromosome:NCBIM37:1:44163391:44175653:-1 gene:ENSMUSG00000026047 gene_biotype:protein_coding transcript_biotype:protein_coding	FALSE
17222707	4.9662	5.03069	5.10555	5.09332	4832428D23Rik	RIKEN cDNA 4832428D23 gene	BC100531	GenBank	Mus musculus RIKEN cDNA 4832428D23 gene, mRNA (cDNA clone MGC:118402 IMAGE:30292619), complete cds.	FALSE
17222716	3.98697	4.00525	4.10497	3.99878	4930521E06Rik	RIKEN cDNA 4930521E06 gene	NR_040602	RefSeq	Mus musculus RIKEN cDNA 4930521E06 gene (4930521E06Rik), non-coding RNA.	FALSE
17222719	8.16225	9.39789	9.1847	9.53524	Col5a2	collagen, type V, alpha 2	NM_007737	RefSeq	Mus musculus collagen, type V, alpha 2 (Col5a2), mRNA.	FALSE
17222775	3.92189	4.12102	4.1162	3.91114	---	---	ENSMUST00000083076 // ENSMUST00000083076	ENSEMBL // ENSEMBL	ncrna:snRNA chromosome:NCBIM37:1:45742301:45742407:-1 gene:ENSMUSG00000065010 gene_biotype:snRNA transcript_biotype:snRNA // ncrna:snRNA chromosome:NCBIM37:1:45742301:45742407:-1 gene:ENSMUSG00000065010 gene_biotype:snRNA transcript_biotype:snRNA	FALSE // FALSE
17222777	8.06062	8.65616	8.90509	9.27027	Slc40a1	solute carrier family 40 (iron-regulated transporter), member 1	NM_016917	RefSeq	Mus musculus solute carrier family 40 (iron-regulated transporter), member 1 (Slc40a1), mRNA.	FALSE
17222790	4.42649	4.60548	4.40664	4.37369	Gm4776	sperm motility kinase W	NR_037691	RefSeq	Mus musculus predicted gene 4776 (Gm4776), transcript variant 1, non-coding RNA.	FALSE
17222800	10.3576	10.4069	10.4228	10.4065	Slc39a10	solute carrier family 39 (zinc transporter), member 10	ENSMUST00000027131	ENSEMBL	cdna:known chromosome:NCBIM37:1:46864389:46910891:-1 gene:ENSMUSG00000025986 gene_biotype:protein_coding transcript_biotype:protein_coding	FALSE
17222815	4.49641	4.46701	4.57824	4.54636	---	---	ENSMUST00000157392 // ENSMUST00000157392	ENSEMBL // ENSEMBL	ncrna:misc_RNA chromosome:NCBIM37:1:47808143:47808412:-1 gene:ENSMUSG00000088017 gene_biotype:misc_RNA transcript_biotype:misc_RNA // ncrna:misc_RNA chromosome:NCBIM37:1:47808143:47808412:-1 gene:ENSMUSG00000088017 gene_biotype:misc_RNA transcript_biotype:misc_RNA	FALSE // FALSE
17222817	4.58642	4.6359	4.64781	4.58184	---	---	ENSMUST00000083009 // ENSMUST00000083009	ENSEMBL // ENSEMBL	ncrna:snRNA chromosome:NCBIM37:1:48519017:48519137:-1 gene:ENSMUSG00000064943 gene_biotype:snRNA transcript_biotype:snRNA // ncrna:snRNA chromosome:NCBIM37:1:48519017:48519137:-1 gene:ENSMUSG00000064943 gene_biotype:snRNA transcript_biotype:snRNA	FALSE // FALSE
17222819	5.07994	5.34651	5.1433	4.96837	9330175M20Rik	RIKEN cDNA 9330175M20 gene	NR_045151	RefSeq	Mus musculus RIKEN cDNA 9330175M20 gene (9330175M20Rik), non-coding RNA.	FALSE
17222825	10.8341	10.7706	10.7386	10.7361	Obfc2a	oligonucleotide/oligosaccharide-binding fold containing 2A	NM_028696	RefSeq	Mus musculus oligonucleotide/oligosaccharide-binding fold containing 2A (Obfc2a), mRNA.	FALSE
17222834	5.61985	5.5252	5.66743	5.58506	---	---	AK050026	GenBank HTC	Mus musculus adult male liver tumor cDNA, RIKEN full-length enriched library, clone:C730003N19 product:unclassifiable, full insert sequence.	FALSE
17222837	10.0142	10.0343	10.1667	10.1319	Myo1b	myosin IB	NM_001161817	RefSeq	Mus musculus myosin IB (Myo1b), transcript variant 1, mRNA.	FALSE
17222876	9.12427	9.18242	9.10132	8.98805	---	---	ENSMUST00000097103	ENSEMBL	cdna:known chromosome:NCBIM37:1:51997494:51998105:-1 gene:ENSMUSG00000072324 gene_biotype:protein_coding transcript_biotype:protein_coding	FALSE
17222878	8.93043	8.70317	8.8193	8.69078	Gm3940	ribosomal protein L23A pseudogene	ENSMUST00000105087	ENSEMBL	cdna:known chromosome:NCBIM37:1:52147479:52147910:-1 gene:ENSMUSG00000078291 gene_biotype:protein_coding transcript_biotype:protein_coding	FALSE
17222880	10.5688	10.6438	10.7048	10.6928	Gls	glutaminase	NM_001081081	RefSeq	Mus musculus glutaminase (Gls), nuclear gene encoding mitochondrial protein, transcript variant 1, mRNA.	FALSE
17222911	3.94586	3.86341	3.92698	3.82215	---	---	ENSMUST00000083258 // ENSMUST00000083258	ENSEMBL // ENSEMBL	ncrna:snRNA chromosome:NCBIM37:1:52501280:52501388:-1 gene:ENSMUSG00000065192 gene_biotype:snRNA transcript_biotype:snRNA // ncrna:snRNA chromosome:NCBIM37:1:52501280:52501388:-1 gene:ENSMUSG00000065192 gene_biotype:snRNA transcript_biotype:snRNA	FALSE // FALSE
17222913	8.0421	8.65692	8.49649	8.6751	Nab1	Ngfi-A binding protein 1	ENSMUST00000069792	ENSEMBL	cdna:known chromosome:NCBIM37:1:52514138:52557523:-1 gene:ENSMUSG00000002881 gene_biotype:protein_coding transcript_biotype:protein_coding	FALSE
17222925	7.94453	8.09653	8.11383	8.09887	Mfsd6	major facilitator superfamily domain containing 6	NM_178081	RefSeq	Mus musculus major facilitator superfamily domain containing 6 (Mfsd6), transcript variant 2, mRNA.	FALSE
17222940	7.33406	7.4663	7.53982	7.52518	Inpp1	inositol polyphosphate-1-phosphatase	NM_008384	RefSeq	Mus musculus inositol polyphosphate-1-phosphatase (Inpp1), mRNA.	FALSE
17222951	10.3757	10.2616	10.298	10.1955	1700019D03Rik	RIKEN cDNA 1700019D03 gene	BC048645	GenBank	Mus musculus RIKEN cDNA 1700019D03 gene, mRNA (cDNA clone MGC:58779 IMAGE:6772375), complete cds.	FALSE
17222959	5.44798	6.35664	6.32002	5.93111	1700019A02Rik	RIKEN cDNA 1700019A02 gene	ENSMUST00000072235	ENSEMBL	cdna:known chromosome:NCBIM37:1:53215421:53244461:-1 gene:ENSMUSG00000060715 gene_biotype:protein_coding transcript_biotype:protein_coding	FALSE
17222968	8.32927	8.25878	8.41991	8.23019	Pms1	postmeiotic segregation increased 1 (S. cerevisiae)	NM_153556	RefSeq	Mus musculus postmeiotic segregation increased 1 (S. cerevisiae) (Pms1), mRNA.	FALSE
17222988	10.8604	10.8369	10.8556	10.819	Asnsd1	asparagine synthetase domain containing 1	ENSMUST00000027264	ENSEMBL	cdna:known chromosome:NCBIM37:1:53401461:53409596:-1 gene:ENSMUSG00000026095 gene_biotype:protein_coding transcript_biotype:protein_coding	FALSE
17223002	4.49278	4.5781	4.49941	4.33521	Dnahc7a	dynein, axonemal, heavy chain 7A	NM_001252070	RefSeq	Mus musculus dynein, axonemal, heavy chain 7A (Dnahc7a), mRNA.	FALSE
17223069	10.4765	10.3123	10.3453	10.3245	Stk17b	serine/threonine kinase 17b (apoptosis-inducing)	NM_133810	RefSeq	Mus musculus serine/threonine kinase 17b (apoptosis-inducing) (Stk17b), mRNA.	FALSE
17223080	6.8736	6.94873	7.15658	6.92406	Hecw2	HECT, C2 and WW domain containing E3 ubiquitin protein ligase 2	ENSMUST00000120904	ENSEMBL	cdna:known chromosome:NCBIM37:1:53868019:54250892:-1 gene:ENSMUSG00000042807 gene_biotype:protein_coding transcript_biotype:protein_coding	FALSE
17223115	5.15134	4.81568	4.7878	4.91039	---	---	ENSMUST00000157324 // ENSMUST00000157324	ENSEMBL // ENSEMBL	ncrna:snRNA chromosome:NCBIM37:1:53943672:53943785:-1 gene:ENSMUSG00000087949 gene_biotype:snRNA transcript_biotype:snRNA // ncrna:snRNA chromosome:NCBIM37:1:53943672:53943785:-1 gene:ENSMUSG00000087949 gene_biotype:snRNA transcript_biotype:snRNA	FALSE // FALSE
17223117	9.99511	9.9809	10.0035	10.0169	Gtf3c3	general transcription factor IIIC, polypeptide 3	NM_001033194	RefSeq	Mus musculus general transcription factor IIIC, polypeptide 3 (Gtf3c3), mRNA.	FALSE
17223138	9.26149	9.65454	9.56656	9.57818	Pgap1	post-GPI attachment to proteins 1	NM_001163314	RefSeq	Mus musculus post-GPI attachment to proteins 1 (Pgap1), mRNA.	FALSE
17223169	6.71964	7.03879	6.99369	6.91855	Ankrd44	ankyrin repeat domain 44	ENSMUST00000044359	ENSEMBL	cdna:known chromosome:NCBIM37:1:54702184:54983231:-1 gene:ENSMUSG00000052331 gene_biotype:protein_coding transcript_biotype:protein_coding	FALSE
17223200	12.2042	12.0067	12.0035	12.0016	Sf3b1	splicing factor 3b, subunit 1	NM_031179	RefSeq	Mus musculus splicing factor 3b, subunit 1 (Sf3b1), mRNA.	FALSE
17223228	12.3104	12.277	12.3248	12.3546	Hspd1	heat shock protein 1 (chaperonin)	ENSMUST00000027123	ENSEMBL	cdna:known chromosome:NCBIM37:1:55134679:55144868:-1 gene:ENSMUSG00000025980 gene_biotype:protein_coding transcript_biotype:protein_coding	FALSE
17223245	6.02604	6.45244	6.29078	6.58011	Rftn2	raftlin family member 2	NM_028713	RefSeq	Mus musculus raftlin family member 2 (Rftn2), mRNA.	FALSE
17223261	6.50871	6.30015	6.21745	6.38678	Boll	bol, boule-like (Drosophila)	NM_029267	RefSeq	Mus musculus bol, boule-like (Drosophila) (Boll), transcript variant 1, mRNA.	FALSE
17223277	9.39577	9.58781	9.37799	9.29536	Gm6644	Akr1b3 pseudogene	NR_037965	RefSeq	Mus musculus predicted gene 6644 (Gm6644), non-coding RNA.	FALSE
17223279	4.75198	4.54426	4.64144	4.50077	Hsfy2	heat shock transcription factor, Y linked 2	NM_027661	RefSeq	Mus musculus heat shock transcription factor, Y linked 2 (Hsfy2), mRNA.	FALSE
17223283	8.67444	8.86787	8.68102	8.61802	Satb2	special AT-rich sequence binding protein 2	ENSMUST00000114415	ENSEMBL	cdna:known chromosome:NCBIM37:1:56850830:57028702:-1 gene:ENSMUSG00000038331 gene_biotype:protein_coding transcript_biotype:protein_coding	FALSE
17223298	10.8219	10.8698	10.6907	10.6228	---	---	ENSMUST00000175286 // ENSMUST00000175286	ENSEMBL // ENSEMBL	ncrna:miRNA chromosome:NCBIM37:1:57055999:57056119:-1 gene:ENSMUSG00000093027 gene_biotype:miRNA transcript_biotype:miRNA // ncrna:miRNA chromosome:NCBIM37:1:57055999:57056119:-1 gene:ENSMUSG00000093027 gene_biotype:miRNA transcript_biotype:miRNA	FALSE // FALSE
17223300	5.51499	5.61758	5.51364	5.61926	BC055402	cDNA sequence BC055402	NR_037990	RefSeq	Mus musculus cDNA sequence BC055402 (BC055402), non-coding RNA.	FALSE
17223308	8.33282	8.08134	8.23179	8.03828	4930558J18Rik	RIKEN cDNA 4930558J18 gene	NR_037999	RefSeq	Mus musculus RIKEN cDNA 4930558J18 gene (4930558J18Rik), non-coding RNA.	FALSE
17223313	9.07772	9.19581	9.08587	9.26404	1110034B05Rik	RIKEN cDNA 1110034B05 gene	ENSMUST00000162686	ENSEMBL	cdna:known chromosome:NCBIM37:1:57445081:57463945:-1 gene:ENSMUSG00000048495 gene_biotype:protein_coding transcript_biotype:protein_coding	FALSE
17223327	4.53837	4.46455	4.50106	4.43473	---	---	ENSMUST00000104588	ENSEMBL	ncrna:snoRNA chromosome:NCBIM37:1:57479088:57479217:-1 gene:ENSMUSG00000077776 gene_biotype:snoRNA transcript_biotype:snoRNA	FALSE
17223329	7.3282	7.30335	7.38387	7.16329	---	---	ENSMUST00000172128	ENSEMBL	cdna:putative chromosome:NCBIM37:1:57966679:57973955:-1 gene:ENSMUSG00000091283 gene_biotype:antisense transcript_biotype:antisense	FALSE
17223332	7.00865	6.9381	7.00249	6.96333	Kctd18	potassium channel tetramerisation domain containing 18	ENSMUST00000114410	ENSEMBL	cdna:novel chromosome:NCBIM37:1:58012092:58026972:-1 gene:ENSMUSG00000054770 gene_biotype:protein_coding transcript_biotype:protein_coding	FALSE
17223344	5.75267	5.87802	5.79319	5.96832	---	---	ENSMUST00000158650	ENSEMBL	ncrna:snoRNA chromosome:NCBIM37:1:58211825:58211932:-1 gene:ENSMUSG00000089275 gene_biotype:snoRNA transcript_biotype:snoRNA	FALSE
17223353	9.34351	9.35753	9.17194	9.18341	Clk1	CDC-like kinase 1	NR_027854	RefSeq	Mus musculus CDC-like kinase 1 (Clk1), transcript variant 3, non-coding RNA.	FALSE
17223378	9.56119	9.58188	9.48338	9.67947	Ppil3	peptidylprolyl isomerase (cyclophilin)-like 3	ENSMUST00000117069	ENSEMBL	cdna:known chromosome:NCBIM37:1:58487838:58502273:-1 gene:ENSMUSG00000026035 gene_biotype:protein_coding transcript_biotype:protein_coding	FALSE
17223390	10.5349	10.4286	10.3301	10.4333	Orc2	origin recognition complex, subunit 2	ENSMUST00000027198	ENSEMBL	cdna:known chromosome:NCBIM37:1:58519615:58561953:-1 gene:ENSMUSG00000026037 gene_biotype:protein_coding transcript_biotype:protein_coding	FALSE
17223412	8.94247	8.70044	8.70273	8.57275	Fam126b	family with sequence similarity 126, member B	NM_172513	RefSeq	Mus musculus family with sequence similarity 126, member B (Fam126b), mRNA.	FALSE
17223429	4.84451	5.12821	4.90815	5.05714	Als2cr12	amyotrophic lateral sclerosis 2 (juvenile) chromosome region, candidate 12 (human)	NM_175370	RefSeq	Mus musculus amyotrophic lateral sclerosis 2 (juvenile) chromosome region, candidate 12 (human) (Als2cr12), mRNA.	FALSE
17223446	10.1248	10.1432	10.1694	10.2019	Trak2	trafficking protein, kinesin binding 2	NM_172406	RefSeq	Mus musculus trafficking protein, kinesin binding 2 (Trak2), mRNA.	FALSE
17223467	4.74775	4.78983	4.71208	4.69228	---	---	ENSMUST00000054653	ENSEMBL	cdna:known chromosome:NCBIM37:1:59053967:59060287:-1 gene:ENSMUSG00000047383 gene_biotype:protein_coding transcript_biotype:protein_coding	FALSE
17223471	4.49791	4.49242	4.41344	4.49595	---	---	ENSMUST00000170025	ENSEMBL	cdna:known chromosome:NCBIM37:1:59060795:59062069:-1 gene:ENSMUSG00000090590 gene_biotype:protein_coding transcript_biotype:protein_coding	FALSE
17223473	4.81811	4.72183	4.71621	4.7768	Als2cr11	amyotrophic lateral sclerosis 2 (juvenile) chromosome region, candidate 11 (human)	NM_175200	RefSeq	Mus musculus amyotrophic lateral sclerosis 2 (juvenile) chromosome region, candidate 11 (human) (Als2cr11), mRNA.	FALSE
17223490	9.31847	9.26493	9.37783	9.22907	Tmem237	transmembrane protein 237	NM_001033449	RefSeq	Mus musculus transmembrane protein 237 (Tmem237), transcript variant 1, mRNA.	FALSE
17223509	6.43353	6.37245	6.22143	6.27696	Mpp4	membrane protein, palmitoylated 4 (MAGUK p55 subfamily member 4)	NM_145143	RefSeq	Mus musculus membrane protein, palmitoylated 4 (MAGUK p55 subfamily member 4) (Mpp4), transcript variant 2, mRNA.	FALSE
17223532	10.0323	9.81948	9.99884	9.90344	Als2	amyotrophic lateral sclerosis 2 (juvenile)	NM_028717	RefSeq	Mus musculus amyotrophic lateral sclerosis 2 (juvenile) (Als2), transcript variant 1, mRNA.	FALSE
17223571	5.6036	5.43677	5.61227	5.56899	---	---	AK036739	GenBank HTC	Mus musculus adult male bone cDNA, RIKEN full-length enriched library, clone:9830169C15 product:unclassifiable, full insert sequence.	FALSE
17223574	11.4707	11.6762	11.4923	11.6009	Sumo1	SMT3 suppressor of mif two 3 homolog 1 (yeast)	NM_009460	RefSeq	Mus musculus SMT3 suppressor of mif two 3 homolog 1 (yeast) (Sumo1), mRNA.	FALSE
17223581	6.01848	6.01464	5.97111	6.00776	Ica1l	islet cell autoantigen 1-like	NM_027407	RefSeq	Mus musculus islet cell autoantigen 1-like (Ica1l), mRNA.	FALSE
17223594	9.67406	9.41107	9.45635	9.41561	Wdr12	WD repeat domain 12	NM_001199060	RefSeq	Mus musculus WD repeat domain 12 (Wdr12), transcript variant 1, mRNA.	FALSE
17223616	10.6671	10.6511	10.6586	10.601	Raph1	Ras association (RalGDS/AF-6) and pleckstrin homology domains 1	NM_001045513	RefSeq	Mus musculus Ras association (RalGDS/AF-6) and pleckstrin homology domains 1 (Raph1), mRNA.	FALSE
17223641	6.04958	5.84439	6.13575	6.08512	---	---	ENSMUST00000158348 // ENSMUST00000158348	ENSEMBL // ENSEMBL	ncrna:miRNA chromosome:NCBIM37:1:60670542:60670647:-1 gene:ENSMUSG00000088973 gene_biotype:miRNA transcript_biotype:miRNA // ncrna:miRNA chromosome:NCBIM37:1:60670542:60670647:-1 gene:ENSMUSG00000088973 gene_biotype:miRNA transcript_biotype:miRNA	FALSE // FALSE
17223643	4.35658	4.30596	4.263	4.26665	---	---	AK040166	GenBank HTC	Mus musculus 0 day neonate thymus cDNA, RIKEN full-length enriched library, clone:A430071F14 product:unclassifiable, full insert sequence.	FALSE
17223646	5.37212	5.37644	5.49189	5.37794	4930587A21Rik	RIKEN cDNA 4930587A21 gene	AK016360	GenBank HTC	Mus musculus adult male testis cDNA, RIKEN full-length enriched library, clone:4930587A21 product:unclassifiable, full insert sequence.	FALSE
17223649	4.87804	4.78597	4.83726	4.77271	Pard3b	par-3 partitioning defective 3 homolog B (C. elegans)	ENSMUST00000063725	ENSEMBL	cdna:known chromosome:NCBIM37:1:61685408:61819450:1 gene:ENSMUSG00000052062 gene_biotype:protein_coding transcript_biotype:protein_coding	FALSE
17223655	4.72157	4.72408	4.77321	4.69844	---	---	ENSMUST00000127498	ENSEMBL	cdna:known chromosome:NCBIM37:1:62177769:62182683:-1 gene:ENSMUSG00000085019 gene_biotype:antisense transcript_biotype:antisense	FALSE
17223659	4.23317	4.32323	4.08762	4.30058	---	---	AK050209	GenBank HTC	Mus musculus adult male liver tumor cDNA, RIKEN full-length enriched library, clone:C730026P17 product:unclassifiable, full insert sequence.	FALSE
17223662	5.94247	5.99794	6.08339	6.03794	4930487H11Rik	RIKEN cDNA 4930487H11 gene	NR_040601	RefSeq	Mus musculus RIKEN cDNA 4930487H11 gene (4930487H11Rik), non-coding RNA.	FALSE
17223666	10.8365	10.8374	10.8403	10.7202	Ino80d	INO80 complex subunit D	NM_001114609	RefSeq	Mus musculus INO80 complex subunit D (Ino80d), transcript variant 1, mRNA.	FALSE
17223685	10.4614	10.348	10.332	10.3311	Ndufs1	NADH dehydrogenase (ubiquinone) Fe-S protein 1	NM_001160038	RefSeq	Mus musculus NADH dehydrogenase (ubiquinone) Fe-S protein 1 (Ndufs1), nuclear gene encoding mitochondrial protein, transcript variant 1, mRNA.	FALSE
17223710	5.67518	5.73727	5.76226	5.75206	Gpr1	G protein-coupled receptor 1	ENSMUST00000050536	ENSEMBL	cdna:known chromosome:NCBIM37:1:63229265:63261117:-1 gene:ENSMUSG00000046856 gene_biotype:protein_coding transcript_biotype:protein_coding	FALSE
17223717	5.21982	5.25625	5.32814	5.29268	---	---	ENSMUST00000153049	ENSEMBL	cdna:known chromosome:NCBIM37:1:63313422:63319689:-1 gene:ENSMUSG00000087561 gene_biotype:antisense transcript_biotype:antisense	FALSE
17223726	6.01032	5.87685	6.32543	6.02875	---	---	ENSMUST00000084012 // ENSMUST00000084012	ENSEMBL // ENSEMBL	ncrna:snRNA chromosome:NCBIM37:1:63346854:63346957:-1 gene:ENSMUSG00000065946 gene_biotype:snRNA transcript_biotype:snRNA // ncrna:snRNA chromosome:NCBIM37:1:63346854:63346957:-1 gene:ENSMUSG00000065946 gene_biotype:snRNA transcript_biotype:snRNA	FALSE // FALSE
17223728	4.30651	4.58487	4.45801	4.53606	---	---	ENSMUST00000157198 // ENSMUST00000157198	ENSEMBL // ENSEMBL	ncrna:snRNA chromosome:NCBIM37:1:63622062:63622164:-1 gene:ENSMUSG00000087823 gene_biotype:snRNA transcript_biotype:snRNA // ncrna:snRNA chromosome:NCBIM37:1:63622062:63622164:-1 gene:ENSMUSG00000087823 gene_biotype:snRNA transcript_biotype:snRNA	FALSE // FALSE
17223730	6.14502	6.25677	6.14693	6.29038	Dytn	dystrotelin	NM_001081658	RefSeq	Mus musculus dystrotelin (Dytn), mRNA.	FALSE
17223747	4.86646	4.76415	4.81586	4.8354	Mdh1b	malate dehydrogenase 1B, NAD (soluble)	NM_029696	RefSeq	Mus musculus malate dehydrogenase 1B, NAD (soluble) (Mdh1b), mRNA.	FALSE
17223760	6.13883	6.03631	6.1077	6.05108	4933402D24Rik	RIKEN cDNA 4933402D24 gene	NM_001256158	RefSeq	Mus musculus RIKEN cDNA 4933402D24 gene (4933402D24Rik), mRNA.	FALSE
17223766	8.35974	8.63335	8.60721	8.75888	Klf7	Kruppel-like factor 7 (ubiquitous)	NM_033563	RefSeq	Mus musculus Kruppel-like factor 7 (ubiquitous) (Klf7), mRNA.	FALSE
17223777	7.74673	7.68619	7.8451	7.70864	Mettl21a	methyltransferase like 21A	ENSMUST00000114079	ENSEMBL	cdna:known chromosome:NCBIM37:1:64653047:64663816:-1 gene:ENSMUSG00000025956 gene_biotype:protein_coding transcript_biotype:protein_coding	FALSE
17223787	6.35221	6.34261	6.20674	6.31691	Ccnyl1	cyclin Y-like 1	ENSMUST00000114077	ENSEMBL	cdna:putative chromosome:NCBIM37:1:64737029:64772218:1 gene:ENSMUSG00000070871 gene_biotype:protein_coding transcript_biotype:protein_coding	FALSE
17223793	10.2262	10.3903	10.5055	10.2507	Fzd5	frizzled homolog 5 (Drosophila)	NM_022721	RefSeq	Mus musculus frizzled homolog 5 (Drosophila) (Fzd5), transcript variant 1, mRNA.	FALSE
17223799	8.35677	8.53712	8.54457	8.53779	Plekhm3	pleckstrin homology domain containing, family M, member 3	NM_001039493	RefSeq	Mus musculus pleckstrin homology domain containing, family M, member 3 (Plekhm3), mRNA.	FALSE
17223811	6.52549	6.41145	6.60302	6.49834	---	---	ENSMUST00000104283 // ENSMUST00000104283	ENSEMBL // ENSEMBL	ncrna:snRNA chromosome:NCBIM37:1:65047881:65048036:-1 gene:ENSMUSG00000077471 gene_biotype:snRNA transcript_biotype:snRNA // ncrna:snRNA chromosome:NCBIM37:1:65047881:65048036:-1 gene:ENSMUSG00000077471 gene_biotype:snRNA transcript_biotype:snRNA	FALSE // FALSE
17223813	4.59057	4.66249	4.73771	4.67817	Akr1cl	aldo-keto reductase family 1, member C-like	ENSMUST00000069142	ENSEMBL	cdna:known chromosome:NCBIM37:1:65059263:65079333:-1 gene:ENSMUSG00000025955 gene_biotype:protein_coding transcript_biotype:protein_coding	FALSE
17223828	4.58731	4.65633	4.48121	4.70041	Cryge	crystallin, gamma E	NM_007777	RefSeq	Mus musculus crystallin, gamma E (Cryge), mRNA.	FALSE
17223834	4.57752	4.50941	4.60645	4.60769	Crygd	crystallin, gamma D	NM_007776	RefSeq	Mus musculus crystallin, gamma D (Crygd), mRNA.	FALSE
17223839	4.80615	4.75945	5.0197	4.81556	Crygc	crystallin, gamma C	ENSMUST00000027089	ENSEMBL	cdna:known chromosome:NCBIM37:1:65118099:65120263:-1 gene:ENSMUSG00000025952 gene_biotype:protein_coding transcript_biotype:protein_coding	FALSE
17223844	4.50424	4.40412	4.68816	4.55576	Crygb	crystallin, gamma B	NM_144761	RefSeq	Mus musculus crystallin, gamma B (Crygb), mRNA.	FALSE
17223848	5.07898	4.85543	5.09105	4.83816	Cryga	crystallin, gamma A	NM_007774	RefSeq	Mus musculus crystallin, gamma A (Cryga), mRNA.	FALSE
17223852	7.16669	6.79141	6.7749	6.75892	D630023F18Rik	RIKEN cDNA D630023F18 gene	BC137870	GenBank	Mus musculus RIKEN cDNA D630023F18 gene, mRNA (cDNA clone MGC:169494 IMAGE:8860889), complete cds.	FALSE
17223863	11.3823	11.3922	11.3973	11.4261	Idh1	isocitrate dehydrogenase 1 (NADP+), soluble	NM_001111320	RefSeq	Mus musculus isocitrate dehydrogenase 1 (NADP+), soluble (Idh1), transcript variant 1, mRNA.	FALSE
17223876	5.52114	5.47435	5.61284	5.64464	Gm10558	predicted gene 10558	AK145171	GenBank HTC	Mus musculus mammary gland RCB-0527 Jyg-MC(B) cDNA, RIKEN full-length enriched library, clone:G930009L13 product:hypothetical protein, full insert sequence.	FALSE
17223880	7.04898	7.10934	7.0323	7.0213	Kansl1l	KAT8 regulatory NSL complex subunit 1-like	NM_001122738	RefSeq	Mus musculus KAT8 regulatory NSL complex subunit 1-like (Kansl1l), transcript variant 1, mRNA.	FALSE
17223903	9.11229	9.31987	9.21999	9.29975	Acadl	acyl-Coenzyme A dehydrogenase, long-chain	NM_007381	RefSeq	Mus musculus acyl-Coenzyme A dehydrogenase, long-chain (Acadl), nuclear gene encoding mitochondrial protein, mRNA.	FALSE
17223916	5.84566	5.89857	5.97267	5.91762	Myl1	myosin, light polypeptide 1	ENSMUST00000027151	ENSEMBL	cdna:known chromosome:NCBIM37:1:66970869:66991717:-1 gene:ENSMUSG00000061816 gene_biotype:protein_coding transcript_biotype:protein_coding	FALSE
17223932	10.5988	10.1707	10.312	10.1924	Lancl1	LanC (bacterial lantibiotic synthetase component C)-like 1	NM_001190985	RefSeq	Mus musculus LanC (bacterial lantibiotic synthetase component C)-like 1 (Lancl1), transcript variant 1, mRNA.	FALSE
17223946	5.21449	5.12087	5.21989	5.08992	Erbb4	v-erb-a erythroblastic leukemia viral oncogene homolog 4 (avian)	NM_010154	RefSeq	Mus musculus v-erb-a erythroblastic leukemia viral oncogene homolog 4 (avian) (Erbb4), mRNA.	FALSE
17223980	3.7616	3.76507	3.81193	3.69113	---	---	ENSMUST00000116889	ENSEMBL	ncrna:snRNA chromosome:NCBIM37:1:68431516:68431609:-1 gene:ENSMUSG00000080539 gene_biotype:snRNA transcript_biotype:snRNA	FALSE
17223982	6.71712	6.7535	6.91885	6.71166	---	---	ENSMUST00000140116	ENSEMBL	havana:sense_intronic chromosome:NCBIM37:1:69138487:69153314:-1 gene:ENSMUSG00000087514 gene_biotype:sense_intronic transcript_biotype:sense_intronic	FALSE
17223985	7.62604	7.63342	7.97718	7.68676	Ikzf2	IKAROS family zinc finger 2	NM_011770	RefSeq	Mus musculus IKAROS family zinc finger 2 (Ikzf2), mRNA.	FALSE
17223995	4.78801	4.7841	4.68053	4.77835	---	---	ENSMUST00000158720	ENSEMBL	ncrna:misc_RNA chromosome:NCBIM37:1:69968047:69968321:-1 gene:ENSMUSG00000089345 gene_biotype:misc_RNA transcript_biotype:misc_RNA	FALSE
17223997	4.20443	4.03534	4.34171	4.30058	---	---	ENSMUST00000116874	ENSEMBL	ncrna:snRNA chromosome:NCBIM37:1:70001578:70001703:-1 gene:ENSMUSG00000080524 gene_biotype:snRNA transcript_biotype:snRNA	FALSE
17223999	10.5625	10.1818	10.2199	10.1258	Bard1	BRCA1 associated RING domain 1	ENSMUST00000027393	ENSEMBL	cdna:known chromosome:NCBIM37:1:71074072:71149720:-1 gene:ENSMUSG00000026196 gene_biotype:protein_coding transcript_biotype:protein_coding	FALSE
17224015	5.41559	5.53389	5.46183	5.53464	Abca12	ATP-binding cassette, sub-family A (ABC1), member 12	NM_175210	RefSeq	Mus musculus ATP-binding cassette, sub-family A (ABC1), member 12 (Abca12), mRNA.	FALSE
17224071	13.1021	13.3229	13.2957	13.3315	Fn1	fibronectin 1	NM_010233	RefSeq	Mus musculus fibronectin 1 (Fn1), mRNA.	FALSE
17224121	4.69652	4.56271	4.64609	4.73352	4933417E11Rik	RIKEN cDNA 4933417E11 gene	NR_040454	RefSeq	Mus musculus RIKEN cDNA 4933417E11 gene (4933417E11Rik), non-coding RNA.	FALSE
17224125	11.2823	10.817	10.8748	10.7465	Mreg	melanoregulin	NM_001005423	RefSeq	Mus musculus melanoregulin (Mreg), mRNA.	FALSE
17224133	9.97919	9.5483	9.60155	9.51672	Pecr	peroxisomal trans-2-enoyl-CoA reductase	NM_023523	RefSeq	Mus musculus peroxisomal trans-2-enoyl-CoA reductase (Pecr), mRNA.	FALSE
17224146	5.57135	5.52532	5.70109	5.60223	2013-03-04	membrane-associated ring finger (C3HC4) 4	ENSMUST00000047786	ENSEMBL	cdna:known chromosome:NCBIM37:1:72473686:72583504:-1 gene:ENSMUSG00000039372 gene_biotype:protein_coding transcript_biotype:protein_coding	FALSE
17224154	5.06474	4.96498	4.99777	4.92362	Ankar	ankyrin and armadillo repeat containing	NM_176980	RefSeq	Mus musculus ankyrin and armadillo repeat containing (Ankar), mRNA.	FALSE
17224180	7.36271	8.97511	8.96817	8.79473	Igfbp5	insulin-like growth factor binding protein 5	ENSMUST00000027377	ENSEMBL	cdna:known chromosome:NCBIM37:1:72904506:72921458:-1 gene:ENSMUSG00000026185 gene_biotype:protein_coding transcript_biotype:protein_coding	FALSE
17224191	5.25997	5.2229	5.31154	5.35916	Tnp1	transition protein 1	NM_009407	RefSeq	Mus musculus transition protein 1 (Tnp1), mRNA.	FALSE
17224195	5.0975	5.09662	5.08627	4.97576	Pinc	pregnancy induced noncoding RNA	NR_003202	RefSeq	Mus musculus pregnancy induced noncoding RNA (Pinc), non-coding RNA.	FALSE
17224201	5.25999	5.17608	5.42559	5.23719	6030407O03Rik	RIKEN cDNA 6030407O03 gene	NR_045311	RefSeq	Mus musculus RIKEN cDNA 6030407O03 gene (6030407O03Rik), non-coding RNA.	FALSE
17224211	8.68518	9.60978	9.36471	9.62493	Tns1	tensin 1	NM_027884	RefSeq	Mus musculus tensin 1 (Tns1), mRNA.	FALSE
17224251	7.12903	7.02185	7.30138	7.19458	Cxcr1	chemokine (C-X-C motif) receptor 1	NM_178241	RefSeq	Mus musculus chemokine (C-X-C motif) receptor 1 (Cxcr1), mRNA.	FALSE
17224254	4.04697	3.96892	4.25104	4.16303	Mir1928 // Mir1928	microRNA 1928 // microRNA 1928	NR_035449 // NR_035449	RefSeq // RefSeq	Mus musculus microRNA 1928 (Mir1928), microRNA. // Mus musculus microRNA 1928 (Mir1928), microRNA.	FALSE // FALSE
17224256	10.9012	10.7767	10.8857	10.8211	Aamp	angio-associated migratory protein	NM_001190444	RefSeq	Mus musculus angio-associated migratory protein (Aamp), transcript variant 1, mRNA.	FALSE
17224270	9.91308	10.0312	10.0256	10.0432	Tmbim1	transmembrane BAX inhibitor motif containing 1	ENSMUST00000113796	ENSEMBL	cdna:known chromosome:NCBIM37:1:74334827:74350935:-1 gene:ENSMUSG00000006301 gene_biotype:protein_coding transcript_biotype:protein_coding	FALSE
17224291	10.0366	9.83588	9.72083	9.88199	Usp37	ubiquitin specific peptidase 37	NM_176972	RefSeq	Mus musculus ubiquitin specific peptidase 37 (Usp37), mRNA.	FALSE
17224320	9.68839	9.62997	9.6068	9.64866	Zfp142	zinc finger protein 142	NM_029888	RefSeq	Mus musculus zinc finger protein 142 (Zfp142), mRNA.	FALSE
17224340	9.81272	9.82599	9.61462	9.66602	---	---	ENSMUST00000175414 // ENSMUST00000175414	ENSEMBL // ENSEMBL	ncrna:miRNA chromosome:NCBIM37:1:74633470:74633546:-1 gene:ENSMUSG00000093155 gene_biotype:miRNA transcript_biotype:miRNA // ncrna:miRNA chromosome:NCBIM37:1:74633470:74633546:-1 gene:ENSMUSG00000093155 gene_biotype:miRNA transcript_biotype:miRNA	FALSE // FALSE
17224342	8.46185	8.50448	8.5683	8.48071	Rnf25	ring finger protein 25	ENSMUST00000027357	ENSEMBL	cdna:known chromosome:NCBIM37:1:74640322:74647971:-1 gene:ENSMUSG00000026171 gene_biotype:protein_coding transcript_biotype:protein_coding	FALSE
17224360	6.65606	6.66628	6.74702	6.71872	Prkag3	protein kinase, AMP-activated, gamma 3 non-catatlytic subunit	ENSMUST00000081636	ENSEMBL	cdna:known chromosome:NCBIM37:1:74786779:74795795:-1 gene:ENSMUSG00000006542 gene_biotype:protein_coding transcript_biotype:protein_coding	FALSE
17224379	6.15035	6.12356	6.19789	6.13399	Fev	FEV (ETS oncogene family)	NM_153111	RefSeq	Mus musculus FEV (ETS oncogene family) (Fev), mRNA.	FALSE
17224386	6.40148	6.27494	6.52473	6.3799	Cryba2	crystallin, beta A2	NM_021541	RefSeq	Mus musculus crystallin, beta A2 (Cryba2), mRNA.	FALSE
17224395	7.91069	7.79138	7.96542	7.77142	Mir375	microRNA 375	NR_029876	RefSeq	Mus musculus microRNA 375 (Mir375), microRNA.	FALSE
17224397	6.56032	6.52756	6.63623	6.62976	Ccdc108	coiled-coil domain containing 108	NM_001039495	RefSeq	Mus musculus coiled-coil domain containing 108 (Ccdc108), mRNA.	FALSE
17224433	8.47923	8.33012	8.44487	8.3687	Ihh	Indian hedgehog	NM_010544	RefSeq	Mus musculus Indian hedgehog (Ihh), mRNA.	FALSE
17224440	7.84665	7.84232	7.96123	8.12105	Nhej1 // Nhej1	nonhomologous end-joining factor 1 // nonhomologous end-joining factor 1	NM_029342 // NM_029342	RefSeq // RefSeq	Mus musculus nonhomologous end-joining factor 1 (Nhej1), mRNA. // Mus musculus nonhomologous end-joining factor 1 (Nhej1), mRNA.	FALSE // FALSE
17224447	6.30105	6.74749	6.69982	6.51701	Slc23a3	solute carrier family 23 (nucleobase transporters), member 3	NM_194333	RefSeq	Mus musculus solute carrier family 23 (nucleobase transporters), member 3 (Slc23a3), mRNA.	FALSE
17224462	8.96986	8.81987	9.0375	8.85776	1810031K17Rik	RIKEN cDNA 1810031K17 gene	NM_026977	RefSeq	Mus musculus RIKEN cDNA 1810031K17 gene (1810031K17Rik), mRNA.	FALSE
17224476	8.74504	8.4659	8.67807	8.61818	Abcb6	ATP-binding cassette, sub-family B (MDR/TAP), member 6	ENSMUST00000027396	ENSEMBL	cdna:known chromosome:NCBIM37:1:75168291:75176966:-1 gene:ENSMUSG00000026198 gene_biotype:protein_coding transcript_biotype:protein_coding	FALSE
17224500	8.7829	8.81395	8.83545	8.74947	Atg9a	autophagy related 9A	NM_001003917	RefSeq	Mus musculus autophagy related 9A (Atg9a), mRNA.	FALSE
17224520	7.00958	7.71572	7.79635	7.87729	Glb1l	galactosidase, beta 1-like	NM_029010	RefSeq	Mus musculus galactosidase, beta 1-like (Glb1l), mRNA.	FALSE
17224540	11.5833	11.5371	11.5449	11.56	Tuba4a	tubulin, alpha 4A	NM_009447	RefSeq	Mus musculus tubulin, alpha 4A (Tuba4a), mRNA.	FALSE
17224546	6.02347	5.92338	6.09269	6.03768	A630095N17Rik	RIKEN cDNA A630095N17 gene	NM_001243091	RefSeq	Mus musculus RIKEN cDNA A630095N17 gene (A630095N17Rik), transcript variant 2, mRNA.	FALSE
17224551	8.64472	9.16692	9.26277	9.37888	Ptprn	protein tyrosine phosphatase, receptor type, N	NM_008985	RefSeq	Mus musculus protein tyrosine phosphatase, receptor type, N (Ptprn), mRNA.	FALSE
17224577	5.57028	5.59275	5.71741	5.60655	Resp18	regulated endocrine-specific protein 18	NM_009049	RefSeq	Mus musculus regulated endocrine-specific protein 18 (Resp18), mRNA.	FALSE
17224587	10.3099	10.1946	10.3528	10.11	Dnpep	aspartyl aminopeptidase	ENSMUST00000066668	ENSEMBL	cdna:known chromosome:NCBIM37:1:75304471:75314212:-1 gene:ENSMUSG00000026209 gene_biotype:protein_coding transcript_biotype:protein_coding	FALSE
17224608	6.03864	6.15523	6.07975	6.17111	Gm15179	predicted gene 15179	NR_037976	RefSeq	Mus musculus predicted gene 15179 (Gm15179), non-coding RNA.	FALSE
17224614	5.20203	5.26994	5.40968	5.16186	---	---	ENSMUST00000132100	ENSEMBL	cdna:known chromosome:NCBIM37:1:75388706:75392938:-1 gene:ENSMUSG00000086053 gene_biotype:antisense transcript_biotype:antisense	FALSE
17224617	6.57365	6.69789	6.53596	6.54971	LOC100862164	uncharacterized LOC100862164	XR_140441	RefSeq	PREDICTED: Mus musculus uncharacterized LOC100862164 (LOC100862164), miscRNA.	FALSE
17224620	9.13016	9.19752	9.26137	9.22283	Chpf	chondroitin polymerizing factor	NM_001001565	RefSeq	Mus musculus chondroitin polymerizing factor (Chpf), transcript variant 2, mRNA.	FALSE
17224629	8.05533	8.26125	8.39232	8.34891	Obsl1	obscurin-like 1	NM_178884	RefSeq	Mus musculus obscurin-like 1 (Obsl1), mRNA.	FALSE
17224661	9.04488	9.45664	9.50708	9.47615	Epha4	Eph receptor A4	NM_007936	RefSeq	Mus musculus Eph receptor A4 (Epha4), mRNA.	FALSE
17224682	5.01898	4.91675	5.14596	4.80341	---	---	ENSMUST00000083281 // ENSMUST00000083281	ENSEMBL // ENSEMBL	ncrna:snRNA chromosome:NCBIM37:1:77894858:77895021:-1 gene:ENSMUSG00000065215 gene_biotype:snRNA transcript_biotype:snRNA // ncrna:snRNA chromosome:NCBIM37:1:77894858:77895021:-1 gene:ENSMUSG00000065215 gene_biotype:snRNA transcript_biotype:snRNA	FALSE // FALSE
17224684	6.58137	6.90779	6.70155	6.99721	Pax3	paired box gene 3	NM_008781	RefSeq	Mus musculus paired box gene 3 (Pax3), transcript variant 1, mRNA.	FALSE
17224698	7.73848	7.68116	7.76689	7.66707	Gm2102	predicted gene 2102	XM_001472451	RefSeq	PREDICTED: Mus musculus predicted gene 2102 (Gm2102), mRNA.	FALSE
17224702	11.0967	11.045	10.957	11.0127	Farsb	phenylalanyl-tRNA synthetase, beta subunit	NM_011811	RefSeq	Mus musculus phenylalanyl-tRNA synthetase, beta subunit (Farsb), mRNA.	FALSE
17224724	6.12051	6.14441	6.29153	6.38177	BC035947 // BC035947	cDNA sequence BC035947 // cDNA sequence BC035947	BC138135 // BC138135	GenBank // GenBank	Mus musculus cDNA sequence BC035947, mRNA (cDNA clone MGC:169759 IMAGE:8861154), complete cds. // Mus musculus cDNA sequence BC035947, mRNA (cDNA clone MGC:169759 IMAGE:8861154), complete cds.	FALSE // FALSE
17224727	10.2177	10.3293	10.2713	10.3605	---	---	ENSMUST00000049117	ENSEMBL	cdna:known chromosome:NCBIM37:1:78964212:78964654:-1 gene:ENSMUSG00000072978 gene_biotype:protein_coding transcript_biotype:protein_coding	FALSE
17224730	6.46431	6.54808	6.48361	6.71114	Scg2	secretogranin II	NM_009129	RefSeq	Mus musculus secretogranin II (Scg2), mRNA.	FALSE
17224736	3.88598	3.85594	4.10415	3.80627	---	---	ENSMUST00000104594	ENSEMBL	ncrna:snoRNA chromosome:NCBIM37:1:79510314:79510439:-1 gene:ENSMUSG00000077782 gene_biotype:snoRNA transcript_biotype:snoRNA	FALSE
17224738	9.05516	9.55526	9.56938	9.89104	Ap1s3	adaptor-related protein complex AP-1, sigma 3	NM_183027	RefSeq	Mus musculus adaptor-related protein complex AP-1, sigma 3 (Ap1s3), mRNA.	FALSE
17224745	9.34351	9.19093	9.32424	9.15812	Wdfy1	WD repeat and FYVE domain containing 1	NM_001111279	RefSeq	Mus musculus WD repeat and FYVE domain containing 1 (Wdfy1), transcript variant 1, mRNA.	FALSE
17224771	9.07869	9.83365	9.59466	9.77198	Serpine2	serine (or cysteine) peptidase inhibitor, clade E, member 2	ENSMUST00000027467	ENSEMBL	cdna:known chromosome:NCBIM37:1:79790772:79855271:-1 gene:ENSMUSG00000026249 gene_biotype:protein_coding transcript_biotype:protein_coding	FALSE
17224783	5.59824	5.44434	5.63629	5.59003	Fam124b	family with sequence similarity 124, member B	NM_173425	RefSeq	Mus musculus family with sequence similarity 124, member B (Fam124b), mRNA.	FALSE
17224791	11.7456	11.7984	11.7571	11.8507	Cul3	cullin 3	ENSMUST00000163119	ENSEMBL	cdna:known chromosome:NCBIM37:1:80261498:80337055:-1 gene:ENSMUSG00000004364 gene_biotype:protein_coding transcript_biotype:protein_coding	FALSE
17224811	5.74335	5.79203	5.9883	5.97285	---	---	ENSMUST00000164487	ENSEMBL	cdna:known chromosome:NCBIM37:1:80379679:80381763:-1 gene:ENSMUSG00000090637 gene_biotype:protein_coding transcript_biotype:protein_coding	FALSE
17224813	5.55639	5.73301	5.6803	5.73201	Dock10	dedicator of cytokinesis 10	NM_175291	RefSeq	Mus musculus dedicator of cytokinesis 10 (Dock10), mRNA.	FALSE
17224878	7.61429	8.06307	8.16716	8.09731	Irs1	insulin receptor substrate 1	NM_010570	RefSeq	Mus musculus insulin receptor substrate 1 (Irs1), mRNA.	FALSE
17224882	6.01514	5.97442	6.0391	6.00237	Col4a4	collagen, type IV, alpha 4	NM_007735	RefSeq	Mus musculus collagen, type IV, alpha 4 (Col4a4), mRNA.	FALSE
17224935	4.93013	4.81752	5.14312	4.91758	Tm4sf20	transmembrane 4 L six family member 20	NM_025453	RefSeq	Mus musculus transmembrane 4 L six family member 20 (Tm4sf20), mRNA.	FALSE
17224942	8.23293	7.94947	8.4638	8.23965	Slc19a3	solute carrier family 19, member 3	NM_030556	RefSeq	Mus musculus solute carrier family 19, member 3 (Slc19a3), mRNA.	FALSE
17224952	4.15338	4.29121	4.15338	4.10154	---	---	ENSMUST00000122494	ENSEMBL	ncrna:rRNA chromosome:NCBIM37:1:83213246:83213366:-1 gene:ENSMUSG00000084443 gene_biotype:rRNA transcript_biotype:rRNA	FALSE
17224954	5.80608	5.83695	6.10902	5.99619	Sphkap	SPHK1 interactor, AKAP domain containing	ENSMUST00000160953	ENSEMBL	cdna:known chromosome:NCBIM37:1:83250714:83404775:-1 gene:ENSMUSG00000026163 gene_biotype:protein_coding transcript_biotype:protein_coding	FALSE
17224971	8.82171	9.06498	9.15251	9.30287	Pid1	phosphotyrosine interaction domain containing 1	NM_001003948	RefSeq	Mus musculus phosphotyrosine interaction domain containing 1 (Pid1), mRNA.	FALSE
17224977	9.08115	8.70133	8.82159	8.55919	Dner	delta/notch-like EGF-related receptor	NM_152915	RefSeq	Mus musculus delta/notch-like EGF-related receptor (Dner), mRNA.	FALSE
17224993	12.3472	12.1915	12.1902	12.2381	Trip12	thyroid hormone receptor interactor 12	NM_133975	RefSeq	Mus musculus thyroid hormone receptor interactor 12 (Trip12), mRNA.	FALSE
17225037	5.77897	5.70649	5.77048	5.74043	Slc16a14	solute carrier family 16 (monocarboxylic acid transporters), member 14	ENSMUST00000027422	ENSEMBL	cdna:known chromosome:NCBIM37:1:84902473:84931700:-1 gene:ENSMUSG00000026220 gene_biotype:protein_coding transcript_biotype:protein_coding	FALSE
17225046	5.4842	5.35627	5.45712	5.53325	C130026I21Rik	RIKEN cDNA C130026I21 gene	NM_175219	RefSeq	Mus musculus RIKEN cDNA C130026I21 gene (C130026I21Rik), transcript variant 1, mRNA.	FALSE
17225066	7.33027	7.23436	7.29846	7.30615	Sp140	Sp140 nuclear body protein	NM_001013817	RefSeq	Mus musculus Sp140 nuclear body protein (Sp140), mRNA.	FALSE
17225080	5.86117	6.07996	5.87193	5.98847	Gm7609	predicted pseudogene 7609	NM_001081746	RefSeq	Mus musculus predicted pseudogene 7609 (Gm7609), mRNA.	FALSE
17225085	4.70569	4.78591	4.74716	4.86187	---	---	ENSMUST00000161449	ENSEMBL	havana:lincRNA chromosome:NCBIM37:1:87407708:87423736:-1 gene:ENSMUSG00000089714 gene_biotype:lincRNA transcript_biotype:lincRNA	FALSE
17225088	4.26377	4.24833	4.3232	4.26375	Sp110	Sp110 nuclear body protein	ENSMUST00000143363	ENSEMBL	cdna:known chromosome:NCBIM37:1:87490019:87495354:-1 gene:ENSMUSG00000070034 gene_biotype:protein_coding transcript_biotype:processed_transcript	FALSE
17225110	5.82055	5.19411	5.82709	5.21424	---	---	ENSMUST00000161763	ENSEMBL	cdna:known chromosome:NCBIM37:1:87500660:87508471:-1 gene:ENSMUSG00000073628 gene_biotype:pseudogene transcript_biotype:antisense	FALSE
17225113	4.24561	4.10817	4.29403	4.112	Gm19524	predicted gene, 19524	XR_106066	RefSeq	PREDICTED: Mus musculus predicted gene, 19524 (Gm19524), miscRNA.	FALSE
17225116	6.59601	6.53525	6.56652	6.58571	---	---	ENSMUST00000161540	ENSEMBL	cdna:known chromosome:NCBIM37:1:87537797:87547160:-1 gene:ENSMUSG00000090246 gene_biotype:antisense transcript_biotype:antisense	FALSE
17225119	6.12	6.06667	6.31739	5.99259	A630001G21Rik	RIKEN cDNA A630001G21 gene	ENSMUST00000159122	ENSEMBL	cdna:novel chromosome:NCBIM37:1:87613658:87675218:-1 gene:ENSMUSG00000052760 gene_biotype:protein_coding transcript_biotype:protein_coding	FALSE
17225134	5.90466	5.78719	5.58569	6.02339	Gpr55	G protein-coupled receptor 55	NM_001033290	RefSeq	Mus musculus G protein-coupled receptor 55 (Gpr55), mRNA.	FALSE
17225138	5.80004	5.87993	5.78024	5.69694	Htr2b	5-hydroxytryptamine (serotonin) receptor 2B	NM_008311	RefSeq	Mus musculus 5-hydroxytryptamine (serotonin) receptor 2B (Htr2b), mRNA.	FALSE
17225146	5.58098	5.82842	5.80621	5.81678	---	---	ENSMUST00000126385	ENSEMBL	cdna:known chromosome:NCBIM37:1:88172084:88197950:-1 gene:ENSMUSG00000087538 gene_biotype:antisense transcript_biotype:antisense	FALSE
17225150	5.96241	6.02884	6.09576	6.00513	B3gnt7	UDP-GlcNAc:betaGal beta-1,3-N-acetylglucosaminyltransferase 7	NM_145222	RefSeq	Mus musculus UDP-GlcNAc:betaGal beta-1,3-N-acetylglucosaminyltransferase 7 (B3gnt7), mRNA.	FALSE
17225153	12.3464	12.4294	12.3166	12.3951	Ncl	nucleolin	NM_010880	RefSeq	Mus musculus nucleolin (Ncl), mRNA.	FALSE
17225169	11.1172	10.9369	10.8874	10.5407	Snora75	small nucleolar RNA, H/ACA box 75	NR_028478	RefSeq	Mus musculus small nucleolar RNA, H/ACA box 75 (Snora75), small nucleolar RNA.	FALSE
17225171	7.63374	7.64661	7.44955	7.38281	---	---	ENSMUST00000082762	ENSEMBL	ncrna:snoRNA chromosome:NCBIM37:1:88248583:88248662:-1 gene:ENSMUSG00000064696 gene_biotype:snoRNA transcript_biotype:snoRNA	FALSE
17225173	12.1089	12.305	12.0201	12.1223	Snord82	small nucleolar RNA, C/D box 82	NR_002851	RefSeq	Mus musculus small nucleolar RNA, C/D box 82 (Snord82), small nuclear RNA.	FALSE
17225175	6.4782	6.32411	6.46758	6.32241	Nmur1	neuromedin U receptor 1	ENSMUST00000027440	ENSEMBL	cdna:known chromosome:NCBIM37:1:88282817:88284737:-1 gene:ENSMUSG00000026237 gene_biotype:protein_coding transcript_biotype:protein_coding	FALSE
17225179	11.1094	11.1287	11.1433	10.9978	Pde6d	phosphodiesterase 6D, cGMP-specific, rod, delta	ENSMUST00000027444	ENSEMBL	cdna:known chromosome:NCBIM37:1:88439569:88479122:-1 gene:ENSMUSG00000026239 gene_biotype:protein_coding transcript_biotype:protein_coding	FALSE
17225189	6.45455	6.34321	6.29594	6.34321	---	---	ENSMUST00000122519	ENSEMBL	ncrna:miRNA chromosome:NCBIM37:1:88534127:88534183:-1 gene:ENSMUSG00000084468 gene_biotype:miRNA transcript_biotype:miRNA	FALSE
17225191	7.21918	7.19443	7.36461	7.22037	Nppc	natriuretic peptide type C	NM_010933	RefSeq	Mus musculus natriuretic peptide type C (Nppc), mRNA.	FALSE
17225196	5.16984	5.21328	5.18742	5.15889	Alppl2	alkaline phosphatase, placental-like 2	NM_007433	RefSeq	Mus musculus alkaline phosphatase, placental-like 2 (Alppl2), mRNA.	FALSE
17225210	5.89408	5.81554	5.90353	5.82915	Alpi	alkaline phosphatase, intestinal	NM_001081082	RefSeq	Mus musculus alkaline phosphatase, intestinal (Alpi), mRNA.	FALSE
17225224	5.98902	5.96396	6.10298	6.1463	Ecel1	endothelin converting enzyme-like 1	ENSMUST00000161002	ENSEMBL	cdna:known chromosome:NCBIM37:1:89044230:89053096:-1 gene:ENSMUSG00000026247 gene_biotype:protein_coding transcript_biotype:protein_coding	FALSE
17225248	4.9783	4.93883	5.01612	4.92452	Efhd1 // Efhd1	EF hand domain containing 1 // EF hand domain containing 1	NM_028889 // NM_028889	RefSeq // RefSeq	Mus musculus EF hand domain containing 1 (Efhd1), mRNA. // Mus musculus EF hand domain containing 1 (Efhd1), mRNA.	FALSE // FALSE
17225251	4.06217	4.28057	4.1421	4.17528	---	---	ENSMUST00000083400 // ENSMUST00000083400	ENSEMBL // ENSEMBL	ncrna:snRNA chromosome:NCBIM37:1:89238030:89238136:-1 gene:ENSMUSG00000065334 gene_biotype:snRNA transcript_biotype:snRNA // ncrna:snRNA chromosome:NCBIM37:1:89238030:89238136:-1 gene:ENSMUSG00000065334 gene_biotype:snRNA transcript_biotype:snRNA	FALSE // FALSE
17225253	4.91404	5.04884	5.10864	5.26391	Kcnj13	potassium inwardly-rectifying channel, subfamily J, member 13	NM_001110227	RefSeq	Mus musculus potassium inwardly-rectifying channel, subfamily J, member 13 (Kcnj13), mRNA.	FALSE
17225259	4.27579	4.25224	4.38499	4.28209	---	---	ENSMUST00000158988 // ENSMUST00000158988	ENSEMBL // ENSEMBL	ncrna:snRNA chromosome:NCBIM37:1:89311830:89311924:-1 gene:ENSMUSG00000089613 gene_biotype:snRNA transcript_biotype:snRNA // ncrna:snRNA chromosome:NCBIM37:1:89311830:89311924:-1 gene:ENSMUSG00000089613 gene_biotype:snRNA transcript_biotype:snRNA	FALSE // FALSE
17225261	7.16654	7.10423	7.16793	7.15298	Ngef	neuronal guanine nucleotide exchange factor	NM_001111314	RefSeq	Mus musculus neuronal guanine nucleotide exchange factor (Ngef), transcript variant 1, mRNA.	FALSE
17225283	7.57013	7.39584	7.52646	7.49372	Gm19582	predicted gene, 19582	XM_003085323	RefSeq	PREDICTED: Mus musculus predicted gene, 19582 (Gm19582), mRNA.	FALSE
17225286	7.90517	7.86726	7.76631	7.80035	Usp40	ubiquitin specific peptidase 40	NM_001198573	RefSeq	Mus musculus ubiquitin specific peptidase 40 (Usp40), transcript variant 1, mRNA.	FALSE
17225320	5.58133	5.60266	5.58971	5.56838	Ugt1a1 // Ugt1a1	UDP glucuronosyltransferase 1 family, polypeptide A1 // UDP glucuronosyltransferase 1 family, polypeptide A1	NM_201645 // NM_201645	RefSeq // RefSeq	Mus musculus UDP glucuronosyltransferase 1 family, polypeptide A1 (Ugt1a1), mRNA. // Mus musculus UDP glucuronosyltransferase 1 family, polypeptide A1 (Ugt1a1), mRNA.	FALSE // FALSE
17225325	4.64752	4.75407	4.6991	4.62417	Dnajb3	DnaJ (Hsp40) homolog, subfamily B, member 3	NM_008299	RefSeq	Mus musculus DnaJ (Hsp40) homolog, subfamily B, member 3 (Dnajb3), mRNA.	FALSE
17225329	10.5151	10.2768	10.3446	10.1576	Hjurp	Holliday junction recognition protein	NM_198652	RefSeq	Mus musculus Holliday junction recognition protein (Hjurp), mRNA.	FALSE
17225350	4.87275	4.82122	4.83931	4.80016	---	---	ENSMUST00000147594	ENSEMBL	cdna:known chromosome:NCBIM37:1:90244064:90249505:-1 gene:ENSMUSG00000085420 gene_biotype:antisense transcript_biotype:antisense	FALSE
17225356	4.78805	4.73142	4.75433	4.73742	Glrp1	glutamine repeat protein 1	ENSMUST00000067625	ENSEMBL	cdna:known chromosome:NCBIM37:1:90397698:90406461:-1 gene:ENSMUSG00000062310 gene_biotype:protein_coding transcript_biotype:protein_coding	FALSE
17225360	8.39048	8.48694	8.54748	8.55074	Arl4c	ADP-ribosylation factor-like 4C	NM_177305	RefSeq	Mus musculus ADP-ribosylation factor-like 4C (Arl4c), mRNA.	FALSE
17225364	5.6754	5.6041	5.62656	5.62772	C030007H22Rik	RIKEN cDNA C030007H22 gene	NR_040482	RefSeq	Mus musculus RIKEN cDNA C030007H22 gene (C030007H22Rik), non-coding RNA.	FALSE
17225368	5.09116	5.00576	5.0181	5.09192	4933400F21Rik	RIKEN cDNA 4933400F21 gene	NR_015540	RefSeq	Mus musculus RIKEN cDNA 4933400F21 gene (4933400F21Rik), non-coding RNA.	FALSE
17225373	8.27887	8.2468	8.44228	8.36484	Gbx2	gastrulation brain homeobox 2	ENSMUST00000036954	ENSEMBL	cdna:known chromosome:NCBIM37:1:91824537:91829865:-1 gene:ENSMUSG00000034486 gene_biotype:protein_coding transcript_biotype:protein_coding	FALSE
17225379	6.56255	6.69945	6.67069	6.86414	Asb18	ankyrin repeat and SOCS box-containing 18	NM_139152	RefSeq	Mus musculus ankyrin repeat and SOCS box-containing 18 (Asb18), mRNA.	FALSE
17225391	5.70969	5.64865	5.58327	5.70737	Iqca	IQ motif containing with AAA domain	NM_029122	RefSeq	Mus musculus IQ motif containing with AAA domain (Iqca), mRNA.	FALSE
17225413	8.39772	9.46455	9.23935	9.45634	Col6a3	collagen, type VI, alpha 3	NM_001243008	RefSeq	Mus musculus collagen, type VI, alpha 3 (Col6a3), transcript variant 1, mRNA.	FALSE
17225460	7.24263	7.07291	7.18715	7.0763	Rab17	RAB17, member RAS oncogene family	ENSMUST00000027529	ENSEMBL	cdna:known chromosome:NCBIM37:1:92854710:92866238:-1 gene:ENSMUSG00000026304 gene_biotype:protein_coding transcript_biotype:protein_coding	FALSE
17225472	9.2594	9.47183	9.21074	9.25	Zfp330 // Zfp330	zinc finger protein 330 // zinc finger protein 330	AK139907 // AK139907	GenBank HTC // GenBank HTC	Mus musculus 2 cells egg cDNA, RIKEN full-length enriched library, clone:B020035N13 product:unclassifiable, full insert sequence. // Mus musculus 2 cells egg cDNA, RIKEN full-length enriched library, clone:B020035N13 product:unclassifiable, full insert sequence.	FALSE // FALSE
17225475	5.98022	6.15682	6.26801	6.27418	---	---	ENSMUST00000171768	ENSEMBL	cdna:putative chromosome:NCBIM37:1:93201669:93217678:-1 gene:ENSMUSG00000090322 gene_biotype:antisense transcript_biotype:antisense	FALSE
17225478	9.5189	9.43826	9.50579	9.55274	Ilkap	integrin-linked kinase-associated serine/threonine phosphatase 2C	NM_023343	RefSeq	Mus musculus integrin-linked kinase-associated serine/threonine phosphatase 2C (Ilkap), mRNA.	FALSE
17225495	6.71744	6.65013	6.7233	6.72813	1700020N18Rik	RIKEN cDNA 1700020N18 gene	NR_026924	RefSeq	Mus musculus RIKEN cDNA 1700020N18 gene (1700020N18Rik), non-coding RNA.	FALSE
17225499	8.13652	8.3566	8.34148	8.32571	Hes6	hairy and enhancer of split 6 (Drosophila)	NM_019479	RefSeq	Mus musculus hairy and enhancer of split 6 (Drosophila) (Hes6), mRNA.	FALSE
17225506	7.15806	7.59264	7.76439	7.66366	Per2	period homolog 2 (Drosophila)	NM_011066	RefSeq	Mus musculus period homolog 2 (Drosophila) (Per2), mRNA.	FALSE
17225531	9.58304	9.4688	9.55452	9.46777	---	---	ENSMUST00000097644	ENSEMBL	cdna:known chromosome:NCBIM37:1:93825362:93827753:-1 gene:ENSMUSG00000073617 gene_biotype:protein_coding transcript_biotype:protein_coding	FALSE
17225535	10.1703	10.1143	10.1043	10.0604	Hdac4	histone deacetylase 4	NM_207225	RefSeq	Mus musculus histone deacetylase 4 (Hdac4), mRNA.	FALSE
17225564	11.3921	11.298	11.4048	11.4169	Ndufa10	NADH dehydrogenase (ubiquinone) 1 alpha subcomplex 10	ENSMUST00000027478	ENSEMBL	cdna:known chromosome:NCBIM37:1:94335587:94370437:-1 gene:ENSMUSG00000026260 gene_biotype:protein_coding transcript_biotype:protein_coding	FALSE
17225578	4.30019	4.29672	4.18668	4.32755	Olfr1416	olfactory receptor 1416	NM_147038	RefSeq	Mus musculus olfactory receptor 1416 (Olfr1416), mRNA.	FALSE
17225580	5.21285	5.18615	4.80462	5.13514	Olfr1415	olfactory receptor 1415	NM_001011525	RefSeq	Mus musculus olfactory receptor 1415 (Olfr1415), mRNA.	FALSE
17225582	6.86687	6.77496	7.01083	6.94978	Olfr1414	olfactory receptor 1414	NM_147039	RefSeq	Mus musculus olfactory receptor 1414 (Olfr1414), mRNA.	FALSE
17225586	7.79472	7.83752	7.80384	7.91736	Myeov2	myeloma overexpressed 2	NR_028108	RefSeq	Mus musculus myeloma overexpressed 2 (Myeov2), transcript variant 2, non-coding RNA.	FALSE
17225595	6.6208	6.66186	6.79186	6.6758	Otos	otospiralin	NM_153114	RefSeq	Mus musculus otospiralin (Otos), mRNA.	FALSE
17225603	6.28828	6.15552	6.29694	6.25739	Ankmy1	ankyrin repeat and MYND domain containing 1	NM_172850	RefSeq	Mus musculus ankyrin repeat and MYND domain containing 1 (Ankmy1), mRNA.	FALSE
17225624	6.55842	6.45918	6.53444	6.51469	5033417F24Rik	RIKEN cDNA 5033417F24 gene	AK018199	GenBank HTC	Mus musculus adult male medulla oblongata cDNA, RIKEN full-length enriched library, clone:6330419D11 product:unclassifiable, full insert sequence.	FALSE
17225627	6.10061	5.89555	6.05689	6.15734	9430060I03Rik	RIKEN cDNA 9430060I03 gene	NR_015525	RefSeq	Mus musculus RIKEN cDNA 9430060I03 gene (9430060I03Rik), non-coding RNA.	FALSE
17225630	8.55234	9.10239	9.13611	9.33786	Kif1a	kinesin family member 1A	NM_008440	RefSeq	Mus musculus kinesin family member 1A (Kif1a), transcript variant 1, mRNA.	FALSE
17225683	6.23909	6.04723	6.16762	6.01647	2310007B03Rik	RIKEN cDNA 2310007B03 gene	NM_172411	RefSeq	Mus musculus RIKEN cDNA 2310007B03 gene (2310007B03Rik), transcript variant 1, mRNA.	FALSE
17225693	8.18678	8.10571	8.10837	8.08526	Mterfd2	MTERF domain containing 2	NM_178051	RefSeq	Mus musculus MTERF domain containing 2 (Mterfd2), mRNA.	FALSE
17225705	9.80446	9.49365	9.63663	9.44987	Pask	PAS domain containing serine/threonine kinase	ENSMUST00000027493	ENSEMBL	cdna:known chromosome:NCBIM37:1:95205355:95239366:-1 gene:ENSMUSG00000026274 gene_biotype:protein_coding transcript_biotype:protein_coding	FALSE
17225728	11.8876	12.0959	12.0577	12.1707	Hdlbp	high density lipoprotein (HDL) binding protein	NM_133808	RefSeq	Mus musculus high density lipoprotein (HDL) binding protein (Hdlbp), mRNA.	FALSE
17225760	10.5293	10.4975	10.6186	10.5354	Stk25	serine/threonine kinase 25 (yeast)	NM_021537	RefSeq	Mus musculus serine/threonine kinase 25 (yeast) (Stk25), mRNA.	FALSE
17225775	9.51247	9.3094	9.54346	9.42141	Thap4	THAP domain containing 4	NM_025920	RefSeq	Mus musculus THAP domain containing 4 (Thap4), mRNA.	FALSE
17225785	11.1876	11.0379	11.178	11.0621	Dtymk	deoxythymidylate kinase	NM_001105667	RefSeq	Mus musculus deoxythymidylate kinase (Dtymk), transcript variant 1, mRNA.	FALSE
17225799	4.52736	4.33085	4.38193	4.545	---	---	ENSMUST00000158336 // ENSMUST00000158336	ENSEMBL // ENSEMBL	ncrna:snRNA chromosome:NCBIM37:1:95705147:95705248:-1 gene:ENSMUSG00000088961 gene_biotype:snRNA transcript_biotype:snRNA // ncrna:snRNA chromosome:NCBIM37:1:95705147:95705248:-1 gene:ENSMUSG00000088961 gene_biotype:snRNA transcript_biotype:snRNA	FALSE // FALSE
17225801	6.17732	6.11827	6.20729	6.14771	Pdcd1	programmed cell death 1	NM_008798	RefSeq	Mus musculus programmed cell death 1 (Pdcd1), mRNA.	FALSE
17225809	6.52391	6.91488	6.52289	6.65038	---	---	ENSMUST00000104225	ENSEMBL	ncrna:snoRNA chromosome:NCBIM37:1:96512213:96512281:-1 gene:ENSMUSG00000077413 gene_biotype:snoRNA transcript_biotype:snoRNA	FALSE
17225811	5.42058	5.03433	4.64155	5.35514	---	---	ENSMUST00000158685	ENSEMBL	ncrna:snoRNA chromosome:NCBIM37:1:96936511:96936620:-1 gene:ENSMUSG00000089310 gene_biotype:snoRNA transcript_biotype:snoRNA	FALSE
17225813	4.01716	3.8951	3.94579	3.89988	---	---	ENSMUST00000157708 // ENSMUST00000157708	ENSEMBL // ENSEMBL	ncrna:snRNA chromosome:NCBIM37:1:97462119:97462181:-1 gene:ENSMUSG00000088333 gene_biotype:snRNA transcript_biotype:snRNA // ncrna:snRNA chromosome:NCBIM37:1:97462119:97462181:-1 gene:ENSMUSG00000088333 gene_biotype:snRNA transcript_biotype:snRNA	FALSE // FALSE
17225815	5.2806	5.45868	5.32026	5.49542	St8sia4	ST8 alpha-N-acetyl-neuraminide alpha-2,8-sialyltransferase 4	NM_009183	RefSeq	Mus musculus ST8 alpha-N-acetyl-neuraminide alpha-2,8-sialyltransferase 4 (St8sia4), transcript variant 1, mRNA.	FALSE
17225824	4.5165	4.34332	4.29634	4.39934	4930598F16Rik // 4930598F16Rik	RIKEN cDNA 4930598F16 gene // RIKEN cDNA 4930598F16 gene	NR_040479 // NR_040479	RefSeq // RefSeq	Mus musculus RIKEN cDNA 4930598F16 gene (4930598F16Rik), non-coding RNA. // Mus musculus RIKEN cDNA 4930598F16 gene (4930598F16Rik), non-coding RNA.	FALSE // FALSE
17225829	5.8671	5.8223	5.97842	5.92627	1700063A18Rik	RIKEN cDNA 1700063A18 gene	NR_040467	RefSeq	Mus musculus RIKEN cDNA 1700063A18 gene (1700063A18Rik), non-coding RNA.	FALSE
17225833	4.63752	4.72807	4.7886	4.73347	4930533P14Rik	RIKEN cDNA 4930533P14 gene	NR_040478	RefSeq	Mus musculus RIKEN cDNA 4930533P14 gene (4930533P14Rik), non-coding RNA.	FALSE
17225837	7.01986	7.21352	7.18375	7.09567	Slco4c1	solute carrier organic anion transporter family, member 4C1	NM_172658	RefSeq	Mus musculus solute carrier organic anion transporter family, member 4C1 (Slco4c1), mRNA.	FALSE
17225853	4.34448	4.46354	4.4481	4.4407	Slco6b1	solute carrier organic anion transporter family, member 6b1	NM_001039475	RefSeq	Mus musculus solute carrier organic anion transporter family, member 6b1 (Slco6b1), mRNA.	FALSE
17225871	4.64282	4.71781	4.70451	4.66692	Slco6c1	solute carrier organic anion transporter family, member 6c1	NM_028942	RefSeq	Mus musculus solute carrier organic anion transporter family, member 6c1 (Slco6c1), mRNA.	FALSE
17225888	8.85438	8.56464	8.45503	8.77452	D1Ertd622e	DNA segment, Chr 1, ERATO Doi 622, expressed	NM_133825	RefSeq	Mus musculus DNA segment, Chr 1, ERATO Doi 622, expressed (D1Ertd622e), mRNA.	FALSE
17225893	10.5766	10.7319	10.7138	10.8837	Ppip5k2	diphosphoinositol pentakisphosphate kinase 2	ENSMUST00000042509	ENSEMBL	cdna:known chromosome:NCBIM37:1:99602625:99666988:-1 gene:ENSMUSG00000040648 gene_biotype:protein_coding transcript_biotype:protein_coding	FALSE
17225929	9.05096	9.6176	9.64992	9.70376	Pam	peptidylglycine alpha-amidating monooxygenase	NM_013626	RefSeq	Mus musculus peptidylglycine alpha-amidating monooxygenase (Pam), mRNA.	FALSE
17225969	5.66319	5.40209	5.46526	5.53063	B230216N24Rik	RIKEN cDNA B230216N24 gene	NR_037993	RefSeq	Mus musculus RIKEN cDNA B230216N24 gene (B230216N24Rik), non-coding RNA.	FALSE
17225978	4.72013	4.50202	4.63627	4.61411	---	---	ENSMUST00000157258	ENSEMBL	ncrna:snoRNA chromosome:NCBIM37:1:102149494:102149625:-1 gene:ENSMUSG00000087883 gene_biotype:snoRNA transcript_biotype:snoRNA	FALSE
17225980	3.93596	4.02392	4.05932	3.86777	---	---	ENSMUST00000104107	ENSEMBL	ncrna:snoRNA chromosome:NCBIM37:1:104003026:104003157:-1 gene:ENSMUSG00000077295 gene_biotype:snoRNA transcript_biotype:snoRNA	FALSE
17225982	5.1855	4.95049	5.08408	4.91994	---	---	ENSMUST00000157885	ENSEMBL	ncrna:snoRNA chromosome:NCBIM37:1:104310500:104310598:-1 gene:ENSMUSG00000088510 gene_biotype:snoRNA transcript_biotype:snoRNA	FALSE
17225984	4.84274	4.7201	4.57059	4.7201	---	---	ENSMUST00000157283	ENSEMBL	ncrna:snoRNA chromosome:NCBIM37:1:104849992:104850125:-1 gene:ENSMUSG00000087908 gene_biotype:snoRNA transcript_biotype:snoRNA	FALSE
17225986	5.83807	5.71676	6.00375	5.87961	---	---	ENSMUST00000157969	ENSEMBL	ncrna:snoRNA chromosome:NCBIM37:1:105133203:105133344:-1 gene:ENSMUSG00000088594 gene_biotype:snoRNA transcript_biotype:snoRNA	FALSE
17225988	4.04209	3.95171	4.00688	4.02788	---	---	ENSMUST00000122755	ENSEMBL	ncrna:rRNA chromosome:NCBIM37:1:106777501:106777612:-1 gene:ENSMUSG00000084704 gene_biotype:rRNA transcript_biotype:rRNA	FALSE
17225990	4.043	4.2079	4.27809	4.18009	---	---	ENSMUST00000159213	ENSEMBL	cdna:putative chromosome:NCBIM37:1:106808008:106808910:-1 gene:ENSMUSG00000089866 gene_biotype:antisense transcript_biotype:antisense	FALSE
17225993	5.458	5.39506	5.77185	5.65456	Rnf152	ring finger protein 152	NM_178779	RefSeq	Mus musculus ring finger protein 152 (Rnf152), transcript variant 1, mRNA.	FALSE
17225999	9.09972	9.13563	9.11792	9.08861	Pign	phosphatidylinositol glycan anchor biosynthesis, class N	NM_013784	RefSeq	Mus musculus phosphatidylinositol glycan anchor biosynthesis, class N (Pign), mRNA.	FALSE
17226035	5.55987	5.39402	5.45203	5.47699	---	---	AK079973	GenBank HTC	Mus musculus adult male aorta and vein cDNA, RIKEN full-length enriched library, clone:A530030L24 product:unclassifiable, full insert sequence.	FALSE
17226039	5.05628	4.99104	5.04212	4.98733	LOC626049	uncharacterized LOC626049	NR_040630	RefSeq	Mus musculus uncharacterized LOC626049 (LOC626049), non-coding RNA.	FALSE
17226043	7.92702	8.42448	8.36551	8.60389	Bcl2	B cell leukemia/lymphoma 2	NM_009741	RefSeq	Mus musculus B cell leukemia/lymphoma 2 (Bcl2), transcript variant 1, mRNA.	FALSE
17226049	10.4475	10.257	10.3524	10.1493	Kdsr	3-ketodihydrosphingosine reductase	NM_027534	RefSeq	Mus musculus 3-ketodihydrosphingosine reductase (Kdsr), mRNA.	FALSE
17226062	10.3706	10.3439	10.2802	10.2533	Vps4b	vacuolar protein sorting 4b (yeast)	ENSMUST00000112736	ENSEMBL	cdna:known chromosome:NCBIM37:1:108660648:108693244:-1 gene:ENSMUSG00000009907 gene_biotype:protein_coding transcript_biotype:protein_coding	FALSE
17226080	4.0945	4.00351	4.10754	4.01807	Serpinb3a	serine (or cysteine) peptidase inhibitor, clade B (ovalbumin), member 3A	NM_009126	RefSeq	Mus musculus serine (or cysteine) peptidase inhibitor, clade B (ovalbumin), member 3A (Serpinb3a), mRNA.	FALSE
17226089	4.277	4.19109	4.15686	4.16491	Serpinb3d	serine (or cysteine) peptidase inhibitor, clade B (ovalbumin), member 3D	NM_201376	RefSeq	Mus musculus serine (or cysteine) peptidase inhibitor, clade B (ovalbumin), member 3D (Serpinb3d), mRNA.	FALSE
17226098	3.53505	3.56394	3.57404	3.53737	Serpinb3b	serine (or cysteine) peptidase inhibitor, clade B (ovalbumin), member 3B	NM_198680	RefSeq	Mus musculus serine (or cysteine) peptidase inhibitor, clade B (ovalbumin), member 3B (Serpinb3b), mRNA.	FALSE
17226109	4.15322	4.07468	4.21346	3.96281	Serpinb3c	serine (or cysteine) peptidase inhibitor, clade B, member 3C	NM_201363	RefSeq	Mus musculus serine (or cysteine) peptidase inhibitor, clade B, member 3C (Serpinb3c), mRNA.	FALSE
17226120	4.86986	4.76099	4.86505	4.80597	---	---	ENSMUST00000147509	ENSEMBL	havana:lincRNA chromosome:NCBIM37:1:109281777:109283989:-1 gene:ENSMUSG00000087210 gene_biotype:lincRNA transcript_biotype:lincRNA	FALSE
17226123	3.92378	3.82846	3.83568	3.8245	---	---	ENSMUST00000158653	ENSEMBL	ncrna:snoRNA chromosome:NCBIM37:1:109336624:109336754:-1 gene:ENSMUSG00000089278 gene_biotype:snoRNA transcript_biotype:snoRNA	FALSE
17226125	6.50153	6.45464	6.55826	6.74201	---	---	ENSMUST00000158412	ENSEMBL	ncrna:snoRNA chromosome:NCBIM37:1:111519585:111519714:-1 gene:ENSMUSG00000089037 gene_biotype:snoRNA transcript_biotype:snoRNA	FALSE
17226127	4.75155	4.85418	4.80646	4.72729	Cdh19	cadherin 19, type 2	NM_001081386	RefSeq	Mus musculus cadherin 19, type 2 (Cdh19), mRNA.	FALSE
17226142	8.95227	9.13466	9.06348	9.28555	Dsel	dermatan sulfate epimerase-like	NM_001081316	RefSeq	Mus musculus dermatan sulfate epimerase-like (Dsel), mRNA.	FALSE
17226147	5.37033	5.29983	5.5188	5.66757	---	---	ENSMUST00000122597	ENSEMBL	ncrna:snoRNA chromosome:NCBIM37:1:115614491:115614624:-1 gene:ENSMUSG00000084546 gene_biotype:snoRNA transcript_biotype:snoRNA	FALSE
17226149	6.34185	6.35508	6.31524	6.51474	9330185C12Rik // 9330185C12Rik	RIKEN cDNA 9330185C12 gene // RIKEN cDNA 9330185C12 gene	AK020392 // AK020392	GenBank HTC // GenBank HTC	Mus musculus adult male diencephalon cDNA, RIKEN full-length enriched library, clone:9330185C12 product:unclassifiable, full insert sequence. // Mus musculus adult male diencephalon cDNA, RIKEN full-length enriched library, clone:9330185C12 product:unclassifiable, full insert sequence.	FALSE // FALSE
17226153	3.72701	3.64218	3.69319	3.68834	---	---	ENSMUST00000175207 // ENSMUST00000175207	ENSEMBL // ENSEMBL	ncrna:miRNA chromosome:NCBIM37:1:118290919:118290990:-1 gene:ENSMUSG00000092948 gene_biotype:miRNA transcript_biotype:miRNA // ncrna:miRNA chromosome:NCBIM37:1:118290919:118290990:-1 gene:ENSMUSG00000092948 gene_biotype:miRNA transcript_biotype:miRNA	FALSE // FALSE
17226155	11.0289	10.9057	10.9314	11.1116	Tsn	translin	NM_011650	RefSeq	Mus musculus translin (Tsn), mRNA.	FALSE
17226164	5.43036	5.23075	5.39782	5.13589	---	---	ENSMUST00000104069	ENSEMBL	ncrna:snoRNA chromosome:NCBIM37:1:120349932:120350062:-1 gene:ENSMUSG00000077257 gene_biotype:snoRNA transcript_biotype:snoRNA	FALSE
17226166	9.70306	9.74267	9.72482	9.76295	2900060B14Rik	RIKEN cDNA 2900060B14 gene	NR_027901	RefSeq	Mus musculus RIKEN cDNA 2900060B14 gene (2900060B14Rik), non-coding RNA.	FALSE
17226168	3.62139	3.68551	3.66651	3.6907	---	---	ENSMUST00000158976 // ENSMUST00000158976	ENSEMBL // ENSEMBL	ncrna:rRNA chromosome:NCBIM37:1:120534865:120534981:-1 gene:ENSMUSG00000089601 gene_biotype:rRNA transcript_biotype:rRNA // ncrna:rRNA chromosome:NCBIM37:1:120534865:120534981:-1 gene:ENSMUSG00000089601 gene_biotype:rRNA transcript_biotype:rRNA	FALSE // FALSE
17226170	9.66371	9.43965	9.34539	9.50555	Gli2	GLI-Kruppel family member GLI2	NM_001081125	RefSeq	Mus musculus GLI-Kruppel family member GLI2 (Gli2), mRNA.	FALSE
17226189	8.15723	8.01432	8.07903	8.13138	Inhbb	inhibin beta-B	NM_008381	RefSeq	Mus musculus inhibin beta-B (Inhbb), mRNA.	FALSE
17226194	9.85276	9.83441	9.84917	9.71218	Ralb	v-ral simian leukemia viral oncogene homolog B (ras related)	NM_022327	RefSeq	Mus musculus v-ral simian leukemia viral oncogene homolog B (ras related) (Ralb), mRNA.	FALSE
17226203	10.0589	10.1131	10.1189	10.1401	Epb4.1l5	erythrocyte protein band 4.1-like 5	NM_145506	RefSeq	Mus musculus erythrocyte protein band 4.1-like 5 (Epb4.1l5), transcript variant 1, mRNA.	FALSE
17226232	9.17886	9.43045	9.22363	9.34534	Ptpn4	protein tyrosine phosphatase, non-receptor type 4	NM_019933	RefSeq	Mus musculus protein tyrosine phosphatase, non-receptor type 4 (Ptpn4), mRNA.	FALSE
17226263	8.96099	8.79064	8.94088	8.87372	Tmem177	transmembrane protein 177	ENSMUST00000037906	ENSEMBL	cdna:known chromosome:NCBIM37:1:121804467:121809785:-1 gene:ENSMUSG00000036975 gene_biotype:protein_coding transcript_biotype:protein_coding	FALSE
17226269	5.82302	5.82155	5.84784	5.86042	Gm101	predicted gene 101	ENSMUST00000174370	ENSEMBL	cdna:known chromosome:NCBIM37:1:121819918:121893767:-1 gene:ENSMUSG00000036962 gene_biotype:protein_coding transcript_biotype:protein_coding	FALSE
17226297	7.23797	7.52013	7.45952	7.39846	Tmem37	transmembrane protein 37	ENSMUST00000056089	ENSEMBL	cdna:known chromosome:NCBIM37:1:121963954:121970651:-1 gene:ENSMUSG00000050777 gene_biotype:protein_coding transcript_biotype:protein_coding	FALSE
17226302	8.17224	8.37003	8.25394	8.44013	Dbi	diazepam binding inhibitor	NM_001037999	RefSeq	Mus musculus diazepam binding inhibitor (Dbi), transcript variant 1, mRNA.	FALSE
17226313	7.37195	7.26821	7.48367	7.16627	Steap3	STEAP family member 3	ENSMUST00000112641	ENSEMBL	cdna:known chromosome:NCBIM37:1:122120963:122167659:-1 gene:ENSMUSG00000026389 gene_biotype:protein_coding transcript_biotype:protein_coding	FALSE
17226327	6.28897	6.18737	6.38039	6.38612	Marco	macrophage receptor with collagenous structure	NM_010766	RefSeq	Mus musculus macrophage receptor with collagenous structure (Marco), mRNA.	FALSE
17226346	8.99058	9.01218	9.01693	9.02412	Insig2	insulin induced gene 2	ENSMUST00000003818	ENSEMBL	cdna:known chromosome:NCBIM37:1:123200930:123224601:-1 gene:ENSMUSG00000003721 gene_biotype:protein_coding transcript_biotype:protein_coding	FALSE
17226361	5.76505	5.68018	5.86072	5.67216	---	---	ENSMUST00000152863	ENSEMBL	cdna:putative chromosome:NCBIM37:1:123385873:123389780:-1 gene:ENSMUSG00000085857 gene_biotype:antisense transcript_biotype:antisense	FALSE
17226364	6.17136	6.06788	6.24287	5.95966	Htr5b	5-hydroxytryptamine (serotonin) receptor 5B	NM_010483	RefSeq	Mus musculus 5-hydroxytryptamine (serotonin) receptor 5B (Htr5b), mRNA.	FALSE
17226369	11.0214	10.8854	10.9222	10.9797	Ddx18	DEAD (Asp-Glu-Ala-Asp) box polypeptide 18	NM_025860	RefSeq	Mus musculus DEAD (Asp-Glu-Ala-Asp) box polypeptide 18 (Ddx18), mRNA.	FALSE
17226387	4.69113	4.78766	4.90756	4.79857	Dpp10	dipeptidylpeptidase 10	NM_199021	RefSeq	Mus musculus dipeptidylpeptidase 10 (Dpp10), mRNA.	FALSE
17226418	3.81735	3.74666	3.93289	3.79895	---	---	ENSMUST00000104284	ENSEMBL	ncrna:snoRNA chromosome:NCBIM37:1:125286378:125286508:-1 gene:ENSMUSG00000077472 gene_biotype:snoRNA transcript_biotype:snoRNA	FALSE
17226420	12.223	12.2446	12.2117	12.2575	Actr3	ARP3 actin-related protein 3	NM_023735	RefSeq	Mus musculus ARP3 actin-related protein 3 (Actr3), transcript variant 1, mRNA.	FALSE
17226435	6.26476	6.34842	6.51046	6.40517	Gpr39	G protein-coupled receptor 39	NM_027677	RefSeq	Mus musculus G protein-coupled receptor 39 (Gpr39), mRNA.	FALSE
17226447	6.30244	6.24836	6.283	6.39659	Nckap5	NCK-associated protein 5	NM_001081756	RefSeq	Mus musculus NCK-associated protein 5 (Nckap5), transcript variant 1, mRNA.	FALSE
17226473	7.57373	7.76668	7.89488	7.66489	Tmem163	transmembrane protein 163	ENSMUST00000027585	ENSEMBL	cdna:known chromosome:NCBIM37:1:129383123:129574673:-1 gene:ENSMUSG00000026347 gene_biotype:protein_coding transcript_biotype:nonsense_mediated_decay	FALSE
17226486	5.44742	5.53104	5.6656	5.42207	2900009J06Rik	RIKEN cDNA 2900009J06 gene	NR_045298	RefSeq	Mus musculus RIKEN cDNA 2900009J06 gene (2900009J06Rik), non-coding RNA.	FALSE
17226489	5.96571	6.08493	6.02111	6.27351	Ysk4	Yeast Sps1/Ste20-related kinase 4 (S. cerevisiae)	NM_011737	RefSeq	Mus musculus Yeast Sps1/Ste20-related kinase 4 (S. cerevisiae) (Ysk4), mRNA.	FALSE
17226499	10.1415	9.94832	10.0511	9.93967	Zranb3	zinc finger, RAN-binding domain containing 3	ENSMUST00000086614	ENSEMBL	cdna:known chromosome:NCBIM37:1:129850761:129999039:-1 gene:ENSMUSG00000036086 gene_biotype:protein_coding transcript_biotype:protein_coding	FALSE
17226531	6.1055	5.86642	6.25991	6.21594	Lct	lactase	NM_001081078	RefSeq	Mus musculus lactase (Lct), mRNA.	FALSE
17226550	11.7722	11.6215	11.7129	11.635	Mcm6	minichromosome maintenance deficient 6 (MIS5 homolog, S. pombe) (S. cerevisiae)	NM_008567	RefSeq	Mus musculus minichromosome maintenance deficient 6 (MIS5 homolog, S. pombe) (S. cerevisiae) (Mcm6), mRNA.	FALSE
17226572	11.8091	11.7423	11.7434	11.778	Dars	aspartyl-tRNA synthetase	NM_177445	RefSeq	Mus musculus aspartyl-tRNA synthetase (Dars), transcript variant 1, mRNA.	FALSE
17226591	4.44232	4.55335	4.6542	4.79718	---	---	ENSMUST00000157807 // ENSMUST00000157807	ENSEMBL // ENSEMBL	ncrna:snRNA chromosome:NCBIM37:1:130411692:130411796:-1 gene:ENSMUSG00000088432 gene_biotype:snRNA transcript_biotype:snRNA // ncrna:snRNA chromosome:NCBIM37:1:130411692:130411796:-1 gene:ENSMUSG00000088432 gene_biotype:snRNA transcript_biotype:snRNA	FALSE // FALSE
17226593	8.30011	9.21554	9.40003	9.32028	Cxcr4	chemokine (C-X-C motif) receptor 4	NM_009911	RefSeq	Mus musculus chemokine (C-X-C motif) receptor 4 (Cxcr4), mRNA.	FALSE
17226597	5.88277	5.6554	5.90945	5.38751	---	---	AK029879 // AK029879	GenBank HTC // GenBank HTC	Mus musculus adult male testis cDNA, RIKEN full-length enriched library, clone:4931420K07 product:unclassifiable, full insert sequence. // Mus musculus adult male testis cDNA, RIKEN full-length enriched library, clone:4931420K07 product:unclassifiable, full insert sequence.	FALSE // FALSE
17226600	3.96615	4.01807	4.04955	3.8513	---	---	ENSMUST00000082803 // ENSMUST00000082803	ENSEMBL // ENSEMBL	ncrna:snRNA chromosome:NCBIM37:1:130782486:130782596:-1 gene:ENSMUSG00000064737 gene_biotype:snRNA transcript_biotype:snRNA // ncrna:snRNA chromosome:NCBIM37:1:130782486:130782596:-1 gene:ENSMUSG00000064737 gene_biotype:snRNA transcript_biotype:snRNA	FALSE // FALSE
17226602	4.98683	5.06589	4.98987	5.03609	---	---	ENSMUST00000155992	ENSEMBL	havana:lincRNA chromosome:NCBIM37:1:132166527:132177835:-1 gene:ENSMUSG00000086633 gene_biotype:lincRNA transcript_biotype:lincRNA	FALSE
17226605	4.91292	4.51205	4.71785	4.52477	Daf2	decay accelerating factor 2	NM_007827	RefSeq	Mus musculus decay accelerating factor 2 (Daf2), mRNA.	FALSE
17226618	6.4838	6.47436	6.43947	6.40004	---	---	ENSMUST00000143266	ENSEMBL	cdna:known chromosome:NCBIM37:1:132319401:132334491:1 gene:ENSMUSG00000087691 gene_biotype:antisense transcript_biotype:antisense	FALSE
17226622	8.37839	8.67094	8.72366	8.60446	Cd55	CD55 antigen	NM_010016	RefSeq	Mus musculus CD55 antigen (Cd55), mRNA.	FALSE
17226637	5.25263	5.20387	5.26373	5.25319	Zp3r	zona pellucida 3 receptor	NM_009581	RefSeq	Mus musculus zona pellucida 3 receptor (Zp3r), mRNA.	FALSE
17226653	3.75307	3.77617	3.77859	3.73512	---	---	ENSMUST00000082461 // ENSMUST00000082461	ENSEMBL // ENSEMBL	ncrna:snRNA chromosome:NCBIM37:1:132492147:132492253:-1 gene:ENSMUSG00000064395 gene_biotype:snRNA transcript_biotype:snRNA // ncrna:snRNA chromosome:NCBIM37:1:132492147:132492253:-1 gene:ENSMUSG00000064395 gene_biotype:snRNA transcript_biotype:snRNA	FALSE // FALSE
17226655	5.07813	5.35407	5.2713	5.19817	C4bp	complement component 4 binding protein	ENSMUST00000027657	ENSEMBL	cdna:known chromosome:NCBIM37:1:132531350:132558209:-1 gene:ENSMUSG00000026405 gene_biotype:protein_coding transcript_biotype:protein_coding	FALSE
17226669	4.82396	4.80954	4.78037	4.86562	C4bp-ps1	complement component 4 binding protein, pseudogene 1	NR_028304	RefSeq	Mus musculus complement component 4 binding protein, pseudogene 1 (C4bp-ps1), non-coding RNA.	FALSE
17226676	8.49221	8.40685	8.4116	8.18052	Pfkfb2	6-phosphofructo-2-kinase/fructose-2,6-biphosphatase 2	NR_027859	RefSeq	Mus musculus 6-phosphofructo-2-kinase/fructose-2,6-biphosphatase 2 (Pfkfb2), transcript variant 4, non-coding RNA.	FALSE
17226701	5.28358	5.34279	5.3064	5.52116	---	---	ENSMUST00000136015	ENSEMBL	cdna:known chromosome:NCBIM37:1:132713978:132717281:-1 gene:ENSMUSG00000086706 gene_biotype:antisense transcript_biotype:antisense	FALSE
17226708	5.70184	5.81546	6.07836	5.657	Il24	interleukin 24	ENSMUST00000121040	ENSEMBL	cdna:known chromosome:NCBIM37:1:132778651:132784031:-1 gene:ENSMUSG00000026420 gene_biotype:protein_coding transcript_biotype:protein_coding	FALSE
17226720	4.75318	4.74125	4.70595	4.67502	Il20	interleukin 20	NM_021380	RefSeq	Mus musculus interleukin 20 (Il20), mRNA.	FALSE
17226728	6.26524	5.99524	6.27508	6.11819	Il19	interleukin 19	ENSMUST00000112465	ENSEMBL	cdna:known chromosome:NCBIM37:1:132829435:132836650:-1 gene:ENSMUSG00000016524 gene_biotype:protein_coding transcript_biotype:protein_coding	FALSE
17226736	9.58017	9.7277	9.86289	9.69617	Mapkapk2	MAP kinase-activated protein kinase 2	NM_008551	RefSeq	Mus musculus MAP kinase-activated protein kinase 2 (Mapkapk2), mRNA.	FALSE
17226748	4.78508	5.00385	4.74212	4.96041	---	---	ENSMUST00000158080 // ENSMUST00000158080	ENSEMBL // ENSEMBL	ncrna:snRNA chromosome:NCBIM37:1:132970235:132970328:-1 gene:ENSMUSG00000088705 gene_biotype:snRNA transcript_biotype:snRNA // ncrna:snRNA chromosome:NCBIM37:1:132970235:132970328:-1 gene:ENSMUSG00000088705 gene_biotype:snRNA transcript_biotype:snRNA	FALSE // FALSE
17226750	5.37994	5.39777	5.50498	5.54079	---	---	ENSMUST00000158631	ENSEMBL	ncrna:misc_RNA chromosome:NCBIM37:1:132998970:132999322:-1 gene:ENSMUSG00000089256 gene_biotype:misc_RNA transcript_biotype:misc_RNA	FALSE
17226752	10.3818	10.1327	10.1013	9.98828	Dyrk3	dual-specificity tyrosine-(Y)-phosphorylation regulated kinase 3	NM_145508	RefSeq	Mus musculus dual-specificity tyrosine-(Y)-phosphorylation regulated kinase 3 (Dyrk3), mRNA.	FALSE
17226757	7.52698	7.79237	7.80062	7.84878	Rassf5	Ras association (RalGDS/AF-6) domain family member 5	ENSMUST00000027688	ENSEMBL	cdna:known chromosome:NCBIM37:1:133072987:133141835:-1 gene:ENSMUSG00000026430 gene_biotype:protein_coding transcript_biotype:protein_coding	FALSE
17226771	7.43486	7.4663	7.75728	7.42702	Ikbke	inhibitor of kappaB kinase epsilon	NM_019777	RefSeq	Mus musculus inhibitor of kappaB kinase epsilon (Ikbke), mRNA.	FALSE
17226798	9.85236	9.75506	9.72144	9.74611	Srgap2	SLIT-ROBO Rho GTPase activating protein 2	NM_001081011	RefSeq	Mus musculus SLIT-ROBO Rho GTPase activating protein 2 (Srgap2), mRNA.	FALSE
17226827	4.08849	4.06503	4.11772	4.07174	---	---	ENSMUST00000102332 // ENSMUST00000102332	ENSEMBL // ENSEMBL	ncrna:miRNA chromosome:NCBIM37:1:133395216:133395379:-1 gene:ENSMUSG00000076287 gene_biotype:miRNA transcript_biotype:miRNA // ncrna:miRNA chromosome:NCBIM37:1:133395216:133395379:-1 gene:ENSMUSG00000076287 gene_biotype:miRNA transcript_biotype:miRNA	FALSE // FALSE
17226829	7.07909	7.15596	6.95109	6.98419	Mfsd4	major facilitator superfamily domain containing 4	NM_001114662	RefSeq	Mus musculus major facilitator superfamily domain containing 4 (Mfsd4), transcript variant b, mRNA.	FALSE
17226847	9.87003	9.79512	9.85754	9.73493	Cdk18	cyclin-dependent kinase 18	NM_008795	RefSeq	Mus musculus cyclin-dependent kinase 18 (Cdk18), mRNA.	FALSE
17226867	5.83076	5.87112	5.89563	5.79901	1700037F24Rik	RIKEN cDNA 1700037F24 gene	AK006621	GenBank HTC	Mus musculus adult male testis cDNA, RIKEN full-length enriched library, clone:1700037F24 product:unclassifiable, full insert sequence.	FALSE
17226870	6.35312	6.2371	6.43336	6.29184	---	---	ENSMUST00000086544	ENSEMBL	cdna:known chromosome:NCBIM37:1:134125625:134126344:-1 gene:ENSMUSG00000066936 gene_biotype:protein_coding transcript_biotype:protein_coding	FALSE
17226874	7.24476	7.28707	7.23717	7.20346	Tmcc2	transmembrane and coiled-coil domains 2	NM_178874	RefSeq	Mus musculus transmembrane and coiled-coil domains 2 (Tmcc2), mRNA.	FALSE
17226888	5.95536	5.77994	5.77383	5.92272	Dstyk	dual serine/threonine and tyrosine protein kinase	NM_172516	RefSeq	Mus musculus dual serine/threonine and tyrosine protein kinase (Dstyk), mRNA.	FALSE
17226891	7.98832	7.79987	7.94291	7.79965	Cntn2	contactin 2	NM_177129	RefSeq	Mus musculus contactin 2 (Cntn2), mRNA.	FALSE
17226916	7.81462	7.79824	7.83113	7.85543	Nfasc	neurofascin	NM_182716	RefSeq	Mus musculus neurofascin (Nfasc), transcript variant 1, mRNA.	FALSE
17226951	3.89348	3.84271	4.03872	3.92339	---	---	ENSMUST00000158286	ENSEMBL	ncrna:snoRNA chromosome:NCBIM37:1:134710805:134710925:-1 gene:ENSMUSG00000088911 gene_biotype:snoRNA transcript_biotype:snoRNA	FALSE
17226953	11.2692	10.9229	10.8249	10.6792	Mdm4	transformed mouse 3T3 cell double minute 4	NM_008575	RefSeq	Mus musculus transformed mouse 3T3 cell double minute 4 (Mdm4), mRNA.	FALSE
17226969	6.34076	6.28312	6.53301	6.40333	Gm19461	predicted gene, 19461	NR_037984	RefSeq	Mus musculus predicted gene, 19461 (Gm19461), non-coding RNA.	FALSE
17226974	8.43968	8.36417	8.55375	8.42508	Sox13	SRY-box containing gene 13	NM_011439	RefSeq	Mus musculus SRY-box containing gene 13 (Sox13), mRNA.	FALSE
17226991	9.40111	9.24748	9.39355	9.35284	Snrpe	small nuclear ribonucleoprotein E	NM_009227	RefSeq	Mus musculus small nuclear ribonucleoprotein E (Snrpe), mRNA.	FALSE
17227003	11.4521	11.501	11.5356	11.4996	Zc3h11a	zinc finger CCCH type containing 11A	NM_144530	RefSeq	Mus musculus zinc finger CCCH type containing 11A (Zc3h11a), mRNA.	FALSE
17227023	10.9755	11.0007	10.946	10.9355	Zbed6	zinc finger, BED domain containing 6	NM_001166552	RefSeq	Mus musculus zinc finger, BED domain containing 6 (Zbed6), mRNA.	FALSE
17227025	6.53809	6.52445	6.79701	6.56351	Lax1	lymphocyte transmembrane adaptor 1	NM_001159649	RefSeq	Mus musculus lymphocyte transmembrane adaptor 1 (Lax1), transcript variant 1, mRNA.	FALSE
17227037	8.78015	9.15509	9.01206	9.19177	Atp2b4	ATPase, Ca++ transporting, plasma membrane 4	NM_001167949	RefSeq	Mus musculus ATPase, Ca++ transporting, plasma membrane 4 (Atp2b4), transcript variant a, mRNA.	FALSE
17227063	6.74626	7.14114	7.4073	7.59526	Optc	opticin	NM_054076	RefSeq	Mus musculus opticin (Optc), transcript variant 1, mRNA.	FALSE
17227077	8.82919	10.079	9.81494	9.98112	Prelp	proline arginine-rich end leucine-rich repeat	NM_054077	RefSeq	Mus musculus proline arginine-rich end leucine-rich repeat (Prelp), mRNA.	FALSE
17227083	6.9023	6.86195	6.8474	7.03088	Fmod // Fmod	fibromodulin // fibromodulin	ENSMUST00000048183 // ENSMUST00000048183	ENSEMBL // ENSEMBL	cdna:known chromosome:NCBIM37:1:135933831:135944854:1 gene:ENSMUSG00000041559 gene_biotype:protein_coding transcript_biotype:protein_coding // cdna:known chromosome:NCBIM37:1:135933831:135944854:1 gene:ENSMUSG00000041559 gene_biotype:protein_coding transcript_biotype:protein_coding	FALSE // FALSE
17227086	7.59661	7.71959	7.69048	7.65177	Gm19497	predicted gene, 19497	XR_106094	RefSeq	PREDICTED: Mus musculus predicted gene, 19497 (Gm19497), miscRNA.	FALSE
17227089	10.9132	11.3397	11.3952	11.3503	Btg2	B cell translocation gene 2, anti-proliferative	NM_007570	RefSeq	Mus musculus B cell translocation gene 2, anti-proliferative (Btg2), mRNA.	FALSE
17227094	6.81093	7.35737	7.3348	7.35486	Adora1	adenosine A1 receptor	NM_001008533	RefSeq	Mus musculus adenosine A1 receptor (Adora1), transcript variant 1, mRNA.	FALSE
17227103	4.57122	4.34676	4.56823	4.45485	---	---	ENSMUST00000122560 // ENSMUST00000122560	ENSEMBL // ENSEMBL	ncrna:snRNA chromosome:NCBIM37:1:136177462:136177568:-1 gene:ENSMUSG00000084509 gene_biotype:snRNA transcript_biotype:snRNA // ncrna:snRNA chromosome:NCBIM37:1:136177462:136177568:-1 gene:ENSMUSG00000084509 gene_biotype:snRNA transcript_biotype:snRNA	FALSE // FALSE
17227105	8.12266	7.97431	8.0534	7.79338	Ppfia4	protein tyrosine phosphatase, receptor type, f polypeptide (PTPRF), interacting protein (liprin), alpha 4	NM_001144855	RefSeq	Mus musculus protein tyrosine phosphatase, receptor type, f polypeptide (PTPRF), interacting protein (liprin), alpha 4 (Ppfia4), mRNA.	FALSE
17227138	11.2388	11.3401	11.2957	11.3987	Tmem183a	transmembrane protein 183A	NM_020588	RefSeq	Mus musculus transmembrane protein 183A (Tmem183a), transcript variant 1, mRNA.	FALSE
17227149	6.3585	6.17639	6.22521	6.17726	4931440L10Rik	RIKEN cDNA 4931440L10 gene	ENSMUST00000172898	ENSEMBL	cdna:known chromosome:NCBIM37:1:136437518:136446259:-1 gene:ENSMUSG00000046367 gene_biotype:protein_coding transcript_biotype:protein_coding	FALSE
17227157	6.4186	6.07872	6.11092	6.19475	---	---	AK081172	GenBank HTC	Mus musculus 10 days neonate cerebellum cDNA, RIKEN full-length enriched library, clone:B930096F14 product:unclassifiable, full insert sequence.	FALSE
17227160	7.71488	7.7357	7.56725	7.69526	Ppp1r12b	protein phosphatase 1, regulatory (inhibitor) subunit 12B	ENSMUST00000168381	ENSEMBL	cdna:known chromosome:NCBIM37:1:136656546:136852428:-1 gene:ENSMUSG00000073557 gene_biotype:protein_coding transcript_biotype:protein_coding	FALSE
17227198	7.31555	7.18589	7.29817	7.21743	Lgr6	leucine-rich repeat-containing G protein-coupled receptor 6	NM_001033409	RefSeq	Mus musculus leucine-rich repeat-containing G protein-coupled receptor 6 (Lgr6), mRNA.	FALSE
17227221	7.16782	7.94817	7.71881	7.88799	Ptprv	protein tyrosine phosphatase, receptor type, V	NM_007955	RefSeq	Mus musculus protein tyrosine phosphatase, receptor type, V (Ptprv), mRNA.	FALSE
17227259	5.31123	5.49197	5.4056	5.67571	---	---	ENSMUST00000157096 // ENSMUST00000157096	ENSEMBL // ENSEMBL	ncrna:rRNA chromosome:NCBIM37:1:137047243:137047343:-1 gene:ENSMUSG00000087721 gene_biotype:rRNA transcript_biotype:rRNA // ncrna:rRNA chromosome:NCBIM37:1:137047243:137047343:-1 gene:ENSMUSG00000087721 gene_biotype:rRNA transcript_biotype:rRNA	FALSE // FALSE
17227261	5.94012	5.77416	5.93033	5.6831	Gpr37l1	G protein-coupled receptor 37-like 1	NM_134438	RefSeq	Mus musculus G protein-coupled receptor 37-like 1 (Gpr37l1), mRNA.	FALSE
17227266	10.3604	9.99097	10.0995	9.63266	Elf3	E74-like factor 3	NM_001163131	RefSeq	Mus musculus E74-like factor 3 (Elf3), transcript variant 1, mRNA.	FALSE
17227278	9.89489	9.87013	9.95718	9.891	Rnpep	arginyl aminopeptidase (aminopeptidase B)	NM_145417	RefSeq	Mus musculus arginyl aminopeptidase (aminopeptidase B) (Rnpep), transcript variant 1, mRNA.	FALSE
17227297	10.8093	10.7859	10.8556	10.8159	Timm17a	translocase of inner mitochondrial membrane 17a	ENSMUST00000081104	ENSEMBL	cdna:known chromosome:NCBIM37:1:137198109:137210355:-1 gene:ENSMUSG00000062580 gene_biotype:protein_coding transcript_biotype:protein_coding	FALSE
17227309	4.45622	4.4081	4.69074	4.44219	---	---	ENSMUST00000157234 // ENSMUST00000157234	ENSEMBL // ENSEMBL	ncrna:snRNA chromosome:NCBIM37:1:137250294:137250399:-1 gene:ENSMUSG00000087859 gene_biotype:snRNA transcript_biotype:snRNA // ncrna:snRNA chromosome:NCBIM37:1:137250294:137250399:-1 gene:ENSMUSG00000087859 gene_biotype:snRNA transcript_biotype:snRNA	FALSE // FALSE
17227311	8.08434	8.53522	8.54036	8.52312	Shisa4	shisa homolog 4 (Xenopus laevis)	ENSMUST00000041240	ENSEMBL	cdna:known chromosome:NCBIM37:1:137267634:137271814:-1 gene:ENSMUSG00000041889 gene_biotype:protein_coding transcript_biotype:protein_coding	FALSE
17227320	11.5207	11.5259	11.6577	11.5949	Ipo9	importin 9	NM_153774	RefSeq	Mus musculus importin 9 (Ipo9), mRNA.	FALSE
17227348	10.1089	10.3513	10.1851	10.3031	Nav1	neuron navigator 1	NM_173437	RefSeq	Mus musculus neuron navigator 1 (Nav1), mRNA.	FALSE
17227379	7.52241	7.75195	7.79062	7.67995	---	---	ENSMUST00000112103	ENSEMBL	cdna:known chromosome:NCBIM37:1:137503024:137584682:-1 gene:ENSMUSG00000090399 gene_biotype:protein_coding transcript_biotype:protein_coding	FALSE
17227384	6.71678	6.80265	6.90853	6.87598	Pkp1	plakophilin 1	ENSMUST00000027667	ENSEMBL	cdna:known chromosome:NCBIM37:1:137767972:137815784:-1 gene:ENSMUSG00000026413 gene_biotype:protein_coding transcript_biotype:protein_coding	FALSE
17227401	6.67694	6.57867	6.63117	6.69724	Igfn1	immunoglobulin-like and fibronectin type III domain containing 1	NM_177642	RefSeq	Mus musculus immunoglobulin-like and fibronectin type III domain containing 1 (Igfn1), mRNA.	FALSE
17227430	5.76847	5.76012	5.86765	5.64928	6530439I21 // 6530439I21	uncharacterized LOC329253 // uncharacterized LOC329253	NR_046169 // NR_046169	RefSeq // RefSeq	Mus musculus uncharacterized LOC329253 (6530439I21), transcript variant 3, non-coding RNA. // Mus musculus uncharacterized LOC329253 (6530439I21), transcript variant 3, non-coding RNA.	FALSE // FALSE
17227436	6.38963	6.48378	6.6002	6.54244	2310006M14Rik	RIKEN cDNA 2310006M14 gene	AK009188	GenBank HTC	Mus musculus adult male tongue cDNA, RIKEN full-length enriched library, clone:2310006M14 product:hypothetical protein, full insert sequence.	FALSE
17227464	8.16587	8.1412	8.28056	8.04676	5730559C18Rik	RIKEN cDNA 5730559C18 gene	NM_028872	RefSeq	Mus musculus RIKEN cDNA 5730559C18 gene (5730559C18Rik), mRNA.	FALSE
17227480	6.4397	6.60434	6.63599	6.39185	Gpr25	G protein-coupled receptor 25	NM_001101516	RefSeq	Mus musculus G protein-coupled receptor 25 (Gpr25), mRNA.	FALSE
17227483	10.1833	10.1853	10.2462	10.296	Camsap2	calmodulin regulated spectrin-associated protein family, member 2	NM_001081360	RefSeq	Mus musculus calmodulin regulated spectrin-associated protein family, member 2 (Camsap2), mRNA.	FALSE
17227505	6.17902	5.87911	5.96358	5.94728	9230116N13Rik	RIKEN cDNA 9230116N13 gene	NR_024328	RefSeq	Mus musculus RIKEN cDNA 9230116N13 gene (9230116N13Rik), non-coding RNA.	FALSE
17227509	5.44596	5.30111	5.42586	5.37357	4933409D19Rik	RIKEN cDNA 4933409D19 gene	AK016750	GenBank HTC	Mus musculus adult male testis cDNA, RIKEN full-length enriched library, clone:4933409D19 product:unclassifiable, full insert sequence.	FALSE
17227512	4.81833	4.89259	5.23959	4.68952	---	---	AK144512	GenBank HTC	Mus musculus 14 days embryo lung cDNA, RIKEN full-length enriched library, clone:G630085M21 product:unclassifiable, full insert sequence.	FALSE
17227515	10.6349	10.2216	10.3887	10.2625	Nr5a2	nuclear receptor subfamily 5, group A, member 2	NM_030676	RefSeq	Mus musculus nuclear receptor subfamily 5, group A, member 2 (Nr5a2), transcript variant 1, mRNA.	FALSE
17227528	4.04802	4.01788	4.07534	4.43805	---	---	ENSMUST00000158345 // ENSMUST00000158345	ENSEMBL // ENSEMBL	ncrna:snRNA chromosome:NCBIM37:1:138886788:138886847:-1 gene:ENSMUSG00000088970 gene_biotype:snRNA transcript_biotype:snRNA // ncrna:snRNA chromosome:NCBIM37:1:138886788:138886847:-1 gene:ENSMUSG00000088970 gene_biotype:snRNA transcript_biotype:snRNA	FALSE // FALSE
17227530	3.9937	4.03193	3.96693	3.98203	---	---	ENSMUST00000104019 // ENSMUST00000104019	ENSEMBL // ENSEMBL	ncrna:snRNA chromosome:NCBIM37:1:139112121:139112224:-1 gene:ENSMUSG00000077207 gene_biotype:snRNA transcript_biotype:snRNA // ncrna:snRNA chromosome:NCBIM37:1:139112121:139112224:-1 gene:ENSMUSG00000077207 gene_biotype:snRNA transcript_biotype:snRNA	FALSE // FALSE
17227532	5.34143	5.73961	5.69041	5.79338	---	---	ENSMUST00000157539	ENSEMBL	ncrna:snoRNA chromosome:NCBIM37:1:139263728:139263824:-1 gene:ENSMUSG00000088164 gene_biotype:snoRNA transcript_biotype:snoRNA	FALSE
17227534	6.20358	6.07011	6.36141	6.30176	---	---	ENSMUST00000157939 // ENSMUST00000157939	ENSEMBL // ENSEMBL	ncrna:rRNA chromosome:NCBIM37:1:139884234:139884353:-1 gene:ENSMUSG00000088564 gene_biotype:rRNA transcript_biotype:rRNA // ncrna:rRNA chromosome:NCBIM37:1:139884234:139884353:-1 gene:ENSMUSG00000088564 gene_biotype:rRNA transcript_biotype:rRNA	FALSE // FALSE
17227536	5.57153	5.75072	5.64058	5.83171	Ptprc	protein tyrosine phosphatase, receptor type, C	NM_001111316	RefSeq	Mus musculus protein tyrosine phosphatase, receptor type, C (Ptprc), transcript variant 1, mRNA.	FALSE
17227570	10.7943	11.1067	10.9156	11.0413	Nek7	NIMA (never in mitosis gene a)-related expressed kinase 7	NM_021605	RefSeq	Mus musculus NIMA (never in mitosis gene a)-related expressed kinase 7 (Nek7), mRNA.	FALSE
17227583	5.19026	5.08333	5.12617	4.93692	Gm5833 // Gm5833	predicted gene 5833 // predicted gene 5833	NR_040304 // NR_040304	RefSeq // RefSeq	Mus musculus predicted gene 5833 (Gm5833), non-coding RNA. // Mus musculus predicted gene 5833 (Gm5833), non-coding RNA.	FALSE // FALSE
17227589	6.6274	7.14304	7.03946	7.21408	Lhx9	LIM homeobox protein 9	NM_001025565	RefSeq	Mus musculus LIM homeobox protein 9 (Lhx9), transcript variant 1, mRNA.	FALSE
17227606	7.49673	7.59824	7.69837	7.56334	2310009B15Rik	RIKEN cDNA 2310009B15 gene	NM_001081226	RefSeq	Mus musculus RIKEN cDNA 2310009B15 gene (2310009B15Rik), mRNA.	FALSE
17227611	5.39445	5.40015	5.50147	5.27479	1700019P21Rik	RIKEN cDNA 1700019P21 gene	AK006139	GenBank HTC	Mus musculus adult male testis cDNA, RIKEN full-length enriched library, clone:1700019P21 product:unclassifiable, full insert sequence.	FALSE
17227614	4.27263	4.39732	4.50299	4.49256	---	---	ENSMUST00000083341 // ENSMUST00000083341	ENSEMBL // ENSEMBL	ncrna:rRNA chromosome:NCBIM37:1:140774839:140774954:-1 gene:ENSMUSG00000065275 gene_biotype:rRNA transcript_biotype:rRNA // ncrna:rRNA chromosome:NCBIM37:1:140774839:140774954:-1 gene:ENSMUSG00000065275 gene_biotype:rRNA transcript_biotype:rRNA	FALSE // FALSE
17227616	5.6613	5.50212	5.74727	5.82315	Crb1	crumbs homolog 1 (Drosophila)	ENSMUST00000059825	ENSEMBL	cdna:known chromosome:NCBIM37:1:141093633:141273618:-1 gene:ENSMUSG00000063681 gene_biotype:protein_coding transcript_biotype:protein_coding	FALSE
17227636	4.66162	4.57803	4.55901	4.55292	Cfhr1	complement factor H-related 1	ENSMUST00000023965	ENSEMBL	cdna:known chromosome:NCBIM37:1:141443639:141456835:-1 gene:ENSMUSG00000057037 gene_biotype:protein_coding transcript_biotype:protein_coding	FALSE
17227646	4.68509	4.49357	4.67594	4.41731	Gm4788	predicted gene 4788	NM_001029977	RefSeq	Mus musculus predicted gene 4788 (Gm4788), transcript variant 1, mRNA.	FALSE
17227675	4.00538	3.7987	3.85768	3.91222	Cfhr2	complement factor H-related 2	NM_001025575	RefSeq	Mus musculus complement factor H-related 2 (Cfhr2), mRNA.	FALSE
17227696	5.32467	5.89328	5.89234	5.96937	Cfh	complement component factor h	NM_009888	RefSeq	Mus musculus complement component factor h (Cfh), nuclear gene encoding mitochondrial protein, mRNA.	FALSE
17227722	4.0347	4.02433	4.00502	3.98645	4930590L20Rik	RIKEN cDNA 4930590L20 gene	NR_040604	RefSeq	Mus musculus RIKEN cDNA 4930590L20 gene (4930590L20Rik), non-coding RNA.	FALSE
17227727	3.61164	3.63733	3.77045	3.60099	---	---	ENSMUST00000175511 // ENSMUST00000175511	ENSEMBL // ENSEMBL	ncrna:miRNA chromosome:NCBIM37:1:142964385:142964467:-1 gene:ENSMUSG00000093252 gene_biotype:miRNA transcript_biotype:miRNA // ncrna:miRNA chromosome:NCBIM37:1:142964385:142964467:-1 gene:ENSMUSG00000093252 gene_biotype:miRNA transcript_biotype:miRNA	FALSE // FALSE
17227729	10.8333	10.9392	10.7434	10.9344	Cdc73	cell division cycle 73, Paf1/RNA polymerase II complex component	ENSMUST00000018337	ENSEMBL	cdna:known chromosome:NCBIM37:1:145445927:145550023:-1 gene:ENSMUSG00000026361 gene_biotype:protein_coding transcript_biotype:protein_coding	FALSE
17227753	8.9433	9.04161	9.034	9.10618	Trove2	TROVE domain family, member 2	NM_013835	RefSeq	Mus musculus TROVE domain family, member 2 (Trove2), mRNA.	FALSE
17227764	7.8026	8.65047	8.6695	8.81011	Rgs2	regulator of G-protein signaling 2	NM_009061	RefSeq	Mus musculus regulator of G-protein signaling 2 (Rgs2), mRNA.	FALSE
17227771	4.42938	4.4149	4.58801	4.60321	Rgs13	regulator of G-protein signaling 13	NM_153171	RefSeq	Mus musculus regulator of G-protein signaling 13 (Rgs13), mRNA.	FALSE
17227780	4.98588	5.1039	5.0384	5.11839	Rgs1	regulator of G-protein signaling 1	ENSMUST00000172388	ENSEMBL	cdna:known chromosome:NCBIM37:1:146091803:146096372:-1 gene:ENSMUSG00000026358 gene_biotype:protein_coding transcript_biotype:protein_coding	FALSE
17227791	4.71634	4.71253	4.68328	4.73656	Rgs21	regulator of G-protein signalling 21	ENSMUST00000167373	ENSEMBL	cdna:known chromosome:NCBIM37:1:146366820:146388442:-1 gene:ENSMUSG00000091758 gene_biotype:protein_coding transcript_biotype:protein_coding	FALSE
17227795	3.69209	3.67462	3.66373	3.67462	---	---	ENSMUST00000157471 // ENSMUST00000157471	ENSEMBL // ENSEMBL	ncrna:snRNA chromosome:NCBIM37:1:146456134:146456240:-1 gene:ENSMUSG00000088096 gene_biotype:snRNA transcript_biotype:snRNA // ncrna:snRNA chromosome:NCBIM37:1:146456134:146456240:-1 gene:ENSMUSG00000088096 gene_biotype:snRNA transcript_biotype:snRNA	FALSE // FALSE
17227797	4.12996	4.19862	4.16982	4.20696	Rgs18	regulator of G-protein signaling 18	ENSMUST00000027603	ENSEMBL	cdna:known chromosome:NCBIM37:1:146599813:146622565:-1 gene:ENSMUSG00000026357 gene_biotype:protein_coding transcript_biotype:protein_coding	FALSE
17227806	7.65086	7.69411	7.56933	7.41182	---	---	ENSMUST00000083853 // ENSMUST00000083853	ENSEMBL // ENSEMBL	ncrna:snRNA chromosome:NCBIM37:1:146807864:146807969:-1 gene:ENSMUSG00000065787 gene_biotype:snRNA transcript_biotype:snRNA // ncrna:snRNA chromosome:NCBIM37:1:146807864:146807969:-1 gene:ENSMUSG00000065787 gene_biotype:snRNA transcript_biotype:snRNA	FALSE // FALSE
17227808	3.87417	3.78687	3.86887	3.78162	---	---	ENSMUST00000157954	ENSEMBL	ncrna:snoRNA chromosome:NCBIM37:1:147138484:147138610:-1 gene:ENSMUSG00000088579 gene_biotype:snoRNA transcript_biotype:snoRNA	FALSE
17227810	4.12628	4.25515	4.18835	4.23528	---	---	ENSMUST00000126596	ENSEMBL	cdna:known chromosome:NCBIM37:1:148650095:148653152:-1 gene:ENSMUSG00000087627 gene_biotype:antisense transcript_biotype:antisense	FALSE
17227813	4.67849	4.74277	4.64894	4.52677	---	---	ENSMUST00000123231 // ENSMUST00000123231	ENSEMBL // ENSEMBL	cdna:known chromosome:NCBIM37:1:148656961:148688826:-1 gene:ENSMUSG00000085822 gene_biotype:antisense transcript_biotype:antisense // cdna:known chromosome:NCBIM37:1:148656961:148688826:-1 gene:ENSMUSG00000085822 gene_biotype:antisense transcript_biotype:antisense	FALSE // FALSE
17227818	4.2888	4.04409	4.14187	4.07246	---	---	ENSMUST00000066758	ENSEMBL	cdna:known chromosome:NCBIM37:1:149127888:149129072:-1 gene:ENSMUSG00000053988 gene_biotype:protein_coding transcript_biotype:protein_coding	FALSE
17227822	3.85234	3.74965	3.77865	3.79539	---	---	ENSMUST00000157957	ENSEMBL	ncrna:snoRNA chromosome:NCBIM37:1:150174110:150174238:-1 gene:ENSMUSG00000088582 gene_biotype:snoRNA transcript_biotype:snoRNA	FALSE
17227824	4.26238	4.15792	4.21518	4.10016	---	---	ENSMUST00000157542 // ENSMUST00000157542	ENSEMBL // ENSEMBL	ncrna:snRNA chromosome:NCBIM37:1:151554507:151554612:-1 gene:ENSMUSG00000088167 gene_biotype:snRNA transcript_biotype:snRNA // ncrna:snRNA chromosome:NCBIM37:1:151554507:151554612:-1 gene:ENSMUSG00000088167 gene_biotype:snRNA transcript_biotype:snRNA	FALSE // FALSE
17227826	3.91191	3.92672	3.93639	3.84399	---	---	ENSMUST00000122583 // ENSMUST00000122583	ENSEMBL // ENSEMBL	ncrna:rRNA chromosome:NCBIM37:1:151581880:151581988:-1 gene:ENSMUSG00000084532 gene_biotype:rRNA transcript_biotype:rRNA // ncrna:rRNA chromosome:NCBIM37:1:151581880:151581988:-1 gene:ENSMUSG00000084532 gene_biotype:rRNA transcript_biotype:rRNA	FALSE // FALSE
17227828	8.26286	9.35011	9.07284	9.43528	Pla2g4a	phospholipase A2, group IVA (cytosolic, calcium-dependent)	NM_008869	RefSeq	Mus musculus phospholipase A2, group IVA (cytosolic, calcium-dependent) (Pla2g4a), mRNA.	FALSE
17227852	6.5041	6.47684	6.456	6.59126	7530420F21Rik	RIKEN cDNA 7530420F21 gene	NR_015466	RefSeq	Mus musculus RIKEN cDNA 7530420F21 gene (7530420F21Rik), non-coding RNA.	FALSE
17227861	6.00217	6.34703	6.21624	6.40529	---	---	lincRNA-Cox2 // lincRNA-Cox2	lncRNA Db // lncRNA Db	AK144630.1 (mouse)	mm9 chr1:152,006,173-152,012,078 // AK144630.1 (mouse)	---
17227864	10.0929	10.1267	10.0965	10.0562	---	---	NM_009052 // NM_009052	RefSeq // RefSeq	Mus musculus brain expressed gene 1 (Bex1), mRNA. // Mus musculus brain expressed gene 1 (Bex1), mRNA.	TRUE // TRUE
17227867	5.30354	5.1661	5.07755	5.13129	2310030A07Rik // 2310030A07Rik	RIKEN cDNA 2310030A07 gene // RIKEN cDNA 2310030A07 gene	NR_040603 // NR_040603	RefSeq // RefSeq	Mus musculus RIKEN cDNA 2310030A07 gene (2310030A07Rik), non-coding RNA. // Mus musculus RIKEN cDNA 2310030A07 gene (2310030A07Rik), non-coding RNA.	FALSE // FALSE
17227872	9.22931	9.19675	9.16209	9.24563	BC003331	cDNA sequence BC003331	NM_145511	RefSeq	Mus musculus cDNA sequence BC003331 (BC003331), transcript variant 1, mRNA.	FALSE
17227892	5.98166	6.24151	6.09152	6.17375	Prg4	proteoglycan 4 (megakaryocyte stimulating factor, articular superficial zone protein)	NM_021400	RefSeq	Mus musculus proteoglycan 4 (megakaryocyte stimulating factor, articular superficial zone protein) (Prg4), transcript variant 1, mRNA.	FALSE
17227910	5.85989	6.18346	6.07093	6.11509	Hmcn1	hemicentin 1	NM_001024720	RefSeq	Mus musculus hemicentin 1 (Hmcn1), mRNA.	FALSE
17228021	5.96297	5.82619	5.80488	6.14664	---	---	ENSMUST00000157873 // ENSMUST00000157873	ENSEMBL // ENSEMBL	ncrna:snRNA chromosome:NCBIM37:1:153107954:153108044:-1 gene:ENSMUSG00000088498 gene_biotype:snRNA transcript_biotype:snRNA // ncrna:snRNA chromosome:NCBIM37:1:153107954:153108044:-1 gene:ENSMUSG00000088498 gene_biotype:snRNA transcript_biotype:snRNA	FALSE // FALSE
17228023	10.2431	9.99673	9.8668	9.86493	1200016B10Rik	RIKEN cDNA 1200016B10 gene	NM_025819	RefSeq	Mus musculus RIKEN cDNA 1200016B10 gene (1200016B10Rik), mRNA.	FALSE
17228046	11.7023	11.6784	11.6186	11.6466	Rnf2	ring finger protein 2	NM_011277	RefSeq	Mus musculus ring finger protein 2 (Rnf2), mRNA.	FALSE
17228055	4.91269	5.19372	5.19373	5.16212	---	---	ENSMUST00000122608 // ENSMUST00000122608	ENSEMBL // ENSEMBL	ncrna:snRNA chromosome:NCBIM37:1:153701953:153702085:-1 gene:ENSMUSG00000084557 gene_biotype:snRNA transcript_biotype:snRNA // ncrna:snRNA chromosome:NCBIM37:1:153701953:153702085:-1 gene:ENSMUSG00000084557 gene_biotype:snRNA transcript_biotype:snRNA	FALSE // FALSE
17228057	10.7286	11.077	10.9571	10.9715	1700025G04Rik	RIKEN cDNA 1700025G04 gene	NM_197990	RefSeq	Mus musculus RIKEN cDNA 1700025G04 gene (1700025G04Rik), mRNA.	FALSE
17228066	8.70683	8.68155	8.7294	8.72281	Tsen15	tRNA splicing endonuclease 15 homolog (S. cerevisiae)	NM_025677	RefSeq	Mus musculus tRNA splicing endonuclease 15 homolog (S. cerevisiae) (Tsen15), mRNA.	FALSE
17228073	7.58296	7.71243	7.88526	7.77384	Rgl1	ral guanine nucleotide dissociation stimulator,-like 1	ENSMUST00000027760	ENSEMBL	cdna:known chromosome:NCBIM37:1:154363889:154472347:-1 gene:ENSMUSG00000026482 gene_biotype:protein_coding transcript_biotype:protein_coding	FALSE
17228099	4.4735	4.5195	4.5561	4.52537	---	---	AK086493	GenBank HTC	Mus musculus 15 days embryo head cDNA, RIKEN full-length enriched library, clone:D930032G06 product:unclassifiable, full insert sequence.	FALSE
17228102	7.75848	8.18694	7.73368	8.03981	Arpc5 // Arpc5	actin related protein 2/3 complex, subunit 5 // actin related protein 2/3 complex, subunit 5	NM_026369 // NM_026369	RefSeq // RefSeq	Mus musculus actin related protein 2/3 complex, subunit 5 (Arpc5), mRNA. // Mus musculus actin related protein 2/3 complex, subunit 5 (Arpc5), mRNA.	FALSE // FALSE
17228106	11.3568	11.3044	11.2371	11.2268	Smg7	Smg-7 homolog, nonsense mediated mRNA decay factor (C. elegans)	NM_001005507	RefSeq	Mus musculus Smg-7 homolog, nonsense mediated mRNA decay factor (C. elegans) (Smg7), transcript variant 3, mRNA.	FALSE
17228136	9.40776	9.0349	9.19323	8.90618	Lamc2	laminin, gamma 2	NM_008485	RefSeq	Mus musculus laminin, gamma 2 (Lamc2), mRNA.	FALSE
17228164	11.5027	11.5818	11.5177	11.372	Lamc1	laminin, gamma 1	NM_010683	RefSeq	Mus musculus laminin, gamma 1 (Lamc1), mRNA.	FALSE
17228197	6.50227	6.70857	6.73052	6.76429	E330020D12Rik	Riken cDNA E330020D12 gene	NR_033736	RefSeq	Mus musculus Riken cDNA E330020D12 gene (E330020D12Rik), non-coding RNA.	FALSE
17228204	11.8398	11.8793	11.8507	11.9722	Dhx9	DEAH (Asp-Glu-Ala-His) box polypeptide 9	NM_007842	RefSeq	Mus musculus DEAH (Asp-Glu-Ala-His) box polypeptide 9 (Dhx9), mRNA.	FALSE
17228234	9.43653	9.11866	9.05746	9.18677	Npl	N-acetylneuraminate pyruvate lyase	NM_028749	RefSeq	Mus musculus N-acetylneuraminate pyruvate lyase (Npl), mRNA.	FALSE
17228248	5.31507	5.383	5.47134	5.383	C230024C17	uncharacterized LOC329271	NR_046171	RefSeq	Mus musculus uncharacterized LOC329271 (C230024C17), non-coding RNA.	FALSE
17228252	5.0301	5.11133	5.24277	5.12494	Rgsl1	regulator of G-protein signaling like 1	NM_001243223	RefSeq	Mus musculus regulator of G-protein signaling like 1 (Rgsl1), mRNA.	FALSE
17228276	5.1758	5.19476	5.33957	5.40884	5830403L16Rik	RIKEN cDNA 5830403L16 gene	NM_178243	RefSeq	Mus musculus RIKEN cDNA 5830403L16 gene (5830403L16Rik), mRNA.	FALSE
17228284	4.06	3.97836	3.99789	4.09278	---	---	ENSMUST00000158044	ENSEMBL	ncrna:snoRNA chromosome:NCBIM37:1:155927225:155927329:-1 gene:ENSMUSG00000088669 gene_biotype:snoRNA transcript_biotype:snoRNA	FALSE
17228286	4.53548	4.53451	4.521	4.48578	4930452N14Rik	RIKEN cDNA 4930452N14 gene	NR_040629	RefSeq	Mus musculus RIKEN cDNA 4930452N14 gene (4930452N14Rik), non-coding RNA.	FALSE
17228291	5.18627	5.66083	5.44808	5.38452	---	---	ENSMUST00000082926 // ENSMUST00000082926	ENSEMBL // ENSEMBL	ncrna:rRNA chromosome:NCBIM37:1:156158538:156158657:-1 gene:ENSMUSG00000064860 gene_biotype:rRNA transcript_biotype:rRNA // ncrna:rRNA chromosome:NCBIM37:1:156158538:156158657:-1 gene:ENSMUSG00000064860 gene_biotype:rRNA transcript_biotype:rRNA	FALSE // FALSE
17228293	5.32245	5.30052	5.34467	5.28973	Cacna1e	calcium channel, voltage-dependent, R type, alpha 1E subunit	NM_009782	RefSeq	Mus musculus calcium channel, voltage-dependent, R type, alpha 1E subunit (Cacna1e), mRNA.	FALSE
17228341	4.88278	4.95022	4.93949	4.84098	Gm9530	predicted gene 9530	AK029591	GenBank HTC	Mus musculus adult male testis cDNA, RIKEN full-length enriched library, clone:4930406J12 product:unclassifiable, full insert sequence.	FALSE
17228349	8.09805	8.52196	8.65844	8.53216	Ier5	immediate early response 5	NM_010500	RefSeq	Mus musculus immediate early response 5 (Ier5), mRNA.	FALSE
17228353	7.08023	8.07696	7.91365	8.02771	Mr1	major histocompatibility complex, class I-related	NM_008209	RefSeq	Mus musculus major histocompatibility complex, class I-related (Mr1), mRNA.	FALSE
17228362	6.17101	6.37217	6.44185	6.34416	BC034090	cDNA sequence BC034090	AK129406	GenBank	Mus musculus mRNA for mKIAA1614 protein.	FALSE
17228375	10.4198	10.3668	10.3149	10.3221	Xpr1	xenotropic and polytropic retrovirus receptor 1	NM_011273	RefSeq	Mus musculus xenotropic and polytropic retrovirus receptor 1 (Xpr1), mRNA.	FALSE
17228395	6.50464	6.55976	6.78577	6.64518	Gm5532	predicted gene 5532	AK147021	GenBank HTC	Mus musculus 17 days embryo heart cDNA, RIKEN full-length enriched library, clone:I920088N03 product:hypothetical Alanine-rich region profile containing protein, full insert sequence.	FALSE
17228398	7.17322	6.97064	7.21509	7.11147	Lhx4	LIM homeobox protein 4	NM_010712	RefSeq	Mus musculus LIM homeobox protein 4 (Lhx4), mRNA.	FALSE
17228407	9.21232	9.82319	9.82662	9.81707	Qsox1	quiescin Q6 sulfhydryl oxidase 1	NM_001024945	RefSeq	Mus musculus quiescin Q6 sulfhydryl oxidase 1 (Qsox1), transcript variant 1, mRNA.	FALSE
17228426	9.27664	9.45105	9.20109	9.3795	Cep350	centrosomal protein 350	BC089561	GenBank	Mus musculus centrosomal protein 350, mRNA (cDNA clone IMAGE:30301662), complete cds.	FALSE
17228471	8.56411	8.96509	8.80006	9.15035	Tor1aip1	torsin A interacting protein 1	NM_001160018	RefSeq	Mus musculus torsin A interacting protein 1 (Tor1aip1), transcript variant 1, mRNA.	FALSE
17228490	6.44311	7.08515	6.99091	6.71749	Fam163a	family with sequence similarity 163, member A	NM_177838	RefSeq	Mus musculus family with sequence similarity 163, member A (Fam163a), mRNA.	FALSE
17228497	8.84937	8.66853	8.92957	8.85835	Tdrd5	tudor domain containing 5	NM_001134741	RefSeq	Mus musculus tudor domain containing 5 (Tdrd5), mRNA.	FALSE
17228515	5.0261	5.06879	5.25901	5.16225	9430070O13Rik	RIKEN cDNA 9430070O13 gene	BC150932	GenBank	Mus musculus RIKEN cDNA 9430070O13 gene, mRNA (cDNA clone MGC:183843 IMAGE:9087843), complete cds.	FALSE
17228544	11.4668	11.5515	11.5806	11.6057	Soat1	sterol O-acyltransferase 1	NM_009230	RefSeq	Mus musculus sterol O-acyltransferase 1 (Soat1), nuclear gene encoding mitochondrial protein, mRNA.	FALSE
17228563	9.01717	9.08351	9.21618	9.14877	Tor3a	torsin family 3, member A	NM_023141	RefSeq	Mus musculus torsin family 3, member A (Tor3a), mRNA.	FALSE
17228576	9.64606	9.61507	9.73671	9.65522	Fam20b	family with sequence similarity 20, member B	ENSMUST00000122424	ENSEMBL	cdna:known chromosome:NCBIM37:1:158608676:158649132:-1 gene:ENSMUSG00000033557 gene_biotype:protein_coding transcript_biotype:protein_coding	FALSE
17228588	10.1591	10.0942	10.1172	10.0196	Ralgps2	Ral GEF with PH domain and SH3 binding motif 2	NM_001159965	RefSeq	Mus musculus Ral GEF with PH domain and SH3 binding motif 2 (Ralgps2), transcript variant 1, mRNA.	FALSE
17228611	6.26113	6.26148	6.22104	6.05027	1700057K13Rik	RIKEN cDNA 1700057K13 gene	BC099580	GenBank	Mus musculus RIKEN cDNA 1700057K13 gene, mRNA (cDNA clone MGC:118391 IMAGE:30920417), complete cds.	FALSE
17228624	8.98292	9.06286	9.11398	9.06544	Rasal2	RAS protein activator like 2	NM_177644	RefSeq	Mus musculus RAS protein activator like 2 (Rasal2), mRNA.	FALSE
17228652	5.99741	6.01683	6.19733	6.03635	---	---	ENSMUST00000135147	ENSEMBL	cdna:putative chromosome:NCBIM37:1:159428006:159441852:-1 gene:ENSMUSG00000087093 gene_biotype:antisense transcript_biotype:antisense	FALSE
17228656	6.25399	6.03687	6.42885	6.12454	Fam5b	family with sequence similarity 5, member B	NM_207583	RefSeq	Mus musculus family with sequence similarity 5, member B (Fam5b), mRNA.	FALSE
17228667	4.90536	5.10695	5.02767	5.35141	Pappa2	pappalysin 2	ENSMUST00000159861	ENSEMBL	cdna:known chromosome:NCBIM37:1:160641862:160887870:-1 gene:ENSMUSG00000073530 gene_biotype:protein_coding transcript_biotype:protein_coding	FALSE
17228694	5.47247	5.53356	5.57652	5.55637	1600012P17Rik	RIKEN cDNA 1600012P17 gene	BC100356	GenBank	Mus musculus cDNA clone IMAGE:30786773.	FALSE
17228701	4.39371	4.46579	4.33521	4.64624	---	---	ENSMUST00000077309	ENSEMBL	cdna:known chromosome:NCBIM37:1:161098288:161098773:-1 gene:ENSMUSG00000061992 gene_biotype:protein_coding transcript_biotype:protein_coding	FALSE
17228703	4.19969	3.99116	4.01453	4.17947	---	---	ENSMUST00000157520	ENSEMBL	ncrna:snoRNA chromosome:NCBIM37:1:161913627:161913736:-1 gene:ENSMUSG00000088145 gene_biotype:snoRNA transcript_biotype:snoRNA	FALSE
17228705	5.13365	5.21286	5.15884	5.14354	4930523C07Rik // 4930523C07Rik	RIKEN cDNA 4930523C07 gene // RIKEN cDNA 4930523C07 gene	NM_001162896 // NM_001162896	RefSeq // RefSeq	Mus musculus RIKEN cDNA 4930523C07 gene (4930523C07Rik), transcript variant 1, mRNA. // Mus musculus RIKEN cDNA 4930523C07 gene (4930523C07Rik), transcript variant 1, mRNA.	FALSE // FALSE
17228712	7.68188	8.2068	8.11851	8.28846	Tnn	tenascin N	NM_177839	RefSeq	Mus musculus tenascin N (Tnn), mRNA.	FALSE
17228743	12.5661	12.5086	12.5125	12.4741	Cacybp	calcyclin binding protein	NM_009786	RefSeq	Mus musculus calcyclin binding protein (Cacybp), mRNA.	FALSE
17228751	8.18893	8.41614	8.39045	8.46143	Rabgap1l	RAB GTPase activating protein 1-like	NM_013862	RefSeq	Mus musculus RAB GTPase activating protein 1-like (Rabgap1l), transcript variant 1, mRNA.	FALSE
17228788	5.75739	6.10072	6.01603	5.89262	Mir1927 // Mir1927	microRNA 1927 // microRNA 1927	NR_035448 // NR_035448	RefSeq // RefSeq	Mus musculus microRNA 1927 (Mir1927), microRNA. // Mus musculus microRNA 1927 (Mir1927), microRNA.	FALSE // FALSE
17228790	5.52358	5.76876	5.54403	5.62499	Gpr52	G protein-coupled receptor 52	NM_001146330	RefSeq	Mus musculus G protein-coupled receptor 52 (Gpr52), mRNA.	FALSE
17228792	7.66597	7.51945	7.43131	7.18825	---	---	ENSMUST00000104460	ENSEMBL	ncrna:snoRNA chromosome:NCBIM37:1:162806333:162806453:-1 gene:ENSMUSG00000077648 gene_biotype:snoRNA transcript_biotype:snoRNA	FALSE
17228794	8.06494	8.01817	8.02989	7.97821	Zbtb37	zinc finger and BTB domain containing 37	NM_173424	RefSeq	Mus musculus zinc finger and BTB domain containing 37 (Zbtb37), mRNA.	FALSE
17228804	10.0522	9.88036	9.94717	9.92088	Dars2	aspartyl-tRNA synthetase 2 (mitochondrial)	NM_172644	RefSeq	Mus musculus aspartyl-tRNA synthetase 2 (mitochondrial) (Dars2), nuclear gene encoding mitochondrial protein, mRNA.	FALSE
17228825	9.95916	9.75831	9.69601	9.76531	Klhl20	kelch-like 20 (Drosophila)	NM_001039482	RefSeq	Mus musculus kelch-like 20 (Drosophila) (Klhl20), mRNA.	FALSE
17228842	4.86214	4.83815	4.8349	4.73048	4930469G21Rik	RIKEN cDNA 4930469G21 gene	NM_001195189	RefSeq	Mus musculus RIKEN cDNA 4930469G21 gene (4930469G21Rik), mRNA.	FALSE
17228846	9.00209	8.84672	8.84974	8.81368	Prdx6	peroxiredoxin 6	NM_007453	RefSeq	Mus musculus peroxiredoxin 6 (Prdx6), mRNA.	FALSE
17228858	3.81275	3.76952	3.78395	3.76782	---	---	ENSMUST00000158728	ENSEMBL	ncrna:rRNA chromosome:NCBIM37:1:163482680:163482797:-1 gene:ENSMUSG00000089353 gene_biotype:rRNA transcript_biotype:rRNA	FALSE
17228860	11.2105	11.3034	11.3776	11.3469	Aph1a // Aph1a	anterior pharynx defective 1a homolog (C. elegans) // anterior pharynx defective 1a homolog (C. elegans)	NM_146104 // NM_146104	RefSeq // RefSeq	Mus musculus anterior pharynx defective 1a homolog (C. elegans) (Aph1a), transcript variant 1, mRNA. // Mus musculus anterior pharynx defective 1a homolog (C. elegans) (Aph1a), transcript variant 1, mRNA.	FALSE // FALSE
17228864	5.12221	5.11979	5.14196	5.23863	Fasl	Fas ligand (TNF superfamily, member 6)	NM_010177	RefSeq	Mus musculus Fas ligand (TNF superfamily, member 6) (Fasl), transcript variant 1, mRNA.	FALSE
17228871	10.3703	10.3194	10.231	10.2338	AI848100	expressed sequence AI848100	NM_172645	RefSeq	Mus musculus expressed sequence AI848100 (AI848100), mRNA.	FALSE
17228896	4.93978	4.9912	5.03977	4.97786	4930558K02Rik	RIKEN cDNA 4930558K02 gene	NM_001204905	RefSeq	Mus musculus RIKEN cDNA 4930558K02 gene (4930558K02Rik), transcript variant 2, mRNA.	FALSE
17228906	5.85892	5.99065	6.23943	5.89354	Dnm3	dynamin 3	NM_001038619	RefSeq	Mus musculus dynamin 3 (Dnm3), transcript variant 1, mRNA.	FALSE
17228941	4.38873	4.33913	4.42484	4.32352	---	---	ENSMUST00000175440	ENSEMBL	ncrna:miRNA chromosome:NCBIM37:1:164080498:164080693:-1 gene:ENSMUSG00000093181 gene_biotype:miRNA transcript_biotype:miRNA	FALSE
17228943	7.75213	7.49309	7.54562	7.50659	Mettl13	methyltransferase like 13	ENSMUST00000028017	ENSEMBL	cdna:known chromosome:NCBIM37:1:164462258:164478682:-1 gene:ENSMUSG00000026694 gene_biotype:protein_coding transcript_biotype:protein_coding	FALSE
17228958	4.56609	4.52029	4.58583	4.8467	---	---	ENSMUST00000066241	ENSEMBL	cdna:known chromosome:NCBIM37:1:164558488:164559114:-1 gene:ENSMUSG00000091743 gene_biotype:protein_coding transcript_biotype:protein_coding	FALSE
17228960	5.51841	5.43304	5.55999	5.41255	7420461P10Rik	RIKEN cDNA 7420461P10 gene	NM_001177581	RefSeq	Mus musculus RIKEN cDNA 7420461P10 gene (7420461P10Rik), mRNA.	FALSE
17228968	11.8912	11.9174	11.8448	11.8684	Prrc2c	proline-rich coiled-coil 2C	NM_001081290	RefSeq	Mus musculus proline-rich coiled-coil 2C (Prrc2c), mRNA.	FALSE
17229007	5.36628	5.19198	5.53062	5.39513	Fmo4	flavin containing monooxygenase 4	ENSMUST00000111525	ENSEMBL	cdna:known chromosome:NCBIM37:1:164724014:164743803:-1 gene:ENSMUSG00000026692 gene_biotype:protein_coding transcript_biotype:protein_coding	FALSE
17229020	6.46293	6.51021	6.53843	6.58261	Fmo1	flavin containing monooxygenase 1	NM_010231	RefSeq	Mus musculus flavin containing monooxygenase 1 (Fmo1), mRNA.	FALSE
17229036	5.43872	5.77855	5.47239	5.43455	Fmo2	flavin containing monooxygenase 2	ENSMUST00000045902	ENSEMBL	cdna:known chromosome:NCBIM37:1:164804448:164828843:-1 gene:ENSMUSG00000040170 gene_biotype:protein_coding transcript_biotype:protein_coding	FALSE
17229050	5.68637	5.71581	6.23341	5.83475	Fmo6	flavin containing monooxygenase 6	NM_001178038	RefSeq	Mus musculus flavin containing monooxygenase 6 (Fmo6), mRNA.	FALSE
17229059	5.47499	5.70973	5.52053	5.76624	Fmo3	flavin containing monooxygenase 3	NM_008030	RefSeq	Mus musculus flavin containing monooxygenase 3 (Fmo3), mRNA.	FALSE
17229070	4.56434	4.51154	4.52819	4.64586	4921528O07Rik	RIKEN cDNA 4921528O07 gene	NM_030071	RefSeq	Mus musculus RIKEN cDNA 4921528O07 gene (4921528O07Rik), mRNA.	FALSE
17229094	3.98758	3.99764	3.99925	3.96193	---	---	ENSMUST00000104420	ENSEMBL	ncrna:snoRNA chromosome:NCBIM37:1:164984949:164985082:-1 gene:ENSMUSG00000077608 gene_biotype:snoRNA transcript_biotype:snoRNA	FALSE
17229096	9.96889	11.0041	10.7767	11.0893	Prrx1	paired related homeobox 1	ENSMUST00000174397	ENSEMBL	cdna:putative chromosome:NCBIM37:1:165182997:165243799:-1 gene:ENSMUSG00000026586 gene_biotype:protein_coding transcript_biotype:protein_coding	FALSE
17229110	4.65034	5.27423	4.91039	4.93719	---	---	AK081699	GenBank HTC	Mus musculus 16 days embryo head cDNA, RIKEN full-length enriched library, clone:C130069E24 product:unclassifiable, full insert sequence.	FALSE
17229113	8.88081	8.86261	8.83988	8.87009	Gorab	golgin, RAB6-interacting	NM_178883	RefSeq	Mus musculus golgin, RAB6-interacting (Gorab), mRNA.	FALSE
17229121	4.58753	4.53565	4.61734	4.61007	Mettl11b	methyltransferase like 11B	ENSMUST00000159679	ENSEMBL	cdna:known chromosome:NCBIM37:1:165632388:165655363:-1 gene:ENSMUSG00000040113 gene_biotype:protein_coding transcript_biotype:protein_coding	FALSE
17229128	10.3876	10.1235	10.1735	10.1474	BC055324	cDNA sequence BC055324	BC052855	GenBank	Mus musculus cDNA sequence BC055324, mRNA (cDNA clone MGC:60834 IMAGE:30058659), complete cds.	FALSE
17229159	4.79879	4.61879	4.72457	4.70605	---	---	ENSMUST00000161943	ENSEMBL	cdna:known chromosome:NCBIM37:1:166073563:166076497:-1 gene:ENSMUSG00000090081 gene_biotype:antisense transcript_biotype:antisense	FALSE
17229162	6.43732	6.62437	6.67344	6.65986	Gm16548	predicted gene 16548	NR_037987	RefSeq	Mus musculus predicted gene 16548 (Gm16548), non-coding RNA.	FALSE
17229166	10.1879	10.0791	9.9483	10.0658	Blzf1	basic leucine zipper nuclear factor 1	NM_001160209	RefSeq	Mus musculus basic leucine zipper nuclear factor 1 (Blzf1), transcript variant 3, mRNA.	FALSE
17229178	12.2695	12.0473	12.0551	11.8572	Atp1b1	ATPase, Na+/K+ transporting, beta 1 polypeptide	NM_009721	RefSeq	Mus musculus ATPase, Na+/K+ transporting, beta 1 polypeptide (Atp1b1), mRNA.	FALSE
17229187	5.52925	5.57432	5.55673	5.54053	Xcl1	chemokine (C motif) ligand 1	NM_008510	RefSeq	Mus musculus chemokine (C motif) ligand 1 (Xcl1), mRNA.	FALSE
17229192	5.29526	5.13375	5.13474	5.18563	4930568G15Rik	RIKEN cDNA 4930568G15 gene	NR_040480	RefSeq	Mus musculus RIKEN cDNA 4930568G15 gene (4930568G15Rik), non-coding RNA.	FALSE
17229198	5.29769	5.31251	5.46043	5.1814	Tbx19	T-box 19	NM_032005	RefSeq	Mus musculus T-box 19 (Tbx19), mRNA.	FALSE
17229212	10.3451	10.3602	10.4297	10.1887	Sft2d2	SFT2 domain containing 2	NM_145512	RefSeq	Mus musculus SFT2 domain containing 2 (Sft2d2), mRNA.	FALSE
17229222	10.4547	10.405	10.4366	10.4078	Tiprl	TIP41, TOR signalling pathway regulator-like (S. cerevisiae)	NM_145513	RefSeq	Mus musculus TIP41, TOR signalling pathway regulator-like (S. cerevisiae) (Tiprl), mRNA.	FALSE
17229233	9.01199	9.08386	9.1023	9.06296	Dcaf6	DDB1 and CUL4 associated factor 6	NM_028759	RefSeq	Mus musculus DDB1 and CUL4 associated factor 6 (Dcaf6), mRNA.	FALSE
17229255	4.75145	4.7013	4.61377	4.58115	---	---	ENSMUST00000157261 // ENSMUST00000157261	ENSEMBL // ENSEMBL	ncrna:misc_RNA chromosome:NCBIM37:1:167428130:167428380:-1 gene:ENSMUSG00000087886 gene_biotype:misc_RNA transcript_biotype:misc_RNA // ncrna:misc_RNA chromosome:NCBIM37:1:167428130:167428380:-1 gene:ENSMUSG00000087886 gene_biotype:misc_RNA transcript_biotype:misc_RNA	FALSE // FALSE
17229257	7.33585	7.0039	7.32455	6.99208	---	---	ENSMUST00000158666	ENSEMBL	ncrna:snoRNA chromosome:NCBIM37:1:167501981:167502107:-1 gene:ENSMUSG00000089291 gene_biotype:snoRNA transcript_biotype:snoRNA	FALSE
17229259	11.7543	11.6781	11.7331	11.5902	Mpzl1	myelin protein zero-like 1	NM_001083897	RefSeq	Mus musculus myelin protein zero-like 1 (Mpzl1), transcript variant 1, mRNA.	FALSE
17229269	6.44275	6.46733	6.41763	6.48433	Rcsd1	RCSD domain containing 1	NM_178593	RefSeq	Mus musculus RCSD domain containing 1 (Rcsd1), transcript variant 1, mRNA.	FALSE
17229277	5.60175	5.52624	5.62595	5.52668	Rcsd1	RCSD domain containing 1	AK030934	GenBank HTC	Mus musculus adult male thymus cDNA, RIKEN full-length enriched library, clone:5830463J03 product:unclassifiable, full insert sequence.	FALSE
17229280	5.38512	5.18604	5.30867	5.23953	---	---	ENSMUST00000157993 // ENSMUST00000157993	ENSEMBL // ENSEMBL	ncrna:rRNA chromosome:NCBIM37:1:167715965:167716082:-1 gene:ENSMUSG00000088618 gene_biotype:rRNA transcript_biotype:rRNA // ncrna:rRNA chromosome:NCBIM37:1:167715965:167716082:-1 gene:ENSMUSG00000088618 gene_biotype:rRNA transcript_biotype:rRNA	FALSE // FALSE
17229282	10.5993	10.5729	10.6133	10.572	Pou2f1	POU domain, class 2, transcription factor 1	NM_011137	RefSeq	Mus musculus POU domain, class 2, transcription factor 1 (Pou2f1), transcript variant 1, mRNA.	FALSE
17229307	7.16397	7.23476	7.33594	7.37998	Dusp27	dual specificity phosphatase 27 (putative)	NM_001033344	RefSeq	Mus musculus dual specificity phosphatase 27 (putative) (Dusp27), transcript variant 1, mRNA.	FALSE
17229315	10.0946	9.48198	9.36259	9.26934	Mael	maelstrom homolog (Drosophila)	NM_175296	RefSeq	Mus musculus maelstrom homolog (Drosophila) (Mael), mRNA.	FALSE
17229330	6.58837	6.70967	6.68756	6.7439	Ildr2 // Ildr2	immunoglobulin-like domain containing receptor 2 // immunoglobulin-like domain containing receptor 2	NM_001164528 // NM_001164528	RefSeq // RefSeq	Mus musculus immunoglobulin-like domain containing receptor 2 (Ildr2), mRNA. // Mus musculus immunoglobulin-like domain containing receptor 2 (Ildr2), mRNA.	FALSE // FALSE
17229333	5.38588	5.27949	5.29139	5.33079	---	---	AK030164	GenBank HTC	Mus musculus adult male testis cDNA, RIKEN full-length enriched library, clone:4933407H19 product:unclassifiable, full insert sequence.	FALSE
17229336	5.7854	5.68958	5.90674	5.80987	Pogk	pogo transposable element with KRAB domain	NM_175170	RefSeq	Mus musculus pogo transposable element with KRAB domain (Pogk), transcript variant 1, mRNA.	FALSE
17229348	4.54279	4.44054	4.55776	4.72243	Gm4846	predicted gene 4846	NM_001164306	RefSeq	Mus musculus predicted gene 4846 (Gm4846), mRNA.	FALSE
17229359	5.44464	5.27953	5.64776	5.35703	Gm4847	predicted gene 4847	NM_001164312	RefSeq	Mus musculus predicted gene 4847 (Gm4847), mRNA.	FALSE
17229370	5.73431	5.54364	5.68492	5.47013	Fmo9	flavin containing monooxygenase 9	NM_172844	RefSeq	Mus musculus flavin containing monooxygenase 9 (Fmo9), mRNA.	FALSE
17229382	5.14823	5.13916	5.20624	5.09368	Gm16701	predicted gene, 16701	NR_037988	RefSeq	Mus musculus predicted gene, 16701 (Gm16701), non-coding RNA.	FALSE
17229389	10.0134	10.1236	10.0524	10.24	Uck2	uridine-cytidine kinase 2	BC004016	GenBank	Mus musculus uridine-cytidine kinase 2, mRNA (cDNA clone IMAGE:3493906), partial cds.	FALSE
17229391	12.7632	12.6743	12.7167	12.6337	Uck2	uridine-cytidine kinase 2	NM_030724	RefSeq	Mus musculus uridine-cytidine kinase 2 (Uck2), mRNA.	FALSE
17229403	8.69864	8.66125	8.7451	8.73617	Mgst3	microsomal glutathione S-transferase 3	ENSMUST00000028005	ENSEMBL	cdna:known chromosome:NCBIM37:1:169302097:169323972:-1 gene:ENSMUSG00000026688 gene_biotype:protein_coding transcript_biotype:protein_coding	FALSE
17229412	5.73327	5.81039	5.84499	6.08526	Lrrc52	leucine rich repeat containing 52	ENSMUST00000036643	ENSEMBL	cdna:known chromosome:NCBIM37:1:169375806:169396911:-1 gene:ENSMUSG00000040485 gene_biotype:protein_coding transcript_biotype:protein_coding	FALSE
17229417	8.33727	9.08913	9.00994	9.26534	Pbx1	pre B cell leukemia homeobox 1	NM_183355	RefSeq	Mus musculus pre B cell leukemia homeobox 1 (Pbx1), transcript variant a, mRNA.	FALSE
17229433	10.3357	10.0671	10.0718	10.2436	Nuf2	NUF2, NDC80 kinetochore complex component, homolog (S. cerevisiae)	NM_023284	RefSeq	Mus musculus NUF2, NDC80 kinetochore complex component, homolog (S. cerevisiae) (Nuf2), mRNA.	FALSE
17229451	4.81548	4.95816	5.0101	4.72393	Rgs5 // Rgs5	regulator of G-protein signaling 5 // regulator of G-protein signaling 5	ENSMUST00000027997 // ENSMUST00000027997	ENSEMBL // ENSEMBL	cdna:known chromosome:NCBIM37:1:171585632:171625944:1 gene:ENSMUSG00000026678 gene_biotype:protein_coding transcript_biotype:protein_coding // cdna:known chromosome:NCBIM37:1:171585632:171625944:1 gene:ENSMUSG00000026678 gene_biotype:protein_coding transcript_biotype:protein_coding	FALSE // FALSE
17229454	5.88954	7.06137	6.8234	7.44251	Rgs4	regulator of G-protein signaling 4	NM_009062	RefSeq	Mus musculus regulator of G-protein signaling 4 (Rgs4), mRNA.	FALSE
17229463	5.38843	5.27917	5.26649	5.30505	1700084C01Rik	RIKEN cDNA 1700084C01 gene	AK018906	GenBank HTC	Mus musculus adult male testis cDNA, RIKEN full-length enriched library, clone:1700084C01 product:unclassifiable, full insert sequence.	FALSE
17229466	8.77585	9.07457	8.90819	8.96714	Hsd17b7	hydroxysteroid (17-beta) dehydrogenase 7	NM_010476	RefSeq	Mus musculus hydroxysteroid (17-beta) dehydrogenase 7 (Hsd17b7), mRNA.	FALSE
17229481	9.06588	10.2942	10.1039	10.2962	Ddr2	discoidin domain receptor family, member 2	NM_022563	RefSeq	Mus musculus discoidin domain receptor family, member 2 (Ddr2), mRNA.	FALSE
17229502	9.57262	9.5894	9.64166	9.52863	Uap1	UDP-N-acetylglucosamine pyrophosphorylase 1	NM_133806	RefSeq	Mus musculus UDP-N-acetylglucosamine pyrophosphorylase 1 (Uap1), mRNA.	FALSE
17229520	9.69691	9.69497	9.74807	9.81806	Uhmk1	U2AF homology motif (UHM) kinase 1	ENSMUST00000027979	ENSEMBL	cdna:known chromosome:NCBIM37:1:172123551:172145528:-1 gene:ENSMUSG00000026667 gene_biotype:protein_coding transcript_biotype:protein_coding	FALSE
17229533	5.35991	5.31987	5.42207	5.35991	Gm7694	predicted gene 7694	NM_001198955	RefSeq	Mus musculus predicted gene 7694 (Gm7694), mRNA.	FALSE
17229537	7.3399	7.22135	7.34563	7.37851	Nos1ap	nitric oxide synthase 1 (neuronal) adaptor protein	NM_001109985	RefSeq	Mus musculus nitric oxide synthase 1 (neuronal) adaptor protein (Nos1ap), transcript variant 1, mRNA.	FALSE
17229556	10.1588	10.2525	10.1677	10.2418	Atf6	activating transcription factor 6	NM_001081304	RefSeq	Mus musculus activating transcription factor 6 (Atf6), mRNA.	FALSE
17229574	4.05848	3.9744	4.03012	3.99799	---	---	ENSMUST00000082677 // ENSMUST00000082677	ENSEMBL // ENSEMBL	ncrna:snRNA chromosome:NCBIM37:1:172681848:172681954:-1 gene:ENSMUSG00000064611 gene_biotype:snRNA transcript_biotype:snRNA // ncrna:snRNA chromosome:NCBIM37:1:172681848:172681954:-1 gene:ENSMUSG00000064611 gene_biotype:snRNA transcript_biotype:snRNA	FALSE // FALSE
17229576	4.21964	4.3449	4.31712	4.30699	---	---	ENSMUST00000082514 // ENSMUST00000082514	ENSEMBL // ENSEMBL	ncrna:snRNA chromosome:NCBIM37:1:172762896:172763002:-1 gene:ENSMUSG00000064448 gene_biotype:snRNA transcript_biotype:snRNA // ncrna:snRNA chromosome:NCBIM37:1:172762896:172763002:-1 gene:ENSMUSG00000064448 gene_biotype:snRNA transcript_biotype:snRNA	FALSE // FALSE
17229578	8.80032	8.63407	8.70421	8.67009	Dusp12	dual specificity phosphatase 12	NM_023173	RefSeq	Mus musculus dual specificity phosphatase 12 (Dusp12), mRNA.	FALSE
17229590	6.41941	6.2842	6.46551	6.2323	Fcrlb	Fc receptor-like B	NM_001029984	RefSeq	Mus musculus Fc receptor-like B (Fcrlb), mRNA.	FALSE
17229596	5.67251	5.66436	5.90297	5.76954	Fcrla	Fc receptor-like A	NR_027666	RefSeq	Mus musculus Fc receptor-like A (Fcrla), transcript variant 3, non-coding RNA.	FALSE
17229607	7.83751	8.34945	8.10727	8.12494	Fcgr2b	Fc receptor, IgG, low affinity IIb	NM_001077189	RefSeq	Mus musculus Fc receptor, IgG, low affinity IIb (Fcgr2b), transcript variant 1, mRNA.	FALSE
17229620	6.93626	6.78719	7.01574	7.03867	Fcgr3	Fc receptor, IgG, low affinity III	NM_010188	RefSeq	Mus musculus Fc receptor, IgG, low affinity III (Fcgr3), mRNA.	FALSE
17229629	10.325	10.2626	10.2653	10.2065	Sdhc	succinate dehydrogenase complex, subunit C, integral membrane protein	ENSMUST00000111336	ENSEMBL	cdna:known chromosome:NCBIM37:1:173057296:173080734:-1 gene:ENSMUSG00000058076 gene_biotype:protein_coding transcript_biotype:protein_coding	FALSE
17229639	7.77272	8.54217	8.63203	8.70782	Pcp4l1	Purkinje cell protein 4-like 1	NM_025557	RefSeq	Mus musculus Purkinje cell protein 4-like 1 (Pcp4l1), mRNA.	FALSE
17229644	8.67617	8.42328	8.683	8.58987	Tomm40l	translocase of outer mitochondrial membrane 40 homolog-like (yeast)	NM_001037170	RefSeq	Mus musculus translocase of outer mitochondrial membrane 40 homolog-like (yeast) (Tomm40l), nuclear gene encoding mitochondrial protein, mRNA.	FALSE
17229658	7.95481	8.6868	8.67731	8.59502	Fcer1g	Fc receptor, IgE, high affinity I, gamma polypeptide	NM_010185	RefSeq	Mus musculus Fc receptor, IgE, high affinity I, gamma polypeptide (Fcer1g), mRNA.	FALSE
17229665	11.129	11.054	11.1261	11.0656	Ndufs2	NADH dehydrogenase (ubiquinone) Fe-S protein 2	NM_153064	RefSeq	Mus musculus NADH dehydrogenase (ubiquinone) Fe-S protein 2 (Ndufs2), nuclear gene encoding mitochondrial protein, mRNA.	FALSE
17229681	8.9223	8.68538	9.06296	8.7898	Ppox	protoporphyrinogen oxidase	NM_008911	RefSeq	Mus musculus protoporphyrinogen oxidase (Ppox), nuclear gene encoding mitochondrial protein, mRNA.	FALSE
17229698	10.883	10.8423	10.8782	10.8069	Usp21	ubiquitin specific peptidase 21	ENSMUST00000111305	ENSEMBL	cdna:known chromosome:NCBIM37:1:173212080:173218055:-1 gene:ENSMUSG00000053483 gene_biotype:protein_coding transcript_biotype:protein_coding	FALSE
17229715	9.81539	9.72482	9.81928	9.766	Ufc1	ubiquitin-fold modifier conjugating enzyme 1	ENSMUST00000080001	ENSEMBL	cdna:known chromosome:NCBIM37:1:173218694:173225155:-1 gene:ENSMUSG00000062963 gene_biotype:protein_coding transcript_biotype:protein_coding	FALSE
17229727	11.7698	11.9368	11.8647	11.7404	---	---	ENSMUST00000088784	ENSEMBL	cdna:known chromosome:NCBIM37:1:173235215:173235625:-1 gene:ENSMUSG00000079137 gene_biotype:protein_coding transcript_biotype:protein_coding	FALSE
17229729	10.0311	9.92884	9.89575	9.91465	Nit1	nitrilase 1	ENSMUST00000111289	ENSEMBL	cdna:known chromosome:NCBIM37:1:173270702:173275777:-1 gene:ENSMUSG00000013997 gene_biotype:protein_coding transcript_biotype:protein_coding	FALSE
17229742	7.09066	6.99851	7.17452	7.03393	Klhdc9	kelch domain containing 9	NM_001033039	RefSeq	Mus musculus kelch domain containing 9 (Klhdc9), mRNA.	FALSE
17229749	5.67426	5.61024	5.84917	5.70996	---	---	AK085275	GenBank HTC	Mus musculus 0 day neonate kidney cDNA, RIKEN full-length enriched library, clone:D630003P16 product:unclassifiable, full insert sequence.	FALSE
17229752	6.49365	6.37646	6.44392	6.73235	Alyref2 // Alyref2	Aly/REF export factor 2 // Aly/REF export factor 2	NM_019484 // NM_019484	RefSeq // RefSeq	Mus musculus Aly/REF export factor 2 (Alyref2), mRNA. // Mus musculus Aly/REF export factor 2 (Alyref2), mRNA.	FALSE // FALSE
17229756	4.93831	4.92405	5.09589	4.79208	Itln1	intelectin 1 (galactofuranose binding)	NM_010584	RefSeq	Mus musculus intelectin 1 (galactofuranose binding) (Itln1), mRNA.	FALSE
17229767	6.24771	6.09021	6.08832	6.16706	Ly9	lymphocyte antigen 9	NM_008534	RefSeq	Mus musculus lymphocyte antigen 9 (Ly9), mRNA.	FALSE
17229782	5.37159	5.34802	5.41964	5.49733	Slamf7	SLAM family member 7	NM_144539	RefSeq	Mus musculus SLAM family member 7 (Slamf7), mRNA.	FALSE
17229795	9.18325	9.37133	9.33501	9.31364	Vangl2	vang-like 2 (van gogh, Drosophila)	ENSMUST00000111263	ENSEMBL	cdna:known chromosome:NCBIM37:1:173931091:173958575:-1 gene:ENSMUSG00000026556 gene_biotype:protein_coding transcript_biotype:protein_coding	FALSE
17229813	4.62918	4.77097	4.67471	4.92406	Nhlh1	nescient helix loop helix 1	NM_010916	RefSeq	Mus musculus nescient helix loop helix 1 (Nhlh1), mRNA.	FALSE
17229818	10.3873	10.4439	10.5374	10.5126	Ncstn	nicastrin	NM_021607	RefSeq	Mus musculus nicastrin (Ncstn), mRNA.	FALSE
17229839	6.15873	6.20619	5.89395	6.18742	Gm20101	predicted gene, 20101	XR_104615	RefSeq	PREDICTED: Mus musculus predicted gene, 20101, transcript variant 1 (Gm20101), miscRNA.	FALSE
17229842	9.19552	9.78429	9.90827	9.86688	Pea15a	phosphoprotein enriched in astrocytes 15A	NM_011063	RefSeq	Mus musculus phosphoprotein enriched in astrocytes 15A (Pea15a), transcript variant 2, mRNA.	FALSE
17229851	6.56135	6.47978	6.51218	6.55416	Casq1	calsequestrin 1	NM_009813	RefSeq	Mus musculus calsequestrin 1 (Casq1), nuclear gene encoding mitochondrial protein, mRNA.	FALSE
17229865	6.06262	5.83936	6.0228	5.99812	Atp1a4	ATPase, Na+/K+ transporting, alpha 4 polypeptide	NM_013734	RefSeq	Mus musculus ATPase, Na+/K+ transporting, alpha 4 polypeptide (Atp1a4), mRNA.	FALSE
17229891	7.50901	7.19991	7.44436	7.1037	Atp1a2	ATPase, Na+/K+ transporting, alpha 2 polypeptide	NM_178405	RefSeq	Mus musculus ATPase, Na+/K+ transporting, alpha 2 polypeptide (Atp1a2), mRNA.	FALSE
17229917	6.93081	7.03112	6.85595	6.93429	Kcnj9	potassium inwardly-rectifying channel, subfamily J, member 9	NM_008429	RefSeq	Mus musculus potassium inwardly-rectifying channel, subfamily J, member 9 (Kcnj9), mRNA.	FALSE
17229923	5.48525	5.34437	5.29941	5.38041	4933439K11Rik	RIKEN cDNA 4933439K11 gene	NR_040558	RefSeq	Mus musculus RIKEN cDNA 4933439K11 gene (4933439K11Rik), non-coding RNA.	FALSE
17229931	6.51936	6.34214	6.74014	6.64986	Slamf8	SLAM family member 8	NM_029084	RefSeq	Mus musculus SLAM family member 8 (Slamf8), mRNA.	FALSE
17229939	5.2571	5.20771	5.37846	5.22006	Fcrl6	Fc receptor-like 6	NM_001164725	RefSeq	Mus musculus Fc receptor-like 6 (Fcrl6), mRNA.	FALSE
17229948	7.05252	6.85778	6.91706	6.98663	Dusp23	dual specificity phosphatase 23	NM_026725	RefSeq	Mus musculus dual specificity phosphatase 23 (Dusp23), mRNA.	FALSE
17229953	6.35118	6.52092	6.35601	6.53922	Gm2710	predicted gene 2710	XR_140478	RefSeq	PREDICTED: Mus musculus predicted gene 2710 (Gm2710), miscRNA.	FALSE
17229956	4.22245	4.19048	4.29722	4.23419	---	---	ENSMUST00000158188	ENSEMBL	ncrna:misc_RNA chromosome:NCBIM37:1:174614646:174614972:-1 gene:ENSMUSG00000088813 gene_biotype:misc_RNA transcript_biotype:misc_RNA	FALSE
17229958	3.9274	3.71719	3.89743	3.81649	---	---	ENSMUST00000093672	ENSEMBL	ncrna:snRNA chromosome:NCBIM37:1:174773665:174773769:-1 gene:ENSMUSG00000070182 gene_biotype:snRNA transcript_biotype:snRNA	FALSE
17229960	5.1169	4.99103	5.0878	5.15192	Apcs	serum amyloid P-component	NM_011318	RefSeq	Mus musculus serum amyloid P-component (Apcs), mRNA.	FALSE
17229965	4.51763	4.16473	4.24434	4.24061	---	---	ENSMUST00000104064	ENSEMBL	ncrna:snoRNA chromosome:NCBIM37:1:174866343:174866465:-1 gene:ENSMUSG00000077252 gene_biotype:snoRNA transcript_biotype:snoRNA	FALSE
17229967	3.96714	3.80112	4.04138	3.80415	Olfr1408	olfactory receptor 1408	ENSMUST00000073663	ENSEMBL	cdna:known chromosome:NCBIM37:1:175060331:175061367:-1 gene:ENSMUSG00000062527 gene_biotype:protein_coding transcript_biotype:protein_coding	FALSE
17229970	3.72721	3.68499	3.7424	3.84119	Olfr1406	olfactory receptor 1406	NM_146763	RefSeq	Mus musculus olfactory receptor 1406 (Olfr1406), mRNA.	FALSE
17229974	4.23329	4.20763	4.21337	4.26447	Fcer1a	Fc receptor, IgE, high affinity I, alpha polypeptide	NM_010184	RefSeq	Mus musculus Fc receptor, IgE, high affinity I, alpha polypeptide (Fcer1a), mRNA.	FALSE
17229981	4.98921	4.83904	4.97684	4.92254	Gm11062	predicted gene 11062	NM_001205011	RefSeq	Mus musculus predicted gene 11062 (Gm11062), mRNA.	FALSE
17229984	5.30064	5.28462	5.2385	5.3229	Darc	Duffy blood group, chemokine receptor	NM_010045	RefSeq	Mus musculus Duffy blood group, chemokine receptor (Darc), mRNA.	FALSE
17229988	6.22198	6.66089	6.57806	6.61632	Cadm3	cell adhesion molecule 3	NM_053199	RefSeq	Mus musculus cell adhesion molecule 3 (Cadm3), mRNA.	FALSE
17230005	4.39825	4.46165	4.45042	4.45096	---	---	ENSMUST00000169797	ENSEMBL	cdna:known chromosome:NCBIM37:1:175401557:175404057:-1 gene:ENSMUSG00000037849 gene_biotype:protein_coding transcript_biotype:protein_coding	FALSE
17230014	3.91235	3.92366	3.95498	3.94366	BC094916	cDNA sequence BC094916	ENSMUST00000139092	ENSEMBL	cdna:known chromosome:NCBIM37:1:175449848:175466088:-1 gene:ENSMUSG00000070501 gene_biotype:protein_coding transcript_biotype:protein_coding	FALSE
17230023	4.67	4.65296	4.55162	4.56061	Pydc4	pyrin domain containing 4	NM_001177349	RefSeq	Mus musculus pyrin domain containing 4 (Pydc4), transcript variant 1, mRNA.	FALSE
17230031	4.37514	4.39355	4.26094	4.30423	Gm20134	predicted gene, 20134	XR_104619	RefSeq	PREDICTED: Mus musculus predicted gene, 20134 (Gm20134), miscRNA.	FALSE
17230034	4.93109	4.8192	4.8549	4.87386	AI607873	expressed sequence AI607873	NM_001204910	RefSeq	Mus musculus expressed sequence AI607873 (AI607873), mRNA.	FALSE
17230045	5.36807	6.53017	5.84533	6.45948	Ifi204	interferon activated gene 204	NM_008329	RefSeq	Mus musculus interferon activated gene 204 (Ifi204), mRNA.	FALSE
17230055	4.65343	4.45676	4.62533	4.62774	---	---	ENSMUST00000155076	ENSEMBL	cdna:pseudogene chromosome:NCBIM37:1:175705968:175732851:-1 gene:ENSMUSG00000090222 gene_biotype:pseudogene transcript_biotype:transcribed_unprocessed_pseudogene	FALSE
17230062	4.15093	4.18148	4.13836	4.20101	Gm7897	predicted gene 7897	XM_988496	RefSeq	PREDICTED: Mus musculus predicted gene 7897 (Gm7897), mRNA.	FALSE
17230067	4.35084	4.32864	4.3288	4.41424	Mndal	myeloid nuclear differentiation antigen like	NM_001170853	RefSeq	Mus musculus myeloid nuclear differentiation antigen like (Mndal), mRNA.	FALSE
17230078	7.39772	8.38372	7.90152	8.40011	Mnda	myeloid cell nuclear differentiation antigen	NM_001033450	RefSeq	Mus musculus myeloid cell nuclear differentiation antigen (Mnda), mRNA.	FALSE
17230087	5.81704	5.89062	5.81473	5.81225	Ifi203	interferon activated gene 203	NM_008328	RefSeq	Mus musculus interferon activated gene 203 (Ifi203), transcript variant 2, mRNA.	FALSE
17230102	5.34965	6.27706	5.90016	6.03465	Ifi202b	interferon activated gene 202B	NM_008327	RefSeq	Mus musculus interferon activated gene 202B (Ifi202b), transcript variant 1, mRNA.	FALSE
17230111	6.17817	7.70596	7.00664	7.70971	Ifi205	interferon activated gene 205	NM_172648	RefSeq	Mus musculus interferon activated gene 205 (Ifi205), mRNA.	FALSE
17230120	5.62143	5.58702	5.43058	5.64247	Olfr231	olfactory receptor 231	NM_001005520	RefSeq	Mus musculus olfactory receptor 231 (Olfr231), mRNA.	FALSE
17230123	5.54264	5.44926	5.6756	5.43182	Olfr419	olfactory receptor 419	NM_146715	RefSeq	Mus musculus olfactory receptor 419 (Olfr419), mRNA.	FALSE
17230127	8.61157	9.57496	9.40036	9.73883	Grem2	gremlin 2 homolog, cysteine knot superfamily (Xenopus laevis)	NM_011825	RefSeq	Mus musculus gremlin 2 homolog, cysteine knot superfamily (Xenopus laevis) (Grem2), mRNA.	FALSE
17230131	5.15146	5.1997	5.18641	5.16899	Rgs7	regulator of G protein signaling 7	NM_001199003	RefSeq	Mus musculus regulator of G protein signaling 7 (Rgs7), transcript variant 2, mRNA.	FALSE
17230153	11.0073	10.8176	10.9865	10.9086	Fh1	fumarate hydratase 1	NM_010209	RefSeq	Mus musculus fumarate hydratase 1 (Fh1), mRNA.	FALSE
17230166	7.9936	8.0974	8.21402	8.1011	Opn3	opsin 3	ENSMUST00000027809	ENSEMBL	cdna:known chromosome:NCBIM37:1:177592552:177622907:-1 gene:ENSMUSG00000026525 gene_biotype:protein_coding transcript_biotype:protein_coding	FALSE
17230174	9.3911	9.50034	9.475	9.53466	Chml	choroideremia-like	NM_021350	RefSeq	Mus musculus choroideremia-like (Chml), mRNA.	FALSE
17230176	5.21964	5.41423	5.35796	5.40199	Pld5	phospholipase D family, member 5	NM_176916	RefSeq	Mus musculus phospholipase D family, member 5 (Pld5), transcript variant 1, mRNA.	FALSE
17230191	3.94456	3.92345	4.02708	3.90755	B020018G12Rik	RNA binding motif protein 8a pseudogene	BC132651	GenBank	Mus musculus RIKEN cDNA B020018G12 gene, mRNA (cDNA clone MGC:164282 IMAGE:40130928), complete cds.	FALSE
17230195	9.51327	9.66254	9.61785	9.59747	Cep170	centrosomal protein 170	NM_001099637	RefSeq	Mus musculus centrosomal protein 170 (Cep170), mRNA.	FALSE
17230223	4.25884	4.22888	4.21137	4.25869	Mir350	microRNA 350	NR_029775	RefSeq	Mus musculus microRNA 350 (Mir350), microRNA.	FALSE
17230225	5.63668	5.68771	5.49706	5.76853	Hmga2-ps1	high mobility group AT-hook 2, pseudogene 1	NR_037996	RefSeq	Mus musculus high mobility group AT-hook 2, pseudogene 1 (Hmga2-ps1), non-coding RNA.	FALSE
17230227	5.96854	5.85539	5.95518	5.94323	---	---	ENSMUST00000150600	ENSEMBL	cdna:known chromosome:NCBIM37:1:178858130:178862842:-1 gene:ENSMUSG00000087082 gene_biotype:antisense transcript_biotype:antisense	FALSE
17230231	10.2079	10.6783	10.6237	10.6642	Akt3	thymoma viral proto-oncogene 3	ENSMUST00000111159	ENSEMBL	cdna:known chromosome:NCBIM37:1:178952247:179188334:-1 gene:ENSMUSG00000019699 gene_biotype:protein_coding transcript_biotype:protein_coding	FALSE
17230249	5.92901	5.91966	5.99777	6.0158	---	---	AK048867	GenBank HTC	Mus musculus 0 day neonate cerebellum cDNA, RIKEN full-length enriched library, clone:C230077G16 product:unclassifiable, full insert sequence.	FALSE
17230252	6.07725	5.98442	6.04179	5.9455	2310043L19Rik	RIKEN cDNA 2310043L19 gene	NR_037994	RefSeq	Mus musculus RIKEN cDNA 2310043L19 gene (2310043L19Rik), non-coding RNA.	FALSE
17230256	11.8629	11.9037	11.889	11.8848	Adss	adenylosuccinate synthetase, non muscle	ENSMUST00000016105	ENSEMBL	cdna:known chromosome:NCBIM37:1:179693093:179726642:-1 gene:ENSMUSG00000015961 gene_biotype:protein_coding transcript_biotype:protein_coding	FALSE
17230273	8.51605	8.6746	8.77651	8.76896	4930527J03Rik	RIKEN cDNA 4930527J03 gene	AK015919	GenBank HTC	Mus musculus adult male testis cDNA, RIKEN full-length enriched library, clone:4930527J03 product:hypothetical Alanine-rich region containing protein, full insert sequence.	FALSE
17230276	6.68292	6.80671	6.65416	6.59917	B230369F24Rik	RIKEN cDNA B230369F24 gene	AK046316	GenBank HTC	Mus musculus adult male corpora quadrigemina cDNA, RIKEN full-length enriched library, clone:B230369F24 product:similar to RIBOSOMAL PROTEIN L27A (RIBOSMAL PROTEIN L27A) [Mus musculus], full insert sequence.	FALSE
17230279	10.7656	10.6542	10.6211	10.5553	AI503316	expressed sequence AI503316	BC033430	GenBank	Mus musculus, clone IMAGE:5039804, mRNA.	FALSE
17230282	12.5255	12.5493	12.5328	12.6189	Hnrnpu	heterogeneous nuclear ribonucleoprotein U	ENSMUST00000037748	ENSEMBL	cdna:known chromosome:NCBIM37:1:180258236:180267928:-1 gene:ENSMUSG00000039630 gene_biotype:protein_coding transcript_biotype:protein_coding	FALSE
17230301	5.75374	5.85105	5.89356	5.86978	---	---	ENSMUST00000162545	ENSEMBL	cdna:known chromosome:NCBIM37:1:180828713:180847745:-1 gene:ENSMUSG00000089713 gene_biotype:antisense transcript_biotype:antisense	FALSE
17230304	9.90862	9.66031	9.73141	9.52894	Smyd3	SET and MYND domain containing 3	ENSMUST00000128302	ENSEMBL	cdna:known chromosome:NCBIM37:1:180882091:181448165:-1 gene:ENSMUSG00000055067 gene_biotype:protein_coding transcript_biotype:protein_coding	FALSE
17230327	10.1623	10.2997	10.1249	10.1323	---	---	ENSMUST00000081665	ENSEMBL	cdna:known chromosome:NCBIM37:1:181450388:181451039:-1 gene:ENSMUSG00000075392 gene_biotype:protein_coding transcript_biotype:protein_coding	FALSE
17230331	7.19237	6.98133	6.59283	6.76235	Tfb2m	transcription factor B2, mitochondrial	NM_008249	RefSeq	Mus musculus transcription factor B2, mitochondrial (Tfb2m), nuclear gene encoding mitochondrial protein, mRNA.	FALSE
17230345	9.96215	9.99098	9.94984	10.0425	Ahctf1	AT hook containing transcription factor 1	NM_026375	RefSeq	Mus musculus AT hook containing transcription factor 1 (Ahctf1), mRNA.	FALSE
17230408	8.89711	8.20711	8.47376	8.13656	Adck3	aarF domain containing kinase 3	NM_001163290	RefSeq	Mus musculus aarF domain containing kinase 3 (Adck3), nuclear gene encoding mitochondrial protein, transcript variant 2, mRNA.	FALSE
17230432	7.98905	7.98989	8.0544	8.02217	Psen2	presenilin 2	ENSMUST00000111106	ENSEMBL	cdna:known chromosome:NCBIM37:1:182157135:182183269:-1 gene:ENSMUSG00000010609 gene_biotype:protein_coding transcript_biotype:protein_coding	FALSE
17230451	5.29535	5.352	5.45752	5.48741	Gm5069	glyceraldehyde-3-phosphate dehydrogenase pseudogene	NR_003623	RefSeq	Mus musculus predicted pseudogene 5069 (Gm5069), non-coding RNA.	FALSE
17230457	6.54758	6.74408	6.77337	6.63869	6330403A02Rik	RIKEN cDNA 6330403A02 gene	NM_001081227	RefSeq	Mus musculus RIKEN cDNA 6330403A02 gene (6330403A02Rik), mRNA.	FALSE
17230463	7.55987	8.89194	8.97837	9.39599	Mixl1	Mix1 homeobox-like 1 (Xenopus laevis)	NM_013729	RefSeq	Mus musculus Mix1 homeobox-like 1 (Xenopus laevis) (Mixl1), mRNA.	FALSE
17230467	4.45854	4.25522	4.17433	4.38315	---	---	ENSMUST00000175226	ENSEMBL	ncrna:miRNA chromosome:NCBIM37:1:182663926:182664013:-1 gene:ENSMUSG00000092967 gene_biotype:miRNA transcript_biotype:miRNA	FALSE
17230469	8.40295	8.1097	8.25542	8.3137	H3f3a	H3 histone, family 3A	NM_008210	RefSeq	Mus musculus H3 histone, family 3A (H3f3a), mRNA.	FALSE
17230480	5.80195	5.79385	5.84459	5.71428	---	---	ENSMUST00000128545	ENSEMBL	cdna:known chromosome:NCBIM37:1:182882195:182888280:-1 gene:ENSMUSG00000085563 gene_biotype:antisense transcript_biotype:antisense	FALSE
17230484	9.67258	10.1588	9.85335	10.1047	Ephx1	epoxide hydrolase 1, microsomal	ENSMUST00000036928	ENSEMBL	cdna:known chromosome:NCBIM37:1:182919685:182947700:-1 gene:ENSMUSG00000038776 gene_biotype:protein_coding transcript_biotype:protein_coding	FALSE
17230499	10.9046	10.7804	10.8184	10.8034	Nvl	nuclear VCP-like	NM_026171	RefSeq	Mus musculus nuclear VCP-like (Nvl), mRNA.	FALSE
17230525	11.028	11.1511	11.0755	11.1797	Wdr26	WD repeat domain 26	NM_145514	RefSeq	Mus musculus WD repeat domain 26 (Wdr26), mRNA.	FALSE
17230546	5.10493	5.01372	5.06198	4.97371	Ccdc121	coiled-coil domain containing 121	NM_207280	RefSeq	Mus musculus coiled-coil domain containing 121 (Ccdc121), mRNA.	FALSE
17230550	11.7216	11.6388	11.7337	11.6269	Lbr	lamin B receptor	NM_133815	RefSeq	Mus musculus lamin B receptor (Lbr), mRNA.	FALSE
17230566	6.65153	6.8516	6.72404	6.611	---	---	ENSMUST00000158804 // ENSMUST00000158804	ENSEMBL // ENSEMBL	ncrna:rRNA chromosome:NCBIM37:1:183770584:183770699:-1 gene:ENSMUSG00000089429 gene_biotype:rRNA transcript_biotype:rRNA // ncrna:rRNA chromosome:NCBIM37:1:183770584:183770699:-1 gene:ENSMUSG00000089429 gene_biotype:rRNA transcript_biotype:rRNA	FALSE // FALSE
17230568	5.32242	5.1713	5.33331	5.49283	---	---	ENSMUST00000070987	ENSEMBL	cdna:known chromosome:NCBIM37:1:183781739:183783320:-1 gene:ENSMUSG00000056699 gene_biotype:protein_coding transcript_biotype:protein_coding	FALSE
17230573	12.0701	11.9543	11.886	11.9176	Enah	enabled homolog (Drosophila)	NM_010135	RefSeq	Mus musculus enabled homolog (Drosophila) (Enah), transcript variant 1, mRNA.	FALSE
17230592	5.29534	5.2581	5.14433	5.27233	Vmn1r1	vomeronasal 1 receptor 1	ENSMUST00000169123	ENSEMBL	cdna:known chromosome:NCBIM37:1:184087275:184088450:-1 gene:ENSMUSG00000091013 gene_biotype:protein_coding transcript_biotype:protein_coding	FALSE
17230595	10.732	10.9385	10.945	10.9574	Degs1	degenerative spermatocyte homolog 1 (Drosophila)	ENSMUST00000035295	ENSEMBL	cdna:known chromosome:NCBIM37:1:184205903:184212935:-1 gene:ENSMUSG00000038633 gene_biotype:protein_coding transcript_biotype:protein_coding	FALSE
17230602	9.81314	9.74391	9.91123	9.87285	Fbxo28	F-box protein 28	NM_175127	RefSeq	Mus musculus F-box protein 28 (Fbxo28), mRNA.	FALSE
17230609	6.45986	6.29838	6.54572	6.41832	---	---	ENSMUST00000097444	ENSEMBL	cdna:known chromosome:NCBIM37:1:184338750:184339151:-1 gene:ENSMUSG00000073482 gene_biotype:protein_coding transcript_biotype:protein_coding	FALSE
17230611	10.4297	11.0612	11.0755	11.1962	Capn2	calpain 2	NM_009794	RefSeq	Mus musculus calpain 2 (Capn2), mRNA.	FALSE
17230636	6.66097	6.63159	6.67538	6.63562	4922505E12Rik	RIKEN cDNA 4922505E12 gene	NM_001033547	RefSeq	Mus musculus RIKEN cDNA 4922505E12 gene (4922505E12Rik), mRNA.	FALSE
17230638	8.29092	8.51534	8.41474	8.61059	Disp1	dispatched homolog 1 (Drosophila)	NM_026866	RefSeq	Mus musculus dispatched homolog 1 (Drosophila) (Disp1), mRNA.	FALSE
17230651	9.45425	9.26454	9.37954	9.34748	Brox	BRO1 domain and CAAX motif containing	NM_027861	RefSeq	Mus musculus BRO1 domain and CAAX motif containing (Brox), mRNA.	FALSE
17230668	8.74331	8.90424	8.72273	8.94152	Mia3	melanoma inhibitory activity 3	ENSMUST00000069922	ENSEMBL	cdna:known supercontig:NCBIM37:NT_165754:300073:342877:-1 gene:ENSMUSG00000056050 gene_biotype:protein_coding transcript_biotype:protein_coding	FALSE
17230700	4.82944	4.89178	5.10788	5.06124	---	---	ENSMUST00000172123	ENSEMBL	cdna:known chromosome:NCBIM37:1:185505657:185506073:-1 gene:ENSMUSG00000090533 gene_biotype:protein_coding transcript_biotype:protein_coding	FALSE
17230702	7.12254	7.21531	7.38308	7.12462	1700056E22Rik	RIKEN cDNA 1700056E22 gene	NM_028516	RefSeq	Mus musculus RIKEN cDNA 1700056E22 gene (1700056E22Rik), mRNA.	FALSE
17230706	6.59884	6.47437	6.40529	6.49603	1700112H15Rik // 1700112H15Rik	RIKEN cDNA 1700112H15 gene // RIKEN cDNA 1700112H15 gene	NR_040472 // NR_040472	RefSeq // RefSeq	Mus musculus RIKEN cDNA 1700112H15 gene (1700112H15Rik), non-coding RNA. // Mus musculus RIKEN cDNA 1700112H15 gene (1700112H15Rik), non-coding RNA.	FALSE // FALSE
17230713	3.76365	3.83488	3.79581	3.77241	---	---	ENSMUST00000158432	ENSEMBL	ncrna:snRNA chromosome:NCBIM37:1:186403988:186404085:-1 gene:ENSMUSG00000089057 gene_biotype:snRNA transcript_biotype:snRNA	FALSE
17230715	7.06248	6.95243	7.00365	6.97941	Hlx	H2.0-like homeobox	ENSMUST00000048572	ENSEMBL	cdna:known chromosome:NCBIM37:1:186551019:186556498:-1 gene:ENSMUSG00000039377 gene_biotype:protein_coding transcript_biotype:protein_coding	FALSE
17230725	5.98331	6.02728	5.99305	6.03702	Mosc1	MOCO sulphurase C-terminal domain containing 1	NM_001081361	RefSeq	Mus musculus MOCO sulphurase C-terminal domain containing 1 (Mosc1), nuclear gene encoding mitochondrial protein, mRNA.	FALSE
17230735	8.10184	7.87227	8.04955	7.95674	Mosc2	MOCO sulphurase C-terminal domain containing 2	NM_133684	RefSeq	Mus musculus MOCO sulphurase C-terminal domain containing 2 (Mosc2), mRNA.	FALSE
17230750	6.71258	6.62891	6.74031	6.80258	Mir1981	microRNA 1981	NR_035502	RefSeq	Mus musculus microRNA 1981 (Mir1981), microRNA.	FALSE
17230752	5.13985	5.15607	5.17681	5.1113	---	---	ENSMUST00000157937	ENSEMBL	ncrna:misc_RNA chromosome:NCBIM37:1:186681959:186682291:-1 gene:ENSMUSG00000088562 gene_biotype:misc_RNA transcript_biotype:misc_RNA	FALSE
17230754	7.92812	7.76896	7.93002	7.85044	C130074G19Rik	RIKEN cDNA C130074G19 gene	ENSMUST00000048308	ENSEMBL	cdna:known chromosome:NCBIM37:1:186695805:186707097:-1 gene:ENSMUSG00000039349 gene_biotype:protein_coding transcript_biotype:protein_coding	FALSE
17230760	7.80781	7.89752	7.91912	7.93148	Mark1	MAP/microtubule affinity-regulating kinase 1	NM_145515	RefSeq	Mus musculus MAP/microtubule affinity-regulating kinase 1 (Mark1), mRNA.	FALSE
17230780	10.6092	10.4771	10.5719	10.543	Iars2	isoleucine-tRNA synthetase 2, mitochondrial	ENSMUST00000027921	ENSEMBL	cdna:known chromosome:NCBIM37:1:187108605:187153275:-1 gene:ENSMUSG00000026618 gene_biotype:protein_coding transcript_biotype:protein_coding	FALSE
17230812	5.37599	5.42381	5.42338	5.51154	4930532G15Rik	RIKEN cDNA 4930532G15 gene	AK015943	GenBank HTC	Mus musculus adult male testis cDNA, RIKEN full-length enriched library, clone:4930532G15 product:unclassifiable, full insert sequence.	FALSE
17230816	6.13235	6.30017	6.16368	6.25851	9630028B13Rik	RIKEN cDNA 9630028B13 gene	NR_038006	RefSeq	Mus musculus RIKEN cDNA 9630028B13 gene (9630028B13Rik), non-coding RNA.	FALSE
17230819	5.89357	5.66824	6.07186	5.8756	Gm2061	predicted gene 2061	NR_040305	RefSeq	Mus musculus predicted gene 2061 (Gm2061), non-coding RNA.	FALSE
17230823	10.2324	9.87211	9.99904	9.78894	Lyplal1	lysophospholipase-like 1	NM_146106	RefSeq	Mus musculus lysophospholipase-like 1 (Lyplal1), mRNA.	FALSE
17230830	7.91791	9.35551	9.15844	9.33576	Tgfb2	transforming growth factor, beta 2	NM_009367	RefSeq	Mus musculus transforming growth factor, beta 2 (Tgfb2), mRNA.	FALSE
17230842	9.16536	8.87713	9.03726	8.92792	Rrp15	ribosomal RNA processing 15 homolog (S. cerevisiae)	ENSMUST00000001339	ENSEMBL	cdna:known chromosome:NCBIM37:1:188544857:188573237:-1 gene:ENSMUSG00000001305 gene_biotype:protein_coding transcript_biotype:protein_coding	FALSE
17230851	5.24866	5.30861	5.33774	5.19464	Spata17	spermatogenesis associated 17	ENSMUST00000159848	ENSEMBL	cdna:known chromosome:NCBIM37:1:188868527:189039344:-1 gene:ENSMUSG00000026611 gene_biotype:protein_coding transcript_biotype:protein_coding	FALSE
17230869	5.48948	5.52534	5.46294	5.54917	---	---	AK133047	GenBank HTC	Mus musculus adult male testis cDNA, RIKEN full-length enriched library, clone:4930560O09 product:unclassifiable, full insert sequence.	FALSE
17230873	5.37096	5.12317	5.25634	5.3382	9330162B11Rik	RIKEN cDNA 9330162B11 gene	NR_038007	RefSeq	Mus musculus RIKEN cDNA 9330162B11 gene (9330162B11Rik), non-coding RNA.	FALSE
17230877	4.48562	4.46504	4.42777	4.52561	---	---	ENSMUST00000104047	ENSEMBL	ncrna:snoRNA chromosome:NCBIM37:1:190446802:190446932:-1 gene:ENSMUSG00000077235 gene_biotype:snoRNA transcript_biotype:snoRNA	FALSE
17230879	10.8614	10.6598	10.8773	10.801	Kctd3	potassium channel tetramerisation domain containing 3	NM_172650	RefSeq	Mus musculus potassium channel tetramerisation domain containing 3 (Kctd3), mRNA.	FALSE
17230902	6.13513	6.47517	6.29652	6.38565	Kcnk2	potassium channel, subfamily K, member 2	NM_010607	RefSeq	Mus musculus potassium channel, subfamily K, member 2 (Kcnk2), transcript variant 2, mRNA.	FALSE
17230916	11.7179	11.777	11.639	11.7447	Pdcd5 // Pdcd5	programmed cell death 5 // programmed cell death 5	NM_019746 // NM_019746	RefSeq // RefSeq	Mus musculus programmed cell death 5 (Pdcd5), mRNA. // Mus musculus programmed cell death 5 (Pdcd5), mRNA.	FALSE // FALSE
17230918	10.733	10.4858	10.5001	10.4805	Cenpf	centromere protein F	NM_001081363	RefSeq	Mus musculus centromere protein F (Cenpf), mRNA.	FALSE
17230945	10.1114	10.2301	10.336	10.3503	Smyd2	SET and MYND domain containing 2	NM_026796	RefSeq	Mus musculus SET and MYND domain containing 2 (Smyd2), mRNA.	FALSE
17230960	6.28221	6.79729	6.95849	7.07835	Prox1	prospero-related homeobox 1	NM_008937	RefSeq	Mus musculus prospero-related homeobox 1 (Prox1), mRNA.	FALSE
17230968	3.82855	3.85128	3.96363	3.86953	---	---	ENSMUST00000175323	ENSEMBL	ncrna:misc_RNA chromosome:NCBIM37:1:192306751:192307036:-1 gene:ENSMUSG00000093064 gene_biotype:misc_RNA transcript_biotype:misc_RNA	FALSE
17230970	7.51797	7.55353	7.53562	7.57118	Rps6kc1	ribosomal protein S6 kinase polypeptide 1	NM_178775	RefSeq	Mus musculus ribosomal protein S6 kinase polypeptide 1 (Rps6kc1), mRNA.	FALSE
17230991	7.20201	7.79212	7.81157	7.96955	Vash2	vasohibin 2	NR_027352	RefSeq	Mus musculus vasohibin 2 (Vash2), transcript variant 2, non-coding RNA.	FALSE
17231003	8.3113	8.6747	8.72363	8.79827	Mfsd7b	major facilitator superfamily domain containing 7B	NM_001081259	RefSeq	Mus musculus major facilitator superfamily domain containing 7B (Mfsd7b), mRNA.	FALSE
17231015	7.41828	7.19066	7.35607	7.32766	Tatdn3	TatD DNase domain containing 3	NM_026895	RefSeq	Mus musculus TatD DNase domain containing 3 (Tatdn3), transcript variant 1, mRNA.	FALSE
17231029	5.4772	5.52459	5.79573	5.58817	Fam71a	family with sequence similarity 71, member A	NM_001109759	RefSeq	Mus musculus family with sequence similarity 71, member A (Fam71a), mRNA.	FALSE
17231033	9.88718	10.3385	10.5943	10.4977	Atf3	activating transcription factor 3	NM_007498	RefSeq	Mus musculus activating transcription factor 3 (Atf3), mRNA.	FALSE
17231040	7.97864	7.98002	8.24667	8.03254	Nenf	neuron derived neurotrophic factor	ENSMUST00000046770	ENSEMBL	cdna:known chromosome:NCBIM37:1:193130668:193142073:-1 gene:ENSMUSG00000037499 gene_biotype:protein_coding transcript_biotype:protein_coding	FALSE
17231047	10.821	10.8054	10.8509	10.8947	Ppp2r5a	protein phosphatase 2, regulatory subunit B (B56), alpha isoform	NM_144880	RefSeq	Mus musculus protein phosphatase 2, regulatory subunit B (B56), alpha isoform (Ppp2r5a), mRNA.	FALSE
17231063	5.35293	5.16771	5.20295	5.20097	---	---	AK036595	GenBank HTC	Mus musculus adult male bone cDNA, RIKEN full-length enriched library, clone:9830138L15 product:unclassifiable, full insert sequence.	FALSE
17231066	11.2288	11.0261	11.1682	11.0314	Dtl	denticleless homolog (Drosophila)	NM_029766	RefSeq	Mus musculus denticleless homolog (Drosophila) (Dtl), mRNA.	FALSE
17231086	5.68088	6.11907	5.99707	5.95427	---	---	ENSMUST00000083887 // ENSMUST00000083887	ENSEMBL // ENSEMBL	ncrna:snRNA chromosome:NCBIM37:1:193586079:193586182:-1 gene:ENSMUSG00000065821 gene_biotype:snRNA transcript_biotype:snRNA // ncrna:snRNA chromosome:NCBIM37:1:193586079:193586182:-1 gene:ENSMUSG00000065821 gene_biotype:snRNA transcript_biotype:snRNA	FALSE // FALSE
17231088	3.95355	3.91997	4.10099	3.97913	---	---	ENSMUST00000082911 // ENSMUST00000082911	ENSEMBL // ENSEMBL	ncrna:snRNA chromosome:NCBIM37:1:193596600:193596713:-1 gene:ENSMUSG00000064845 gene_biotype:snRNA transcript_biotype:snRNA // ncrna:snRNA chromosome:NCBIM37:1:193596600:193596713:-1 gene:ENSMUSG00000064845 gene_biotype:snRNA transcript_biotype:snRNA	FALSE // FALSE
17231090	6.32432	6.17921	6.25042	6.28585	1700034H15Rik	RIKEN cDNA 1700034H15 gene	NR_030669	RefSeq	Mus musculus RIKEN cDNA 1700034H15 gene (1700034H15Rik), non-coding RNA.	FALSE
17231100	6.19966	6.075	6.21308	6.30074	Traf5	TNF receptor-associated factor 5	ENSMUST00000085573	ENSEMBL	cdna:known chromosome:NCBIM37:1:193821311:193916440:-1 gene:ENSMUSG00000026637 gene_biotype:protein_coding transcript_biotype:protein_coding	FALSE
17231114	3.97465	4.11534	4.21591	3.89041	Mir3473c	microRNA 3473c	NR_039566	RefSeq	Mus musculus microRNA 3473c (Mir3473c), microRNA.	FALSE
17231116	10.2724	10.7117	10.5877	10.6473	Gstp2	glutathione S-transferase, pi 2	BC094623	GenBank	Mus musculus glutathione S-transferase, pi 2, mRNA (cDNA clone MGC:106802 IMAGE:1381023), complete cds.	FALSE
17231118	8.47843	8.42894	8.46512	8.46414	Rcor3	REST corepressor 3	ENSMUST00000073279	ENSEMBL	cdna:known chromosome:NCBIM37:1:193922652:193961892:-1 gene:ENSMUSG00000037395 gene_biotype:protein_coding transcript_biotype:protein_coding	FALSE
17231135	7.48108	7.45858	7.52546	7.49736	Hhat	hedgehog acyltransferase	NM_144881	RefSeq	Mus musculus hedgehog acyltransferase (Hhat), mRNA.	FALSE
17231159	5.13905	5.37476	5.21992	5.34509	---	---	ENSMUST00000057543	ENSEMBL	cdna:known chromosome:NCBIM37:1:194659363:194660913:-1 gene:ENSMUSG00000047384 gene_biotype:protein_coding transcript_biotype:protein_coding	FALSE
17231163	7.24264	7.7416	7.60123	7.60745	Sertad4	SERTA domain containing 4	ENSMUST00000155579	ENSEMBL	cdna:known chromosome:NCBIM37:1:194670625:194681946:-1 gene:ENSMUSG00000016262 gene_biotype:protein_coding transcript_biotype:protein_coding	FALSE
17231174	9.05535	8.87049	8.89237	8.88874	Syt14	synaptotagmin XIV	NM_181546	RefSeq	Mus musculus synaptotagmin XIV (Syt14), mRNA.	FALSE
17231186	5.45766	5.59395	5.3629	5.37251	---	---	ENSMUST00000158533	ENSEMBL	ncrna:misc_RNA chromosome:NCBIM37:1:194824480:194824768:-1 gene:ENSMUSG00000089158 gene_biotype:misc_RNA transcript_biotype:misc_RNA	FALSE
17231188	9.90509	9.8385	9.95889	9.99024	Diexf	digestive organ expansion factor homolog (zebrafish)	NM_145415	RefSeq	Mus musculus digestive organ expansion factor homolog (zebrafish) (Diexf), mRNA.	FALSE
17231203	6.18943	6.06234	6.17872	6.09469	Traf3ip3	TRAF3 interacting protein 3	NM_153137	RefSeq	Mus musculus TRAF3 interacting protein 3 (Traf3ip3), mRNA.	FALSE
17231229	5.72818	5.78031	5.80548	5.78031	Hsd11b1	hydroxysteroid 11-beta dehydrogenase 1	ENSMUST00000016338	ENSEMBL	cdna:known chromosome:NCBIM37:1:195047830:195068785:-1 gene:ENSMUSG00000016194 gene_biotype:protein_coding transcript_biotype:protein_coding	FALSE
17231248	7.09015	6.96004	7.276	7.07496	G0s2	G0/G1 switch gene 2	NM_008059	RefSeq	Mus musculus G0/G1 switch gene 2 (G0s2), mRNA.	FALSE
17231252	7.28738	7.50783	7.63555	7.77504	Camk1g	calcium/calmodulin-dependent protein kinase I gamma	NM_144817	RefSeq	Mus musculus calcium/calmodulin-dependent protein kinase I gamma (Camk1g), mRNA.	FALSE
17231272	4.62477	4.68575	4.99822	4.66226	Mir205	microRNA 205	NR_029592	RefSeq	Mus musculus microRNA 205 (Mir205), microRNA.	FALSE
17231277	4.67777	4.52581	4.7259	4.58656	4930503O07Rik	RIKEN cDNA 4930503O07 gene	NR_040477	RefSeq	Mus musculus RIKEN cDNA 4930503O07 gene (4930503O07Rik), non-coding RNA.	FALSE
17231281	5.02099	4.9543	4.85159	4.96133	Cd34	CD34 antigen	NM_001111059	RefSeq	Mus musculus CD34 antigen (Cd34), transcript variant 1, mRNA.	FALSE
17231287	5.20149	4.99305	5.28471	4.98554	Cd46	CD46 antigen, complement regulatory protein	ENSMUST00000162650	ENSEMBL	cdna:known chromosome:NCBIM37:1:196867479:196918442:-1 gene:ENSMUSG00000016493 gene_biotype:protein_coding transcript_biotype:protein_coding	FALSE
17231301	8.90847	8.83757	8.79482	8.926	Cr1l	complement component (3b/4b) receptor 1-like	NM_013499	RefSeq	Mus musculus complement component (3b/4b) receptor 1-like (Cr1l), mRNA.	FALSE
17231314	5.34824	5.17969	5.54863	5.24346	Cr2	complement receptor 2	NM_007758	RefSeq	Mus musculus complement receptor 2 (Cr2), mRNA.	FALSE
17231341	5.62552	5.41834	5.5675	5.70524	---	---	ENSMUST00000095874	ENSEMBL	cdna:known chromosome:NCBIM37:10:7216995:7226702:-1 gene:ENSMUSG00000071434 gene_biotype:protein_coding transcript_biotype:protein_coding	FALSE
17231349	5.60177	5.88826	6.4862	5.81297	Ppp1r14c	protein phosphatase 1, regulatory (inhibitor) subunit 14c	NM_133485	RefSeq	Mus musculus protein phosphatase 1, regulatory (inhibitor) subunit 14c (Ppp1r14c), mRNA.	FALSE
17231356	5.46437	4.63346	4.1077	4.09218	---	---	ENSMUST00000117005 // ENSMUST00000117005	ENSEMBL // ENSEMBL	ncrna:miRNA chromosome:NCBIM37:10:6921426:6921518:-1 gene:ENSMUSG00000080655 gene_biotype:miRNA transcript_biotype:miRNA // ncrna:miRNA chromosome:NCBIM37:10:6921426:6921518:-1 gene:ENSMUSG00000080655 gene_biotype:miRNA transcript_biotype:miRNA	FALSE // FALSE
17231358	6.00834	6.00428	6.01798	6.00293	Iyd	iodotyrosine deiodinase	ENSMUST00000019896	ENSEMBL	cdna:known chromosome:NCBIM37:10:6791664:6806301:-1 gene:ENSMUSG00000019762 gene_biotype:protein_coding transcript_biotype:protein_coding	FALSE
17231366	8.86824	8.84904	8.69641	8.69471	Plekhg1	pleckstrin homology domain containing, family G (with RhoGef domain) member 1	NM_001159942	RefSeq	Mus musculus pleckstrin homology domain containing, family G (with RhoGef domain) member 1 (Plekhg1), transcript variant 1, mRNA.	FALSE
17231387	10.4952	10.4836	10.5531	10.5683	Mthfd1l	methylenetetrahydrofolate dehydrogenase (NADP+ dependent) 1-like	NM_172308	RefSeq	Mus musculus methylenetetrahydrofolate dehydrogenase (NADP+ dependent) 1-like (Mthfd1l), nuclear gene encoding mitochondrial protein, transcript variant 2, mRNA.	FALSE
17231419	7.4729	7.53638	7.68879	7.60459	---	---	ENSMUST00000083858 // ENSMUST00000083858	ENSEMBL // ENSEMBL	ncrna:snRNA chromosome:NCBIM37:10:6242072:6242228:-1 gene:ENSMUSG00000065792 gene_biotype:snRNA transcript_biotype:snRNA // ncrna:snRNA chromosome:NCBIM37:10:6242072:6242228:-1 gene:ENSMUSG00000065792 gene_biotype:snRNA transcript_biotype:snRNA	FALSE // FALSE
17231421	5.51655	5.55105	5.54317	5.60915	---	---	ENSMUST00000158848 // ENSMUST00000158848	ENSEMBL // ENSEMBL	ncrna:snoRNA chromosome:NCBIM37:10:6176523:6176654:-1 gene:ENSMUSG00000089473 gene_biotype:snoRNA transcript_biotype:snoRNA // ncrna:snoRNA chromosome:NCBIM37:10:6176523:6176654:-1 gene:ENSMUSG00000089473 gene_biotype:snoRNA transcript_biotype:snoRNA	FALSE // FALSE
17231423	12.3584	12.218	12.2166	12.1725	Akap12	A kinase (PRKA) anchor protein (gravin) 12	NM_031185	RefSeq	Mus musculus A kinase (PRKA) anchor protein (gravin) 12 (Akap12), mRNA.	FALSE
17231428	6.6794	6.71602	6.73182	6.7379	---	---	ENSMUST00000132184	ENSEMBL	ensembl_havana_lincrna:lincRNA chromosome:NCBIM37:10:5923172:5937508:-1 gene:ENSMUSG00000085687 gene_biotype:lincRNA transcript_biotype:processed_transcript	FALSE
17231431	8.01669	7.75598	7.84204	7.72938	1700052N19Rik	RIKEN cDNA 1700052N19 gene	ENSMUST00000095893	ENSEMBL	cdna:known chromosome:NCBIM37:10:5891400:5914074:-1 gene:ENSMUSG00000061759 gene_biotype:protein_coding transcript_biotype:protein_coding	FALSE
17231443	7.23216	7.26227	7.11347	7.08567	Gm221	predicted gene 221	ENSMUST00000138112	ENSEMBL	cdna:putative chromosome:NCBIM37:10:5784310:5864039:-1 gene:ENSMUSG00000019767 gene_biotype:protein_coding transcript_biotype:protein_coding	FALSE
17231459	5.16374	5.4443	5.34485	5.22109	---	---	ENSMUST00000083437 // ENSMUST00000083437	ENSEMBL // ENSEMBL	ncrna:snRNA chromosome:NCBIM37:10:5862148:5862307:-1 gene:ENSMUSG00000065371 gene_biotype:snRNA transcript_biotype:snRNA // ncrna:snRNA chromosome:NCBIM37:10:5862148:5862307:-1 gene:ENSMUSG00000065371 gene_biotype:snRNA transcript_biotype:snRNA	FALSE // FALSE
17231461	6.39303	6.46095	6.36058	6.4501	Esr1	estrogen receptor 1 (alpha)	NM_007956	RefSeq	Mus musculus estrogen receptor 1 (alpha) (Esr1), mRNA.	FALSE
17231473	6.40976	6.45008	6.48748	6.56465	---	---	ENSMUST00000073478	ENSEMBL	cdna:known chromosome:NCBIM37:10:5277031:5277348:-1 gene:ENSMUSG00000061261 gene_biotype:protein_coding transcript_biotype:protein_coding	FALSE
17231475	5.6076	5.32526	5.41186	5.25043	---	---	ENSMUST00000104408 // ENSMUST00000104408	ENSEMBL // ENSEMBL	ncrna:snRNA chromosome:NCBIM37:10:4989262:4989368:-1 gene:ENSMUSG00000077596 gene_biotype:snRNA transcript_biotype:snRNA // ncrna:snRNA chromosome:NCBIM37:10:4989262:4989368:-1 gene:ENSMUSG00000077596 gene_biotype:snRNA transcript_biotype:snRNA	FALSE // FALSE
17231477	5.41833	5.35511	5.281	5.1747	Myct1	myc target 1	NM_026793	RefSeq	Mus musculus myc target 1 (Myct1), mRNA.	FALSE
17231482	5.45747	5.53291	5.63223	5.5599	Vip	vasoactive intestinal polypeptide	NM_011702	RefSeq	Mus musculus vasoactive intestinal polypeptide (Vip), mRNA.	FALSE
17231491	5.37795	5.34024	5.63688	5.43462	Gm3213	predicted gene 3213	XM_003085669	RefSeq	PREDICTED: Mus musculus predicted gene 3213 (Gm3213), mRNA.	FALSE
17231495	5.2322	5.05797	5.26027	5.22285	Oprm1	opioid receptor, mu 1	NM_001039652	RefSeq	Mus musculus opioid receptor, mu 1 (Oprm1), mRNA.	FALSE
17231522	10.0026	9.6115	9.72659	9.61354	Lrp11	low density lipoprotein receptor-related protein 11	NM_172784	RefSeq	Mus musculus low density lipoprotein receptor-related protein 11 (Lrp11), mRNA.	FALSE
17231532	8.34038	8.5823	8.4316	8.4685	A630066F11Rik	RIKEN cDNA A630066F11 gene	NR_030698	RefSeq	Mus musculus RIKEN cDNA A630066F11 gene (A630066F11Rik), non-coding RNA.	FALSE
17231534	10.9312	10.7298	10.8016	10.7211	Nup43	nucleoporin 43	NM_145706	RefSeq	Mus musculus nucleoporin 43 (Nup43), mRNA.	FALSE
17231545	9.70665	9.8725	9.85713	9.88738	Lats1	large tumor suppressor	NM_010690	RefSeq	Mus musculus large tumor suppressor (Lats1), mRNA.	FALSE
17231558	9.35562	9.17905	9.0443	9.08129	Katna1	katanin p60 (ATPase-containing) subunit A1	NM_011835	RefSeq	Mus musculus katanin p60 (ATPase-containing) subunit A1 (Katna1), mRNA.	FALSE
17231571	5.35259	5.37315	5.35366	5.30309	---	---	ENSMUST00000147230	ENSEMBL	cdna:known chromosome:NCBIM37:10:7500066:7501155:1 gene:ENSMUSG00000085211 gene_biotype:antisense transcript_biotype:antisense	FALSE
17231574	10.0504	10.0398	9.79323	9.94393	Ppil4	peptidylprolyl isomerase (cyclophilin)-like 4	ENSMUST00000015901	ENSEMBL	cdna:known chromosome:NCBIM37:10:7512689:7542933:1 gene:ENSMUSG00000015757 gene_biotype:protein_coding transcript_biotype:protein_coding	FALSE
17231591	6.62435	6.71657	6.68171	6.74595	Zc3h12d	zinc finger CCCH type containing 12D	NM_172785	RefSeq	Mus musculus zinc finger CCCH type containing 12D (Zc3h12d), mRNA.	FALSE
17231600	4.39928	4.38415	4.42713	4.38627	Mir5104	microRNA 5104	NR_039563	RefSeq	Mus musculus microRNA 5104 (Mir5104), microRNA.	FALSE
17231602	3.92595	3.9207	3.98604	4.02459	---	---	ENSMUST00000104394 // ENSMUST00000104394	ENSEMBL // ENSEMBL	ncrna:snRNA chromosome:NCBIM37:10:8362732:8362837:1 gene:ENSMUSG00000077582 gene_biotype:snRNA transcript_biotype:snRNA // ncrna:snRNA chromosome:NCBIM37:10:8362732:8362837:1 gene:ENSMUSG00000077582 gene_biotype:snRNA transcript_biotype:snRNA	FALSE // FALSE
17231607	4.22821	4.18608	4.26935	4.30084	Gm6150	predicted gene 6150	NR_038036	RefSeq	Mus musculus predicted gene 6150 (Gm6150), non-coding RNA.	FALSE
17231611	4.22063	4.36684	4.27979	4.22705	---	---	ENSMUST00000083942 // ENSMUST00000083942	ENSEMBL // ENSEMBL	ncrna:snRNA chromosome:NCBIM37:10:9820751:9820914:1 gene:ENSMUSG00000065876 gene_biotype:snRNA transcript_biotype:snRNA // ncrna:snRNA chromosome:NCBIM37:10:9820751:9820914:1 gene:ENSMUSG00000065876 gene_biotype:snRNA transcript_biotype:snRNA	FALSE // FALSE
17231613	4.65886	4.76332	4.79206	4.74938	Gm5177	glyceraldehyde-3-phosphate dehydrogenase pseudogene	NR_033630	RefSeq	Mus musculus predicted pseudogene 5177 (Gm5177), non-coding RNA.	FALSE
17231617	4.86486	4.84467	5.01373	4.74519	---	---	ENSMUST00000157259	ENSEMBL	ncrna:snoRNA chromosome:NCBIM37:10:10382952:10383082:1 gene:ENSMUSG00000087884 gene_biotype:snoRNA transcript_biotype:snoRNA	FALSE
17231619	4.34013	4.35436	4.68402	4.30764	---	---	ENSMUST00000105564	ENSEMBL	cdna:known chromosome:NCBIM37:10:10401146:10401656:1 gene:ENSMUSG00000078481 gene_biotype:protein_coding transcript_biotype:protein_coding	FALSE
17231621	4.00262	3.92486	3.9086	3.97467	4930567K20Rik	RIKEN cDNA 4930567K20 gene	NR_046010	RefSeq	Mus musculus RIKEN cDNA 4930567K20 gene (4930567K20Rik), non-coding RNA.	FALSE
17231625	9.14216	9.11051	9.07176	9.06488	Shprh	SNF2 histone linker PHD RING helicase	NM_172937	RefSeq	Mus musculus SNF2 histone linker PHD RING helicase (Shprh), transcript variant 2, mRNA.	FALSE
17231662	9.84097	9.90886	9.69693	9.86383	Fbxo30	F-box protein 30	NM_001168297	RefSeq	Mus musculus F-box protein 30 (Fbxo30), transcript variant 2, mRNA.	FALSE
17231669	7.26475	6.91812	6.95073	6.72956	Epm2a	epilepsy, progressive myoclonic epilepsy, type 2 gene alpha	ENSMUST00000069106	ENSEMBL	cdna:known chromosome:NCBIM37:10:11063202:11179442:1 gene:ENSMUSG00000055493 gene_biotype:protein_coding transcript_biotype:protein_coding	FALSE
17231676	7.70981	8.05487	8.02147	8.10765	Timm8a1	translocase of inner mitochondrial membrane 8 homolog a1 (yeast)	ENSMUST00000052902	ENSEMBL	cdna:known chromosome:NCBIM37:10:11329021:11329633:1 gene:ENSMUSG00000045455 gene_biotype:protein_coding transcript_biotype:protein_coding	FALSE
17231680	6.69748	6.37803	6.83488	6.56416	---	---	ENSMUST00000104351	ENSEMBL	ncrna:snoRNA chromosome:NCBIM37:10:11367803:11367932:1 gene:ENSMUSG00000077539 gene_biotype:snoRNA transcript_biotype:snoRNA	FALSE
17231682	4.77123	4.55736	4.44992	4.16127	---	---	ENSMUST00000116869 // ENSMUST00000116869	ENSEMBL // ENSEMBL	ncrna:miRNA chromosome:NCBIM37:10:11660771:11660865:1 gene:ENSMUSG00000080519 gene_biotype:miRNA transcript_biotype:miRNA // ncrna:miRNA chromosome:NCBIM37:10:11660771:11660865:1 gene:ENSMUSG00000080519 gene_biotype:miRNA transcript_biotype:miRNA	FALSE // FALSE
17231684	4.28882	4.09013	4.08372	3.96469	---	---	ENSMUST00000158398	ENSEMBL	ncrna:snoRNA chromosome:NCBIM37:10:11679678:11679803:1 gene:ENSMUSG00000089023 gene_biotype:snoRNA transcript_biotype:snoRNA	FALSE
17231686	3.76916	3.89106	3.88456	3.84984	---	---	ENSMUST00000083162 // ENSMUST00000083162	ENSEMBL // ENSEMBL	ncrna:snRNA chromosome:NCBIM37:10:12083208:12083371:1 gene:ENSMUSG00000065096 gene_biotype:snRNA transcript_biotype:snRNA // ncrna:snRNA chromosome:NCBIM37:10:12083208:12083371:1 gene:ENSMUSG00000065096 gene_biotype:snRNA transcript_biotype:snRNA	FALSE // FALSE
17231688	4.80316	4.82525	4.8489	4.8211	---	---	ENSMUST00000083247 // ENSMUST00000083247	ENSEMBL // ENSEMBL	ncrna:snoRNA chromosome:NCBIM37:10:12088421:12088630:1 gene:ENSMUSG00000065181 gene_biotype:snoRNA transcript_biotype:snoRNA // ncrna:snoRNA chromosome:NCBIM37:10:12088421:12088630:1 gene:ENSMUSG00000065181 gene_biotype:snoRNA transcript_biotype:snoRNA	FALSE // FALSE
17231690	10.7606	10.7975	10.7956	10.8278	Sf3b5	splicing factor 3b, subunit 5	NM_175102	RefSeq	Mus musculus splicing factor 3b, subunit 5 (Sf3b5), mRNA.	FALSE
17231694	7.58259	7.80569	7.56773	7.81329	Plagl1	pleiomorphic adenoma gene-like 1	NM_009538	RefSeq	Mus musculus pleiomorphic adenoma gene-like 1 (Plagl1), mRNA.	FALSE
17231717	9.38804	9.23211	9.24884	9.2486	Fuca2	fucosidase, alpha-L- 2, plasma	ENSMUST00000121465	ENSEMBL	cdna:known chromosome:NCBIM37:10:13220807:13238841:1 gene:ENSMUSG00000019810 gene_biotype:protein_coding transcript_biotype:protein_coding	FALSE
17231733	10.539	10.5631	10.4566	10.5087	Adat2	adenosine deaminase, tRNA-specific 2	NM_025748	RefSeq	Mus musculus adenosine deaminase, tRNA-specific 2 (Adat2), mRNA.	FALSE
17231742	7.34198	8.39382	8.16175	8.44661	Hivep2	human immunodeficiency virus type I enhancer binding protein 2	NM_010437	RefSeq	Mus musculus human immunodeficiency virus type I enhancer binding protein 2 (Hivep2), mRNA.	FALSE
17231754	4.82496	4.91242	4.85098	5.01102	Hivep2	human immunodeficiency virus type I enhancer binding protein 2	AK172056	GenBank HTC	Mus musculus activated spleen cDNA, RIKEN full-length enriched library, clone:F830033F16 product:hypothetical protein, full insert sequence.	FALSE
17231757	4.3859	4.17994	4.45116	4.32994	---	---	ENSMUST00000158708	ENSEMBL	ncrna:snoRNA chromosome:NCBIM37:10:13953319:13953429:1 gene:ENSMUSG00000089333 gene_biotype:snoRNA transcript_biotype:snoRNA	FALSE
17231759	10.6171	10.4171	10.3813	10.2718	Gm10335	ribosomal protein L23A pseudogene	ENSMUST00000096020	ENSEMBL	cdna:known chromosome:NCBIM37:10:14242884:14243354:1 gene:ENSMUSG00000071532 gene_biotype:protein_coding transcript_biotype:protein_coding	FALSE
17231761	4.70485	4.66473	4.58229	4.66995	---	---	ENSMUST00000124976	ENSEMBL	cdna:known chromosome:NCBIM37:10:14384026:14388124:1 gene:ENSMUSG00000085572 gene_biotype:antisense transcript_biotype:antisense	FALSE
17231767	5.35918	5.4087	5.38224	5.4507	1700016L04Rik	RIKEN cDNA 1700016L04 gene	NR_045824	RefSeq	Mus musculus RIKEN cDNA 1700016L04 gene (1700016L04Rik), non-coding RNA.	FALSE
17231774	5.31607	5.35162	5.5431	5.32761	Nmbr	neuromedin B receptor	ENSMUST00000020015	ENSEMBL	cdna:known chromosome:NCBIM37:10:14480027:14490389:1 gene:ENSMUSG00000019865 gene_biotype:protein_coding transcript_biotype:protein_coding	FALSE
17231780	3.84696	3.87733	3.90542	3.78534	---	---	ENSMUST00000158105	ENSEMBL	ncrna:snoRNA chromosome:NCBIM37:10:14704476:14704605:1 gene:ENSMUSG00000088730 gene_biotype:snoRNA transcript_biotype:snoRNA	FALSE
17231782	4.34879	4.11156	4.25319	4.11586	---	---	ENSMUST00000157811 // ENSMUST00000157811	ENSEMBL // ENSEMBL	ncrna:snRNA chromosome:NCBIM37:10:16836610:16836706:1 gene:ENSMUSG00000088436 gene_biotype:snRNA transcript_biotype:snRNA // ncrna:snRNA chromosome:NCBIM37:10:16836610:16836706:1 gene:ENSMUSG00000088436 gene_biotype:snRNA transcript_biotype:snRNA	FALSE // FALSE
17231784	11.2494	11.4297	11.5715	11.3786	Cited2	Cbp/p300-interacting transactivator, with Glu/Asp-rich carboxy-terminal domain, 2	NM_010828	RefSeq	Mus musculus Cbp/p300-interacting transactivator, with Glu/Asp-rich carboxy-terminal domain, 2 (Cited2), mRNA.	FALSE
17231789	6.86371	6.78959	6.71869	6.76037	Txlnb	taxilin beta	NM_138628	RefSeq	Mus musculus taxilin beta (Txlnb), mRNA.	FALSE
17231801	11.0181	10.9738	10.9504	11.0064	Reps1	RalBP1 associated Eps domain containing protein	NM_009048	RefSeq	Mus musculus RalBP1 associated Eps domain containing protein (Reps1), transcript variant 1, mRNA.	FALSE
17231823	7.09211	7.15314	7.04906	7.15964	Gm10827	predicted gene 10827	AK133237	GenBank HTC	Mus musculus adult male testis cDNA, RIKEN full-length enriched library, clone:4932420G21 product:hypothetical protein, full insert sequence.	FALSE
17231826	8.21134	8.14759	8.31328	8.08031	Nhsl1	NHS-like 1	NM_173390	RefSeq	Mus musculus NHS-like 1 (Nhsl1), transcript variant 1, mRNA.	FALSE
17231844	9.86976	9.99707	10.1558	10.1231	Perp	PERP, TP53 apoptosis effector	NM_022032	RefSeq	Mus musculus PERP, TP53 apoptosis effector (Perp), mRNA.	FALSE
17231850	5.7248	5.65074	5.76068	5.73913	Gm20139	predicted gene, 20139	NR_038021	RefSeq	Mus musculus predicted gene, 20139 (Gm20139), transcript variant 1, non-coding RNA.	FALSE
17231855	6.23939	6.26459	6.51104	6.32268	Olig3	oligodendrocyte transcription factor 3	NM_053008	RefSeq	Mus musculus oligodendrocyte transcription factor 3 (Olig3), mRNA.	FALSE
17231859	9.37931	9.74229	9.60505	9.82642	Ifngr1	interferon gamma receptor 1	NM_010511	RefSeq	Mus musculus interferon gamma receptor 1 (Ifngr1), mRNA.	FALSE
17231869	4.89004	4.94017	4.76545	5.03557	Il22ra2	interleukin 22 receptor, alpha 2	ENSMUST00000036564	ENSEMBL	cdna:known chromosome:NCBIM37:10:19341804:19354487:1 gene:ENSMUSG00000039760 gene_biotype:protein_coding transcript_biotype:protein_coding	FALSE
17231877	4.96469	4.93931	5.09551	4.95194	---	---	ENSMUST00000052806	ENSEMBL	cdna:known chromosome:NCBIM37:10:19364556:19380607:1 gene:ENSMUSG00000042940 gene_biotype:protein_coding transcript_biotype:protein_coding	FALSE
17231881	5.91184	5.88362	5.99334	5.90596	Il20ra	interleukin 20 receptor, alpha	NM_172786	RefSeq	Mus musculus interleukin 20 receptor, alpha (Il20ra), mRNA.	FALSE
17231891	7.82326	8.09882	7.96569	8.12408	Map3k5	mitogen-activated protein kinase kinase kinase 5	NM_008580	RefSeq	Mus musculus mitogen-activated protein kinase kinase kinase 5 (Map3k5), mRNA.	FALSE
[truncated: 39,499 more rows]
