# Supplementary material for: A System for Genome-Wide Histone Variant Dynamics In ES Cells Reveals Dynamic MacroH2A2 Replacement at Promoters
Source: PLoS Genet. 2014 Aug 7;10(8):e1004515. doi: 10.1371/journal.pgen.1004515 (PMC4125097; doi:10.1371/journal.pgen.1004515)
Supplement: Table S5 — GO terms enriched among genes gaining MacroH2A2 in MEFs. Funcassociate-reported GO terms enrichment for genes showing greater MacroH2A2 enrichment in MEFs relative to ES cells (using a 1.2 kb value encompassing the TSS). (XLSX) [file pgen.1004515.s021.xlsx]

## Sheet: funcassociate_results-MEFoverES
N	X	LOD	P	P_adj	attrib ID	attrib name
973	15838	0.498141	7.61786e-57	<0.001	GO:0005575	cellular_component
873	14492	0.360194	5.56547e-37	<0.001	GO:0003674	molecular_function
859	14224	0.351343	5.44399e-36	<0.001	GO:0008150	biological_process
177	1402	0.523762	2.73021e-35	<0.001	GO:0005576	extracellular region
260	2598	0.426167	1.16292e-34	<0.001	GO:0005886	plasma membrane
464	6184	0.326282	3.21968e-32	<0.001	GO:0016020	membrane
273	2954	0.38723	1.26218e-30	<0.001	GO:0032502	developmental process
860	14931	0.30089	1.5061e-26	<0.001	GO:0044464	cell part
665	10584	0.277162	2.53637e-26	<0.001	GO:0005488	binding
125	970	0.519262	1.15502e-25	<0.001	GO:0044421	extracellular region part
169	1658	0.410412	6.90678e-23	<0.001	GO:0048869	cellular developmental process
548	8467	0.257042	2.06757e-22	<0.001	GO:0065007	biological regulation
153	1479	0.413882	2.44669e-21	<0.001	GO:0065008	regulation of biological quality
93	676	0.544199	3.16225e-21	<0.001	GO:0005615	extracellular space
141	1316	0.428769	4.57956e-21	<0.001	GO:0044459	plasma membrane part
387	5482	0.266995	1.69581e-20	<0.001	GO:0005515	protein binding
103	838	0.489033	9.98991e-20	<0.001	GO:0007275	multicellular organismal development
81	574	0.55412	2.715e-19	<0.001	GO:0048878	chemical homeostasis
127	1245	0.400279	2.74705e-17	<0.001	GO:0030154	cell differentiation
63	408	0.596134	3.48088e-17	<0.001	GO:0055082	cellular chemical homeostasis
121	1162	0.409273	3.48912e-17	<0.001	GO:0032879	regulation of localization
111	1024	0.427191	4.51887e-17	<0.001	GO:0005215	transporter activity
508	8152	0.219471	1.50534e-16	<0.001	GO:0050789	regulation of biological process
143	1513	0.365322	1.61562e-16	<0.001	GO:0051239	regulation of multicellular organismal process
65	444	0.569003	1.65294e-16	<0.001	GO:0050801	ion homeostasis
92	783	0.463358	1.8395e-16	<0.001	GO:0042592	homeostatic process
60	394	0.588186	3.86376e-16	<0.001	GO:0006873	cellular ion homeostasis
106	991	0.419251	6.08499e-16	<0.001	GO:0009653	anatomical structure morphogenesis
67	483	0.541772	8.86794e-16	<0.001	GO:0019725	cellular homeostasis
678	11790	0.209111	1.00067e-15	<0.001	GO:0009987	cellular process
201	2497	0.295818	1.93766e-15	<0.001	GO:0006810	transport
93	830	0.439604	2.47215e-15	<0.001	GO:0022857	transmembrane transporter activity
243	3238	0.267792	4.07954e-15	<0.001	GO:0032501	multicellular organismal process
405	6252	0.219446	5.40209e-15	<0.001	GO:0044425	membrane part
82	694	0.463789	6.32684e-15	<0.001	GO:0055085	transmembrane transport
202	2547	0.288266	7.36702e-15	<0.001	GO:0051234	establishment of localization
95	873	0.425344	7.57121e-15	<0.001	GO:0051049	regulation of transport
148	1665	0.335245	8.07206e-15	<0.001	GO:0048856	anatomical structure development
85	747	0.445497	1.73929e-14	<0.001	GO:0022891	substrate-specific transmembrane transporter activity
367	5601	0.218002	4.6794e-14	<0.001	GO:0031224	intrinsic to membrane
85	770	0.430246	9.62769e-14	<0.001	GO:0006811	ion transport
56	400	0.543927	1.44406e-13	<0.001	GO:0044057	regulation of system process
43	256	0.635488	2.00059e-13	<0.001	GO:0055065	metal ion homeostasis
67	540	0.485013	2.09422e-13	<0.001	GO:0009605	response to external stimulus
42	246	0.643869	2.16011e-13	<0.001	GO:0006875	cellular metal ion homeostasis
49	326	0.578901	3.33616e-13	<0.001	GO:0055080	cation homeostasis
187	2393	0.277425	3.62149e-13	<0.001	GO:0048519	negative regulation of biological process
44	276	0.608374	6.85577e-13	<0.001	GO:0030003	cellular cation homeostasis
75	665	0.43877	1.00315e-12	<0.001	GO:0022414	reproductive process
88	854	0.396414	1.67173e-12	<0.001	GO:0022892	substrate-specific transporter activity
206	2783	0.252919	3.31618e-12	<0.001	GO:0048518	positive regulation of biological process
52	389	0.519514	6.51171e-12	<0.001	GO:0015267	channel activity
52	389	0.519514	6.51171e-12	<0.001	GO:0022803	passive transmembrane transporter activity
51	377	0.525363	6.62976e-12	<0.001	GO:0022838	substrate-specific channel activity
15	34	1.21949	7.08329e-12	<0.001	GO:0008009	chemokine activity
59	478	0.48065	7.2837e-12	<0.001	GO:0006952	defense response
36	208	0.649941	7.42303e-12	<0.001	GO:0006874	cellular calcium ion homeostasis
103	1102	0.350861	7.82938e-12	<0.001	GO:0010646	regulation of cell communication
460	7659	0.183383	9.77588e-12	<0.001	GO:0050794	regulation of cellular process
44	302	0.561859	1.56477e-11	<0.001	GO:0043269	regulation of ion transport
36	214	0.634982	1.73968e-11	<0.001	GO:0055074	calcium ion homeostasis
71	651	0.421137	1.96789e-11	<0.001	GO:0015075	ion transmembrane transporter activity
49	364	0.522466	2.05478e-11	<0.001	GO:0034220	ion transmembrane transport
29	145	0.726263	2.14135e-11	<0.001	GO:0051480	cytosolic calcium ion homeostasis
36	216	0.630106	2.29327e-11	<0.001	GO:0072503	cellular divalent inorganic cation homeostasis
271	4030	0.213701	2.82921e-11	<0.001	GO:0019222	regulation of metabolic process
359	5706	0.192184	2.92629e-11	<0.001	GO:0050896	response to stimulus
32	179	0.666444	4.4936e-11	<0.001	GO:0005125	cytokine activity
346	5476	0.192243	4.90067e-11	<0.001	GO:0016021	integral to membrane
36	223	0.613454	5.86162e-11	<0.001	GO:0072507	divalent inorganic cation homeostasis
119	1393	0.309106	5.94605e-11	<0.001	GO:0023051	regulation of signaling
40	269	0.571612	6.94638e-11	<0.001	GO:0006935	chemotaxis
40	270	0.569706	7.79817e-11	<0.001	GO:0042330	taxis
65	591	0.424097	9.96282e-11	<0.001	GO:0040011	locomotion
48	368	0.506292	1.0013e-10	<0.001	GO:0005216	ion channel activity
26	127	0.738671	1.34446e-10	<0.001	GO:0007204	elevation of cytosolic calcium ion concentration
22	93	0.818787	1.86252e-10	<0.001	GO:0006936	muscle contraction
63	574	0.422669	2.11565e-10	<0.001	GO:0006812	cation transport
70	678	0.393643	3.14046e-10	<0.001	GO:0002376	immune system process
15	43	1.05452	3.90515e-10	<0.001	GO:0042379	chemokine receptor binding
61	556	0.422079	4.17834e-10	<0.001	GO:0008284	positive regulation of cell proliferation
45	348	0.501375	5.10461e-10	<0.001	GO:0048468	cell development
48	386	0.48223	5.18186e-10	<0.001	GO:0005198	structural molecule activity
161	2155	0.249249	6.25734e-10	<0.001	GO:0048523	negative regulation of cellular process
100	1148	0.315143	8.07938e-10	<0.001	GO:0050793	regulation of developmental process
66	636	0.395399	8.26059e-10	<0.001	GO:0030054	cell junction
35	234	0.573843	9.08094e-10	<0.001	GO:0007283	spermatogenesis
35	234	0.573843	9.08094e-10	<0.001	GO:0048232	male gamete generation
74	756	0.367982	1.06791e-09	<0.001	GO:0048513	organ development
44	344	0.495704	1.12296e-09	<0.001	GO:0048609	multicellular organismal reproductive process
40	296	0.522813	1.2777e-09	<0.001	GO:0046903	secretion
91	1019	0.32579	1.42948e-09	<0.001	GO:0005102	receptor binding
23	112	0.740209	1.45163e-09	<0.001	GO:0003012	muscle system process
37	262	0.544738	1.55541e-09	<0.001	GO:0007276	gamete generation
61	575	0.405385	1.56092e-09	<0.001	GO:0051094	positive regulation of developmental process
33	216	0.584488	1.57445e-09	<0.001	GO:0048610	cellular process involved in reproduction
86	944	0.334722	1.59851e-09	<0.001	GO:2000026	regulation of multicellular organismal development
180	2520	0.229501	1.73167e-09	<0.001	GO:0048522	positive regulation of cellular process
28	163	0.644942	1.8593e-09	<0.001	GO:0005882	intermediate filament
48	401	0.463123	1.86089e-09	<0.001	GO:0007154	cell communication
54	482	0.431179	2.02288e-09	<0.001	GO:0008324	cation transmembrane transporter activity
31	196	0.602152	2.0782e-09	<0.001	GO:0034765	regulation of ion transmembrane transport
44	351	0.485575	2.11581e-09	<0.001	GO:0044456	synapse part
122	1528	0.275788	2.18966e-09	<0.001	GO:0048583	regulation of response to stimulus
38	279	0.52649	2.63891e-09	<0.001	GO:0022836	gated channel activity
134	1749	0.257201	4.49727e-09	<0.001	GO:0042221	response to chemical stimulus
30	194	0.590408	6.46707e-09	<0.001	GO:0006954	inflammatory response
35	254	0.531985	8.19438e-09	<0.001	GO:0005261	cation channel activity
35	257	0.526035	1.11422e-08	<0.001	GO:0023052	signaling
39	307	0.49149	1.18987e-08	<0.001	GO:0015672	monovalent inorganic cation transport
34	246	0.533394	1.23577e-08	<0.001	GO:0007267	cell-cell signaling
45	388	0.446871	1.57305e-08	<0.001	GO:0007610	behavior
37	286	0.500374	1.72568e-08	<0.001	GO:0031012	extracellular matrix
50	457	0.418719	1.73976e-08	<0.001	GO:0030001	metal ion transport
225	3425	0.192989	1.75086e-08	<0.001	GO:0080090	regulation of primary metabolic process
18	80	0.790844	1.93517e-08	<0.001	GO:0050900	leukocyte migration
27	170	0.603989	2.0482e-08	<0.001	GO:0019932	second-messenger-mediated signaling
15	56	0.89108	2.37736e-08	<0.001	GO:0030595	leukocyte chemotaxis
74	818	0.32906	3.05527e-08	<0.001	GO:0045595	regulation of cell differentiation
49	453	0.412907	3.4672e-08	<0.001	GO:0005887	integral to plasma membrane
51	482	0.40233	3.74313e-08	<0.001	GO:0031226	intrinsic to plasma membrane
31	222	0.538306	4.2275e-08	<0.001	GO:0032940	secretion by cell
33	247	0.51613	4.64151e-08	<0.001	GO:0005578	proteinaceous extracellular matrix
28	189	0.568234	5.27676e-08	<0.001	GO:0016324	apical plasma membrane
57	574	0.372021	5.53705e-08	<0.001	GO:0007155	cell adhesion
57	574	0.372021	5.53705e-08	<0.001	GO:0043565	sequence-specific DNA binding
57	580	0.366903	7.89898e-08	<0.001	GO:0022610	biological adhesion
35	278	0.486481	8.27112e-08	<0.001	GO:0009611	response to wounding
110	1430	0.255086	1.00766e-07	<0.001	GO:0006950	response to stress
35	282	0.479331	1.17964e-07	<0.001	GO:0003006	developmental process involved in reproduction
68	754	0.326514	1.25657e-07	<0.001	GO:0048584	positive regulation of response to stimulus
37	311	0.458443	1.54182e-07	<0.001	GO:0006955	immune response
115	1528	0.245029	1.58146e-07	<0.001	GO:0065009	regulation of molecular function
569	10463	0.134608	1.61514e-07	<0.001	GO:0044424	intracellular part
36	299	0.464282	1.67946e-07	<0.001	GO:0034762	regulation of transmembrane transport
66	730	0.327408	1.76041e-07	<0.001	GO:0003700	sequence-specific DNA binding transcription factor activity
66	732	0.326065	1.94498e-07	<0.001	GO:0001071	nucleic acid binding transcription factor activity
45	424	0.402923	2.15768e-07	<0.001	GO:0051093	negative regulation of developmental process
45	424	0.402923	2.15768e-07	<0.001	GO:0051240	positive regulation of multicellular organismal process
22	134	0.621194	2.25989e-07	<0.001	GO:0030135	coated vesicle
21	124	0.637445	2.46989e-07	<0.001	GO:0030136	clathrin-coated vesicle
9	22	1.16443	2.71748e-07	<0.001	GO:0005212	structural constituent of eye lens
26	181	0.552421	2.91106e-07	<0.001	GO:0005244	voltage-gated ion channel activity
26	181	0.552421	2.91106e-07	<0.001	GO:0022832	voltage-gated channel activity
50	500	0.374357	2.92533e-07	<0.001	GO:0005509	calcium ion binding
17	86	0.720099	3.52701e-07	<0.001	GO:0008021	synaptic vesicle
220	3463	0.17424	3.67416e-07	<0.001	GO:0031323	regulation of cellular metabolic process
23	149	0.589267	3.79788e-07	<0.001	GO:0007268	synaptic transmission
20	117	0.642425	4.06217e-07	<0.001	GO:0032103	positive regulation of response to external stimulus
44	420	0.396385	4.21388e-07	<0.001	GO:0045597	positive regulation of cell differentiation
22	139	0.602217	4.35043e-07	<0.001	GO:0008083	growth factor activity
20	118	0.637975	4.68096e-07	<0.001	GO:0045765	regulation of angiogenesis
45	439	0.385811	5.75097e-07	<0.001	GO:0031988	membrane-bounded vesicle
37	328	0.432035	5.83981e-07	<0.001	GO:0009986	cell surface
17	89	0.701691	5.8915e-07	<0.001	GO:0090257	regulation of muscle system process
23	153	0.575674	6.15098e-07	0.001	GO:0048511	rhythmic process
181	2756	0.186037	6.15109e-07	0.001	GO:0051171	regulation of nitrogen compound metabolic process
27	201	0.518479	6.78895e-07	0.001	GO:0008236	serine-type peptidase activity
17	90	0.695723	6.95328e-07	0.001	GO:0007218	neuropeptide signaling pathway
54	576	0.343303	7.67758e-07	0.001	GO:0002682	regulation of immune system process
78	953	0.280521	7.77778e-07	0.001	GO:0042127	regulation of cell proliferation
25	179	0.538154	8.37151e-07	0.001	GO:0010817	regulation of hormone levels
24	168	0.549641	9.11982e-07	0.001	GO:0001664	G-protein-coupled receptor binding
27	204	0.511021	9.12112e-07	0.001	GO:0017171	serine hydrolase activity
22	145	0.580479	9.13635e-07	0.001	GO:0033267	axon part
16	82	0.713383	9.32167e-07	0.001	GO:0007281	germ cell development
90	1156	0.257819	9.41819e-07	0.001	GO:0009966	regulation of signal transduction
95	1241	0.25027	9.73851e-07	0.001	GO:0050790	regulation of catalytic activity
37	335	0.4216	9.77644e-07	0.001	GO:0048598	embryonic morphogenesis
13	55	0.819966	9.86949e-07	0.002	GO:0016247	channel regulator activity
27	205	0.508563	1.00496e-06	0.002	GO:0040017	positive regulation of locomotion
25	182	0.529747	1.1452e-06	0.002	GO:0045121	membrane raft
7	14	1.31639	1.15026e-06	0.003	GO:0007588	excretion
44	436	0.378015	1.16802e-06	0.003	GO:0048870	cell motility
43	422	0.382623	1.19456e-06	0.003	GO:0016023	cytoplasmic membrane-bounded vesicle
68	803	0.295655	1.23664e-06	0.003	GO:0044093	positive regulation of molecular function
12	48	0.85237	1.35151e-06	0.003	GO:0060415	muscle tissue morphogenesis
177	2717	0.181244	1.40321e-06	0.003	GO:0009889	regulation of biosynthetic process
15	75	0.727027	1.46127e-06	0.004	GO:0006937	regulation of muscle contraction
17	95	0.66705	1.53435e-06	0.004	GO:0007423	sensory organ development
15	76	0.719889	1.74335e-06	0.004	GO:0007126	meiosis
20	128	0.595799	1.76781e-06	0.004	GO:0022843	voltage-gated cation channel activity
177	2729	0.178953	1.84913e-06	0.004	GO:0019219	regulation of nucleobase, nucleoside, nucleotide and nucleic acid metabolic process
24	175	0.528968	1.91783e-06	0.004	GO:0005126	cytokine receptor binding
18	107	0.63441	1.93883e-06	0.004	GO:0044449	contractile fiber part
27	212	0.491729	1.94142e-06	0.004	GO:0009897	external side of plasma membrane
32	277	0.443392	1.98684e-06	0.004	GO:0032101	regulation of response to external stimulus
17	97	0.656087	2.07194e-06	0.004	GO:0023061	signal release
174	2681	0.178867	2.20887e-06	0.005	GO:0031326	regulation of cellular biosynthetic process
40	389	0.386743	2.22644e-06	0.005	GO:0016477	cell migration
20	130	0.58783	2.26488e-06	0.005	GO:0031225	anchored to membrane
37	347	0.404263	2.26898e-06	0.005	GO:0045202	synapse
34	307	0.422677	2.50037e-06	0.005	GO:0006140	regulation of nucleotide metabolic process
27	215	0.484707	2.54785e-06	0.005	GO:0042277	peptide binding
20	131	0.583899	2.55826e-06	0.005	GO:0042391	regulation of membrane potential
78	984	0.264825	2.62404e-06	0.005	GO:0042995	cell projection
14	69	0.735238	2.71954e-06	0.005	GO:0045766	positive regulation of angiogenesis
15	79	0.69915	2.90552e-06	0.006	GO:0060326	cell chemotaxis
16	89	0.66979	2.90745e-06	0.006	GO:0050731	positive regulation of peptidyl-tyrosine phosphorylation
26	204	0.492093	2.9478e-06	0.006	GO:0051272	positive regulation of cellular component movement
52	573	0.327133	3.18151e-06	0.006	GO:0010647	positive regulation of cell communication
40	395	0.37924	3.24754e-06	0.006	GO:0009888	tissue development
37	353	0.39584	3.39255e-06	0.006	GO:0002684	positive regulation of immune system process
6	11	1.38861	3.665e-06	0.007	GO:0048708	astrocyte differentiation
25	194	0.497638	3.71952e-06	0.007	GO:0030335	positive regulation of cell migration
14	71	0.719827	3.88418e-06	0.007	GO:0048520	positive regulation of behavior
52	579	0.322053	4.29078e-06	0.009	GO:0023056	positive regulation of signaling
25	196	0.492507	4.477e-06	0.009	GO:2000147	positive regulation of cell motility
34	316	0.408451	4.73432e-06	0.014	GO:0007389	pattern specification process
26	210	0.477625	5.04905e-06	0.018	GO:0051969	regulation of transmission of nerve impulse
56	647	0.304589	5.64188e-06	0.02	GO:0043085	positive regulation of catalytic activity
46	493	0.339916	5.65135e-06	0.02	GO:0043005	neuron projection
48	524	0.331178	5.86898e-06	0.021	GO:0008092	cytoskeletal protein binding
205	3312	0.158228	5.95063e-06	0.021	GO:0060255	regulation of macromolecule metabolic process
36	350	0.386505	7.00441e-06	0.024	GO:0071702	organic substance transport
6	12	1.31604	7.04181e-06	0.024	GO:0042523	positive regulation of tyrosine phosphorylation of Stat5 protein
27	227	0.457684	7.13309e-06	0.024	GO:0031644	regulation of neurological system process
13	65	0.728014	7.26721e-06	0.024	GO:0015833	peptide transport
9	31	0.942416	7.55389e-06	0.026	GO:0045095	keratin filament
53	607	0.308459	7.80787e-06	0.026	GO:0045944	positive regulation of transcription from RNA polymerase II promoter
34	325	0.394666	8.69493e-06	0.027	GO:0044297	cell body
12	57	0.756488	9.33887e-06	0.029	GO:0035295	tube development
36	355	0.379563	9.60241e-06	0.029	GO:0009887	organ morphogenesis
171	2693	0.167124	9.89881e-06	0.029	GO:0010468	regulation of gene expression
33	313	0.398414	9.97119e-06	0.029	GO:0030334	regulation of cell migration
20	143	0.539288	9.98452e-06	0.029	GO:0004252	serine-type endopeptidase activity
14	77	0.676612	1.04638e-05	0.029	GO:0001654	eye development
22	168	0.505888	1.07803e-05	0.031	GO:0044420	extracellular matrix part
8	25	1.00297	1.09625e-05	0.033	GO:0030593	neutrophil chemotaxis
12	58	0.747028	1.12829e-05	0.033	GO:0007517	muscle organ development
11	49	0.792576	1.14464e-05	0.033	GO:0002790	peptide secretion
24	194	0.477309	1.16615e-05	0.033	GO:0050804	regulation of synaptic transmission
51	585	0.307455	1.20281e-05	0.035	GO:0008233	peptidase activity
274	4696	0.134885	1.253e-05	0.035	GO:0005737	cytoplasm
32	303	0.399196	1.30528e-05	0.035	GO:0001775	cell activation
7	19	1.09445	1.3766e-05	0.037	GO:0042044	fluid transport
13	69	0.696052	1.44072e-05	0.038	GO:0045666	positive regulation of neuron differentiation
16	101	0.603893	1.56507e-05	0.04	GO:0019955	cytokine binding
26	224	0.445605	1.61867e-05	0.041	GO:0003002	regionalization
33	321	0.386054	1.68208e-05	0.043	GO:2000145	regulation of cell motility
35	350	0.372658	1.71322e-05	0.043	GO:0040012	regulation of locomotion
34	336	0.378377	1.75764e-05	0.045	GO:0045596	negative regulation of cell differentiation
29	266	0.414713	1.8021e-05	0.045	GO:0051241	negative regulation of multicellular organismal process
21	161	0.504034	1.8026e-05	0.045	GO:0071705	nitrogen compound transport
36	366	0.36466	1.87025e-05	0.047	GO:0051046	regulation of secretion
102	1458	0.206783	1.93776e-05	0.048	GO:0009893	positive regulation of metabolic process
12	61	0.719821	1.93918e-05	0.048	GO:0050921	positive regulation of chemotaxis
12	61	0.719821	1.93918e-05	0.048	GO:0061061	muscle structure development
